# Supplementary material for: Colicins and T6SS-based competition systems enhance enterotoxigenic E. coli (ETEC) competitiveness
Source: Gut Microbes. 2023 Dec 27;16(1):2295891. doi: 10.1080/19490976.2023.2295891 (PMC10761095; doi:10.1080/19490976.2023.2295891)
Supplement: Table_S11.xlsx [file KGMI_A_2295891_SM3399.xlsx]

## Sheet: Lineage 2
Assembly similarity matrix
	GCF_003290205.1	GCF_002741335.1	GCF_002741195.1	GCF_002269325.1	GCF_904830965.1	GCF_018884525.1	GCF_018884405.1	GCF_002741575.1	GCF_001888075.1
GCF_003290205.1	1.0	0.966217638008571	0.9490651043156305	0.9676525113016737	0.969202325664868	0.9540518884646026	0.9517309051139816	0.9500692022164556	0.968917290762322
GCF_002741335.1	0.9636418287325688	1.0	0.9531547590961593	0.9732402461329468	0.9697779521080114	0.9570261891269165	0.9544510755176565	0.9585807855156621	0.9775266112605325
GCF_002741195.1	0.874098154698504	0.8804413245020045	1.0	0.8830886421537733	0.8831763733336746	0.9368228911649524	0.9221246495239556	0.8869974459379294	0.8790574833428478
GCF_002269325.1	0.957650395653452	0.9649702785351979	0.9460093653906846	1.0	0.9770500190413958	0.9499952955341271	0.9471288246273555	0.9535264877777493	0.966904788266224
GCF_904830965.1	0.9419399335153142	0.9468824805643125	0.9308933355156616	0.9606110636171743	1.0	0.9360116535205616	0.9321195864187872	0.9353610266737842	0.9510295171042181
GCF_018884525.1	0.8999378561581896	0.9057372242077986	0.9578426839698025	0.9084979077861705	0.9084877749768917	1.0	0.9518441254768731	0.9113746726477233	0.9043874390800171
GCF_018884405.1	0.9162394154845226	0.919425602447692	0.9649711654390877	0.9236611315063067	0.9238822527499425	0.9719507096978606	1.0	0.9255279009386331	0.919479575959615
GCF_002741575.1	0.9408917988002699	0.9497354959889985	0.9511468317810968	0.95497250741249	0.9504110768404305	0.9538133414796355	0.9500754941211836	1.0	0.9443460721376489
GCF_001888075.1	0.945035032800051	0.9574734969129898	0.9300649564983101	0.9563581650176431	0.9548648387330444	0.9349496400377627	0.9304506019890422	0.9303601950963387	1.0

## Sheet: Lineage 5
Assembly similarity matrix
	GCF_904831875.1	GCF_003956485.1	GCF_018884385.1	GCF_003956365.1	GCF_002302315.1	GCF_003956185.1	GCF_003956205.1	GCF_003956325.1
GCF_904831875.1	1.0	0.976018724971647	0.9577301394542128	0.9362249624581866	0.9706715231757547	0.9490049704830794	0.9717163116516212	0.970971587946213
GCF_003956485.1	0.9822706826251609	1.0	0.9637611455468865	0.9547067988431142	0.9847479760190828	0.9688396236213576	0.9916646117605288	0.9915477583415185
GCF_018884385.1	0.9233412780237767	0.9244682877888155	1.0	0.9206742647550076	0.922731583998552	0.9168550222279664	0.9241347255801559	0.9244748011285627
GCF_003956365.1	0.973532900991823	0.9802362997874691	0.9843624715899172	1.0	0.9811234614922304	0.9806442305369185	0.9805719321055705	0.9808607926184588
GCF_002302315.1	0.9813653034466562	0.9882706620514097	0.966847810816743	0.9614331208045359	1.0	0.9750551630339337	0.9905332177649281	0.9899125233926694
GCF_003956185.1	0.9788073276413518	0.9868435137732704	0.9738837812737416	0.9740483671932713	0.9882517966053347	1.0	0.987146491997562	0.987533276579619
GCF_003956205.1	0.9836974954710093	0.9971282904359062	0.9699535437933393	0.9607576676822124	0.9921647996128452	0.9741914561932304	1.0	0.9987427800476012
GCF_003956325.1	0.9842906353068022	0.9981005572072567	0.9696106679053822	0.9619971513824209	0.9919959796571602	0.9757462141478717	0.9991703890769852	1.0

## Sheet: Lineage 6
Assembly similarity matrix
	GCF_022376675.1	GCF_003956405.1	GCF_018884365.1	GCF_018884445.1
GCF_022376675.1	1.0	0.9429029203719245	0.9643589624474308	0.9671792164329777
GCF_003956405.1	0.9751500936287614	1.0	0.9722233141126112	0.9782345591331115
GCF_018884365.1	0.9754148107886224	0.9518492350653094	1.0	0.9695721769315928
GCF_018884445.1	0.9864252050901094	0.9676441971836616	0.9777280707377669	1.0

## Sheet: Lineage 7
Assembly similarity matrix
	GCF_002741435.1	GCF_002741535.1	GCF_002741495.1	GCF_904831805.1	GCF_002741555.1
GCF_002741435.1	1.0	0.9545308123149293	0.9409296664663261	0.9510978510358664	0.9330606642952763
GCF_002741535.1	0.956675368619011	1.0	0.9669664855084309	0.9885166053716363	0.9427414581480654
GCF_002741495.1	0.9528885691571569	0.9741675538971991	1.0	0.9820410702943839	0.9692663254165081
GCF_904831805.1	0.9564198457286365	0.9909454665544889	0.9774727235744333	1.0	0.954529472568769
GCF_002741555.1	0.969439848101687	0.9765671371650988	0.9957176343331016	0.9850339707225114	1.0

## Sheet: Lineage 8
Assembly similarity matrix
	GCF_003956465.1	GCF_003956445.1	GCF_018884265.1	TW10573	GCF_003956425.1	GCF_003956285.1
GCF_003956465.1	1.0	0.9993192713459379	0.9291784925814682	0.9514429575376672	0.9986359979598269	0.9984313106451018
GCF_003956445.1	0.9655694687905465	1.0	0.9028059654663351	0.9185855972837037	0.9770686017498859	0.9723161242226561
GCF_018884265.1	0.9083419998600198	0.9103416286085165	1.0	0.9342082525927029	0.9081308189631925	0.908309782531988
TW10573	0.940852045819408	0.9426523393159335	0.9502005786836278	1.0	0.9400480925288417	0.9419660848196667
GCF_003956425.1	0.9882944259916296	0.9945096263125973	0.9200605443601426	0.9400664659051396	1.0	0.987827035770786
GCF_003956285.1	0.9901766976036885	0.9979242445672184	0.9244829444837006	0.9434780322536305	0.9890309221658998	1.0

## Sheet: Lineage 15
Assembly similarity matrix
	GCF_018884325.1	GCF_003956305.1
GCF_018884325.1	1.0	0.9434877163238149
GCF_003956305.1	0.9326844885530706	1.0

## Sheet: ST162
Assembly similarity matrix
	GCF_021535025.1	GCF_021534985.1
GCF_021535025.1	1.0	0.9592984916924155
GCF_021534985.1	0.9927274710326449	1.0

## Sheet: ST718
Assembly similarity matrix
	GCF_001678965.1	GCF_001677495.1
GCF_001678965.1	1.0	0.9696587675460198
GCF_001677495.1	0.9622659160182733	1.0

## Sheet: ST5305
Assembly similarity matrix
	GCF_904830975.1	GCF_002741255.1	GCF_002302335.1
GCF_904830975.1	1.0	0.9750704328984818	0.9937394680143299
GCF_002741255.1	0.985199246213441	1.0	0.9881224132262209
GCF_002302335.1	0.9945398589642456	0.9766926562653405	1.0
