# Supplementary material for: Colicins and T6SS-based competition systems enhance enterotoxigenic E. coli (ETEC) competitiveness
Source: Gut Microbes. 2023 Dec 27;16(1):2295891. doi: 10.1080/19490976.2023.2295891 (PMC10761095; doi:10.1080/19490976.2023.2295891)
Supplement: Table S7 revised.xlsx [file KGMI_A_2295891_SM3398.xlsx]

## Sheet: Fig 4A
M9_gly casAA	0h			24h
Biorep 1	LA	kan	LA-kan	LA	kan	LA-kan					Comp index	biorep 1	biorep 2	biorep 3	biorep 4	biorep 5	biorep 6		Average	SEM	T.test
3448+2827	2200000000	140000000	2060000000	2000000000	24000000	1976000000				MG1655	2+2827	3.59259	1.74074	1.98868	2.60714	1.2381	2.76471		2.32199	0.342321
3449+2827	1600000000	140000000	1460000000	1400000000	110	1399999890				H10704	6133+2827	2.30952	2.66667	3.28409	5.10526	8.89744	1.72154		3.99742	1.08851	0.192571
3450+2827	1800000000	140000000	1660000000	660000000	44000000	616000000				TW10598	3448+2827	5.59547	2.27451	7.79245	18.9545	2.78571	11		8.06712	2.54801	0.0738559
6121+2827	2600000000	160000000	2440000000	1400000000	24000000	1376000000				TW11681	3450+2827	1.18072	3.09302	1.35088	2.14035	1.13038	2.2013		1.84944	0.314522	0.333514
6122+2827	1800000000	120000000	1680000000	1000000000	30000000	970000000				TW10690	6129+2827	31.9955	9.13559	3.10046	4.34467	4.47458	4.52941		9.5967	4.5593	0.171814
6123+2827	2000000000	160000000	1840000000	1200000000	140000000	1060000000				TW10590	6128+2827	2.28655	2.22818	2.86022	1.05848	6.06173	21.6		6.01586	3.19195	0.300812
6128+2827	2400000000	120000000	2280000000	1200000000	27000000	1173000000				TW10573	6123+2827	0.658385	17.3	3.71379	27.9298	2.75926	4.51852		9.47996	4.40607	0.165528
6129+2827	1200000000	180000000	1020000000	4740000000	26000000	4714000000				TW10828	6122+2827	2.30952	2.74603	0.352227	2.28655	3.63158	1.99415		2.22001	0.440503	0.858823
6133+2827	1800000000	120000000	1680000000	800000000	24000000	776000000				TW14425	6121+2827	3.75956	3.27273	2.62123	4.92857	5.77897	3.42317		3.96404	0.477483	0.020744	*
2+2827	1800000000	180000000	1620000000	1200000000	36000000	1164000000				TW10722	3449+2827	1.22042e+06	1.84158e+06	1.38889e+06	4.75728e+06	975610	4.7619e+06		2.49095e+06	726641	0.0186753	*
Biorep 2	LA	kan	LA-kan	LA	kan	LA-kan
3448+2827	2200000000	160000000	2040000000	600000000	20000000	580000000
3449+2827	2200000000	180000000	2020000000	620000000	30	619999970
3450+2827	1000000000	140000000	860000000	800000000	40000000	760000000
6121+2827	1000000000	120000000	880000000	1000000000	40000000	960000000
6122+2827	1600000000	160000000	1440000000	720000000	28000000	692000000
6123+2827	1200000000	200000000	1000000000	700000000	8000000	692000000
6128+2827	2000000000	180000000	1820000000	800000000	34000000	766000000
6129+2827	1400000000	220000000	1180000000	800000000	16000000	784000000
6133+2827	1800000000	240000000	1560000000	660000000	36000000	624000000
2+2827	1800000000	180000000	1620000000	700000000	42000000	658000000
Biorep 3	LA	kan	LA-kan	LA	kan	LA-kan
3448+2827	1200000000	140000000	1060000000	1200000000	20000000	1180000000
3449+2827	1400000000	140000000	1260000000	1000000000	80	999999920
3450+2827	2400000000	120000000	2280000000	800000000	30000000	770000000
6121+2827	2600000000	140000000	2460000000	1600000000	34000000	1566000000
6122+2827	2000000000	100000000	1900000000	600000000	78000000	522000000
6123+2827	2600000000	220000000	2380000000	1400000000	34000000	1366000000
6128+2827	2000000000	140000000	1860000000	780000000	20000000	760000000
6129+2827	1600000000	140000000	1460000000	1000000000	30000000	970000000
6133+2827	1800000000	200000000	1600000000	600000000	22000000	578000000
2+2827	1600000000	140000000	1460000000	1000000000	46000000	954000000
Biorep 4	LA	kan	LA-kan	LA	kan	LA-kan
3448+2827	2000000000	240000000	1760000000	1400000000	10000000	1390000000
3449+2827	2200000000	140000000	2060000000	1400000000	20	1399999980
3450+2827	2400000000	120000000	2280000000	1000000000	24000000	976000000
6121+2827	2400000000	160000000	2240000000	1400000000	20000000	1380000000
6122+2827	3200000000	160000000	3040000000	800000000	18000000	782000000
6123+2827	2600000000	320000000	2280000000	1600000000	8000000	1592000000
6128+2827	2200000000	220000000	1980000000	400000000	38000000	362000000
6129+2827	1000000000	160000000	840000000	1000000000	42000000	958000000
6133+2827	2200000000	300000000	1900000000	800000000	24000000	776000000
2+2827	1800000000	120000000	1680000000	600000000	16000000	584000000
Biorep 5	LA	kan	LA-kan	LA	kan	LA-kan
3448+2827	1200000000	80000000	1120000000	800000000	20000000	780000000
3449+2827	2600000000	140000000	2460000000	1200000000	70	1199999930
3450+2827	1600000000	66000000	1534000000	1200000000	44000000	1156000000
6121+2827	2000000000	140000000	1860000000	1400000000	18000000	1382000000
6122+2827	2800000000	140000000	2660000000	1400000000	20000000	1380000000
6123+2827	2200000000	220000000	1980000000	620000000	24000000	596000000
6128+2827	2200000000	220000000	1980000000	1000000000	18000000	982000000
6129+2827	2600000000	240000000	2360000000	720000000	16000000	704000000
6133+2827	2800000000	200000000	2600000000	1400000000	12000000	1388000000
2+2827	1800000000	260000000	1540000000	1000000000	120000000	880000000
Biorep 6	LA	kan	LA-kan	LA	kan	LA-kan
3448+2827	1400000000	220000000	1180000000	1200000000	20000000	1180000000
3449+2827	1800000000	120000000	1680000000	2000000000	30	1999999970
3450+2827	2400000000	160000000	2240000000	1400000000	44000000	1356000000
6121+2827	3200000000	220000000	2980000000	1800000000	38000000	1762000000
6122+2827	1800000000	180000000	1620000000	720000000	38000000	682000000
6123+2827	1200000000	120000000	1080000000	1000000000	24000000	976000000
6128+2827	2800000000	800000000	2000000000	2200000000	40000000	2160000000
6129+2827	2600000000	220000000	2380000000	1600000000	32000000	1568000000
6133+2827	2600000000	140000000	2460000000	1000000000	32000000	968000000
2+2827	2000000000	300000000	1700000000	1000000000	60000000	940000000

## Sheet: Fig 4B
M9_gly casAA	0h			24h ARA			24h GLU					ARA											Compare cell means with others in its row and its column
Biorep 1	LA	kan	LA-kan	LA	kan	LA-kan	LA	kan	LA-kan			Comp index	biorep 1	biorep 2	biorep 3	biorep 4	biorep 5	biorep 6		Average	SEM
3449+5561	780000000	42000000	738000000	1600000000	60	1599999940	1400000000	110	1399999890		TW10722 vs empty	3449+5561	1.51762e+06	3.1746e+06	2.33333e+06	5.43956e+06		1.05263e+06		2.70355e+06	706419		Number of families	6
3449+5662	560000000	38000000	522000000	1000000000	8000000	992000000	2200000000	530000	2199470000		TW10722 vs pcolIa-imm	3449+5662	9.02682	8.7193	11.9489	10.8763	13.8023	12.1993		11.0955	0.800977		Number of comparisons per row family	1
5506+5561	420000000	40000000	380000000	1600000000	38000000	1562000000	2400000000	46000000	2354000000		TW10722 DcolIa vs empty	5506+5561	4.32687	6.90643	7.62069	3.74194	4.21429	1.57762		4.73131	0.9025		Number of comparisons per column family	6
5506+5562	680000000	42000000	638000000	1600000000	4800000	1595200000	1800000000	44000000	1756000000		TW10722 DcolIa vspcolIa-imm	5506+5562	21.8777	14.8332	22.0263	18.5	22.2937	23.1964		20.4545	1.30149		Alpha	0.05
Biorep 2																							Uncorrected Fisher's LSD	Mean Diff,	95,00% CI of diff,	Below threshold?	Summary	Individual P Value
3449+5561	460000000	46000000	414000000	2000000000	70	1999999930	2800000000	180	2799999820			GLU
3449+5662	600000000	30000000	570000000	1000000000	6000000	994000000	1000000000	500000	999500000			Comp index	biorep 1	biorep 2	biorep 3	biorep 4	biorep 5	biorep 6					TW10722 vs empty
5506+5561	420000000	42000000	378000000	2400000000	38000000	2362000000	1200000000	60000000	1140000000		TW10722 vs empty	3449+5561	724316	1.72839e+06	538461	809191	3.11688e+06	736842		1.27568e+06	406220		Arabinose vs. Glucose	1427232	-700141 to 3554606	No	ns	0.1525
5506+5562	520000000	46000000	474000000	800000000	5200000	794800000	1000000000	46000000	954000000		TW10722 vs pcolIa-imm	3449+5662	302.103	105.211	292.058	392.692	297.441	140.151		254.943	44.7137
											TW10722 DcolIa vs empty	5506+5561	5.38673	2.11111	9.59838	4.70968	2.0023	2.3591		4.36122	1.20051		TW10722 vs pColIa
Biorep 3											TW10722 DcolIa vspcolIa-imm	5506+5562	2.62724	2.01266	3.24515	2.9898	2.58614	2.96458		2.7376	0.176389		Arabinose vs. Glucose	-243.8	-358,8 to -128,9	Yes	**	0.0028
3449+5561	440000000	40000000	400000000	2800000000	120	2799999880	2800000000	520	2799999480
3449+5662	580000000	38000000	542000000	1200000000	7000000	1193000000	2000000000	480000	1999520000														TW10722 dcolIa vs empty
5506+5561	660000000	80000000	580000000	1800000000	32000000	1768000000	2400000000	34000000	2366000000														Arabinose vs. Glucose	0.3701	-3,012 to 3,752	No	ns	0.8107
5506+5562	820000000	60000000	760000000	1400000000	5000000	1395000000	1600000000	38000000	1562000000
																							TW10722 dcolIa vs pcolIa
Biorep 4																							Arabinose vs. Glucose	17.72	14,38 to 21,06	Yes	****	<0,0001
3449+5561	600000000	54000000	546000000	2200000000	40	2199999960	1800000000	220	1799999780
3449+5662	700000000	38000000	662000000	1600000000	8400000	1591600000	2600000000	380000	2599620000														Arabinose
5506+5561	700000000	80000000	620000000	1800000000	60000000	1740000000	1800000000	48000000	1752000000														TW10722 vs empty vs. TW10722 vs pColIa	2702871	645593 to 4760149	Yes	*	0.0218
5506+5562	720000000	48000000	672000000	2600000000	10000000	2590000000	2400000000	56000000	2344000000														TW10722 vs empty vs. TW10722 dcolIa vs empty	2702877	645600 to 4760154	Yes	*	0.0218
																							TW10722 vs empty vs. TW10722 dcolIa vs pcolIa	2702862	645581 to 4760142	Yes	*	0.0218
Biorep 5																							TW10722 vs pColIa vs. TW10722 dcolIa vs empty	6.364	2,829 to 9,899	Yes	**	0.0057
3449+5561	840000000	70000000	770000000	2000000000	no colonies	#VALUE!	2400000000	70	2399999930														TW10722 vs pColIa vs. TW10722 dcolIa vs pcolIa	-9.359	-11,92 to -6,802	Yes	***	0.0002
3449+5662	600000000	38000000	562000000	1600000000	7800000	1592200000	2200000000	500000	2199500000														TW10722 dcolIa vs empty vs. TW10722 dcolIa vs pcolIa	-15.72	-20,58 to -10,87	Yes	***	0.0004
5506+5561	600000000	40000000	560000000	1800000000	30000000	1770000000	1800000000	62000000	1738000000
5506+5562	620000000	48000000	572000000	1600000000	6000000	1594000000	1400000000	44000000	1356000000														Glucose
																							TW10722 vs empty vs. TW10722 vs pColIa	1275395	231146 to 2319644	Yes	*	0.0257
Biorep 6																							TW10722 vs empty vs. TW10722 dcolIa vs empty	1275645	231404 to 2319887	Yes	*	0.0257
3449+5561	440000000	60000000	380000000	1200000000	180	1199999820	1400000000	300	1399999700														TW10722 vs empty vs. TW10722 dcolIa vs pcolIa	1275647	231407 to 2319887	Yes	*	0.0257
3449+5662	580000000	38000000	542000000	1400000000	8000000	1392000000	1400000000	700000	1399300000														TW10722 vs pColIa vs. TW10722 dcolIa vs empty	250.6	137,1 to 364,1	Yes	**	0.0024
5506+5561	600000000	46000000	554000000	800000000	40000000	760000000	1000000000	34000000	966000000														TW10722 vs pColIa vs. TW10722 dcolIa vs pcolIa	252.2	137,5 to 366,9	Yes	**	0.0024
5506+5562	600000000	44000000	556000000	1000000000	3400000	996600000	2000000000	52000000	1948000000														TW10722 dcolIa vs empty vs. TW10722 dcolIa vs pcolIa	1.624	-1,186 to 4,433	No	ns	0.1975

## Sheet: Fig 4C
	Sample			Media	OD600
Time [s]					0	299.9	599.9	899.9	1199.9	1499.9	1799.9	2099.9	2399.9	2699.9	2999.9	3299.9	3599.9	3899.9	4199.9	4499.9	4799.9	5099.9	5399.9	5699.9	5999.9	6299.9	6599.9	6899.9	7199.9	7499.9	7799.9	8099.9	8399.9	8699.9	8999.9	9299.9	9599.9	9899.9	10199.9	10499.9	10799.9	11099.9	11399.9	11699.9	12000	12299.9	12599.9	12899.9	13199.9
B2	MG1655			MG1655	0.0978	0.0979	0.098	0.0981	0.0985	0.0989	0.0994	0.1002	0.101	0.1019	0.1031	0.1046	0.1063	0.1085	0.111	0.114	0.1176	0.122	0.1269	0.1328	0.1393	0.1471	0.1558	0.166	0.1773	0.1866	0.1968	0.2068	0.2175	0.2286	0.2409	0.254	0.2678	0.2814	0.2967	0.3126	0.3272	0.3402	0.3508	0.3597	0.3713	0.3792	0.3886	0.3999	0.4139
C2	MG1655			MG1655	0.0971	0.0971	0.0973	0.0974	0.0977	0.0981	0.0987	0.0992	0.1	0.1008	0.1019	0.1032	0.1048	0.1068	0.1091	0.112	0.1152	0.1194	0.1241	0.1294	0.1354	0.143	0.1515	0.1609	0.1713	0.1815	0.1908	0.2007	0.211	0.2219	0.2335	0.2456	0.2592	0.2727	0.2859	0.3015	0.3162	0.329	0.3393	0.3482	0.357	0.3671	0.3749	0.3846	0.3974
B11	TW10722			MG1655	0.0979	0.0978	0.0979	0.0979	0.0982	0.0984	0.0989	0.0994	0.1001	0.1007	0.1017	0.1029	0.1044	0.1064	0.1086	0.1112	0.1142	0.1179	0.1223	0.1272	0.1329	0.1394	0.1469	0.1552	0.1615	0.1659	0.1714	0.1765	0.1812	0.1855	0.1902	0.196	0.2024	0.2067	0.2101	0.2127	0.215	0.2184	0.2232	0.2284	0.233	0.2379	0.2431	0.2482	0.2538
C11	TW10722			MG1655	0.0974	0.0974	0.0975	0.0976	0.0978	0.0981	0.0985	0.099	0.0996	0.1003	0.1012	0.1023	0.1038	0.1055	0.1076	0.1101	0.1131	0.1161	0.1205	0.125	0.1304	0.1365	0.1439	0.152	0.1596	0.1639	0.169	0.1743	0.1793	0.1837	0.1883	0.1933	0.1998	0.2051	0.2088	0.2121	0.2154	0.2186	0.223	0.228	0.2324	0.2366	0.2414	0.246	0.2509
D2	MG1655			TW10722	0.0969	0.097	0.097	0.0973	0.0975	0.0977	0.098	0.0981	0.0982	0.0982	0.0983	0.0984	0.0985	0.0987	0.099	0.099	0.0993	0.0995	0.0999	0.1001	0.1005	0.1008	0.1012	0.1016	0.102	0.1024	0.1029	0.1035	0.1042	0.1049	0.1056	0.1065	0.1073	0.1084	0.1095	0.1106	0.1119	0.1131	0.1146	0.116	0.1177	0.1191	0.121	0.1229	0.1249
E2	MG1655			TW10722	0.0973	0.0968	0.0969	0.0972	0.0974	0.0976	0.0978	0.098	0.0979	0.098	0.0981	0.0982	0.0985	0.0987	0.099	0.0992	0.0997	0.0997	0.1003	0.1003	0.1011	0.1008	0.1016	0.1018	0.1023	0.1027	0.1035	0.1038	0.1041	0.1049	0.1059	0.1069	0.1078	0.109	0.1105	0.112	0.1131	0.1147	0.1164	0.1182	0.1201	0.1219	0.1242	0.1265	0.1285
D11	TW10722			TW10722	0.0982	0.0981	0.0982	0.0983	0.0986	0.0987	0.0991	0.0996	0.1003	0.1011	0.102	0.1032	0.1047	0.1066	0.1089	0.1116	0.1147	0.1185	0.123	0.1283	0.1342	0.1408	0.1487	0.1573	0.1636	0.1679	0.1735	0.1795	0.1858	0.1915	0.1973	0.2042	0.2111	0.2163	0.2205	0.2246	0.2282	0.2333	0.2397	0.2451	0.2506	0.2564	0.2631	0.2701	0.2776
E11	TW10722			TW10722	0.0976	0.0976	0.0977	0.0978	0.098	0.0982	0.0986	0.0991	0.0997	0.1003	0.1013	0.1024	0.1038	0.1056	0.1077	0.1101	0.113	0.1166	0.1208	0.1256	0.1311	0.1374	0.1447	0.1531	0.1606	0.1651	0.1707	0.1766	0.1827	0.1889	0.1949	0.2016	0.2087	0.2145	0.2189	0.223	0.2267	0.2304	0.2356	0.2435	0.2494	0.2555	0.2625	0.2691	0.2769
F2	MG1655			TW10722 colIa::cat	0.0979	0.0978	0.098	0.0982	0.0985	0.099	0.0995	0.1002	0.1011	0.1021	0.1034	0.1048	0.1067	0.109	0.1114	0.1146	0.1186	0.123	0.1282	0.1341	0.1408	0.1484	0.1576	0.1677	0.179	0.1895	0.1987	0.2101	0.2218	0.2334	0.2466	0.2603	0.2748	0.2891	0.3041	0.32	0.3351	0.3497	0.3645	0.3764	0.3888	0.4004	0.4124	0.4274	0.4411
G2	MG1655			TW10722 colIa::cat	0.102	0.1021	0.1023	0.1024	0.1029	0.1029	0.1036	0.1043	0.105	0.1058	0.107	0.1083	0.1101	0.1121	0.1145	0.1171	0.1208	0.1248	0.1293	0.1343	0.1404	0.1468	0.1554	0.1643	0.174	0.185	0.1941	0.2036	0.2146	0.2253	0.237	0.2492	0.2624	0.2758	0.2893	0.3044	0.3185	0.3336	0.3471	0.3599	0.3716	0.384	0.3952	0.4089	0.4231
[truncated: 28 more columns]

## Sheet: Fig 5B
																			Compare cell means with others in its row and its column
	0h			24h bile
Biorep A	LA	cip	LA-cip	LA	cip	LA-cip	competitive index		M9-gly-casAA 0.1% bile	biorep 1	biorep 2	biorep 3	biorep 4	biorep 5	biorep 6	average	sem		Number of families	10
SK2 vs 5696	20000000000	1400000000	18600000000	10000000000	1200000000	8800000000	0.551971		MG1655 vs MG1655	0.551971	0.595238	1.60976	0.245714	0.788889	2.76471	1.09271	0.383514		Number of comparisons per row family	1
SK5506 vs 5696	24000000000	2000000000	22000000000	18000000000	800000000	17200000000	1.95455		TW10722 dcol-Ia vs MG1655	1.95455	1	1.46341	2.18203	0.5	1.60317	1.45053	0.252922		Number of comparisons per column family	28
SK6189 vs 5696	26000000000	800000000	25200000000	16000000000	600000000	15400000000	0.814815		TW10722 dcol-Ia, dtssM vs MG1655	0.814815	3.82051	0.539683	3.75194	2.48718	2.80693	2.37018	0.576976		Alpha	0.05
SK6122 vs 5696	10000000000	2000000000	8000000000	12000000000	420000000	11580000000	6.89286		TW10573 vs MG1655	2.65385	1.79861	5.51613	0.587814	3.3602	2.57088	2.74791	0.674421
SK6123 vs 5696	16000000000	3000000000	13000000000	10000000000	800000000	9200000000	2.65385		TW10590 vs MG1655	0.857143	3.02118	0.642857	2.21429	4.26087	4.27044	2.54446	0.651268		Uncorrected Fisher's LSD	Mean Diff,	95,00% CI of diff,	Below threshold?	Summary	Individual P Value
SK6128 vs 5696	22000000000	2400000000	19600000000	8000000000	1000000000	7000000000	0.857143		TW10828 vs MG1655	6.89286	4.88889	8.08333	7.95652	7.71875	4.61905	6.69323	0.637122
SK6193 vs 5696	16000000000	5200000000	10800000000	14000000000	500000000	13500000000	13		TW10828 dtssM vs MG1655	0.634333	0.96875	0.405405	0.54902	0.673795	0.361702	0.598834	0.0894138		MG1655
SK6649 vs 5696	22000000000	360000000	21640000000	18000000000	460000000	17540000000	0.634333		TW10828 dtssM ptssM vs MG1655	13	10.8611	9.4029	3.19201	5.53964	6.55556	8.09187	1.48728		bile vs. glycerol	0.2907	-0,8021 to 1,384	No	ns	0.5938
Biorep B	LA	cip	LA-cip	LA	cip	LA-cip	competitive index		M9-gly-casAA	biorep 1	biorep 2	biorep 3	biorep 4	biorep 5	biorep 6	average	sem		TW10722 dcol-Ia
SK2 vs 5696	14000000000	2000000000	12000000000	6400000000	1400000000	5000000000	0.595238		MG1655 vs MG1655	0.313215	1.40196	1.06388	0.283077	0.283333	1.46653	0.802	0.234332		bile vs. glycerol	-0.01344	-1,106 to 1,079	No	ns	0.9803
SK5506 vs 5696	16000000000	1600000000	14400000000	6000000000	600000000	5400000000	1		TW10722 dcol-Ia vs MG1655	0.0454545	1.26455	1.34262	3.96454	0.666667	1.5	1.46397	0.546398
SK6189 vs 5696	24000000000	600000000	23400000000	18000000000	120000000	17880000000	3.82051		TW10722 dcol-Ia, dtssM vs MG1655	0.353741	0.219621	0.33584	0.767442	0.875458	1.43512	0.664537	0.187213		TW10722 dcol-Ia, dtssM
SK6122 vs 5696	30000000000	3000000000	27000000000	18000000000	400000000	17600000000	4.88889		TW10573 vs MG1655	1.15385	1.96065	4.22581	1.29711	1.3125	1.55556	1.91758	0.475928		bile vs. glycerol	1.554	0,4607 to 2,646	Yes	**	0.0065
SK6123 vs 5696	22000000000	2800000000	19200000000	16000000000	1200000000	14800000000	1.79861		TW10590 vs MG1655	0.889086	0.875944	0.214286	3.16667	4.42995	0.924528	1.75008	0.676611
SK6128 vs 5696	22000000000	1400000000	20600000000	20000000000	440000000	19560000000	3.02118		TW10828 vs MG1655	3.04545	1.18519	2.25	1.27174	1.89844	1.12088	1.79528	0.309918		TW10573
SK6193 vs 5696	20000000000	4000000000	16000000000	16000000000	360000000	15640000000	10.8611		TW10828 dtssM vs MG1655	0.0332717	1.125	0.81982	0.360784	0.818085	0.200293	0.559542	0.173191		bile vs. glycerol	0.8303	-0,2625 to 1,923	No	ns	0.1325
SK6649 vs 5696	18000000000	2000000000	16000000000	7000000000	800000000	6200000000	0.96875		TW10828 dtssM ptssM vs MG1655	5.70899	2.65	3.03947	0.947664	1.60386	1.22222	2.5287	0.717676
																			TW10590
Biorep C	LA	cip	LA-cip	LA	cip	LA-cip	competitive index												bile vs. glycerol	0.7944	-0,2985 to 1,887	No	ns	0.1496
SK2 vs 5696	18000000000	1600000000	16400000000	14000000000	800000000	13200000000	1.60976
SK5506 vs 5696	18000000000	1600000000	16400000000	16000000000	1000000000	15000000000	1.46341												TW10828
SK6189 vs 5696	26000000000	800000000	25200000000	18000000000	1000000000	17000000000	0.539683												bile vs. glycerol	4.898	3,805 to 5,991	Yes	****	<0,0001
SK6122 vs 5696	16000000000	3200000000	12800000000	14000000000	420000000	13580000000	8.08333
SK6123 vs 5696	16000000000	3600000000	12400000000	10000000000	500000000	9500000000	5.51613												TW10828 dtssM
SK6128 vs 5696	36000000000	2400000000	33600000000	12000000000	1200000000	10800000000	0.642857												bile vs. glycerol	0.03926	-1,054 to 1,132	No	ns	0.9425
SK6193 vs 5696	12000000000	4400000000	7600000000	10000000000	580000000	9420000000	9.4029
SK6649 vs 5696	24000000000	1800000000	22200000000	6000000000	1000000000	5000000000	0.405405												TW10828 dtssM ptssM
																			bile vs. glycerol	5.569	4,476 to 6,662	Yes	****	<0,0001
Biorep D	LA	cip	LA-cip	LA	cip	LA-cip	competitive index
SK2 vs 5696	26000000000	1000000000	25000000000	10000000000	1400000000	8600000000	0.245714												bile
SK5506 vs 5696	12000000000	2600000000	9400000000	16000000000	1800000000	14200000000	2.18203												MG1655 vs. TW10722 dcol-Ia	-0.3578	-2,052 to 1,337	No	ns	0.6754
SK6189 vs 5696	14000000000	1100000000	12900000000	36000000000	800000000	35200000000	3.75194												MG1655 vs. TW10722 dcol-Ia, dtssM	-1.277	-2,972 to 0,4172	No	ns	0.1375
SK6122 vs 5696	11000000000	1800000000	9200000000	10000000000	240000000	9760000000	7.95652												MG1655 vs. TW10573	-1.655	-3,350 to 0,03919	No	ns	0.0554
SK6123 vs 5696	14000000000	1600000000	12400000000	10000000000	1800000000	8200000000	0.587814												MG1655 vs. TW10590	-1.452	-3,146 to 0,2426	No	ns	0.0921
SK6128 vs 5696	14000000000	2000000000	12000000000	6000000000	420000000	5580000000	2.21429												MG1655 vs. TW10828	-5.601	-7,295 to -3,906	Yes	****	<0,0001
SK6193 vs 5696	24000000000	2600000000	21400000000	12000000000	440000000	11560000000	3.19201												MG1655 vs. TW10828 dtssM	0.4939	-1,200 to 2,188	No	ns	0.5635
SK6649 vs 5696	22000000000	1600000000	20400000000	16000000000	2000000000	14000000000	0.54902												MG1655 vs. TW10828 dtssM ptssM	-7.005	-8,699 to -5,310	Yes	****	<0,0001
																			TW10722 dcol-Ia vs. TW10722 dcol-Ia, dtssM	-0.9193	-2,614 to 0,7751	No	ns	0.2835
Biorep E	LA	cip	LA-cip	LA	cip	LA-cip	competitive index												TW10722 dcol-Ia vs. TW10573	-1.297	-2,992 to 0,3970	No	ns	0.1315
SK2 vs 5696	22000000000	2000000000	20000000000	16000000000	1800000000	14200000000	0.788889												TW10722 dcol-Ia vs. TW10590	-1.094	-2,788 to 0,6005	No	ns	0.2026
SK5506 vs 5696	18000000000	2000000000	16000000000	6000000000	1200000000	4800000000	0.5												TW10722 dcol-Ia vs. TW10828	-5.243	-6,937 to -3,549	Yes	****	<0,0001
SK6189 vs 5696	14000000000	1000000000	13000000000	20000000000	600000000	19400000000	2.48718												TW10722 dcol-Ia vs. TW10828 dtssM	0.8517	-0,8427 to 2,546	No	ns	0.3202
SK6122 vs 5696	14000000000	1200000000	12800000000	20000000000	240000000	19760000000	7.71875												TW10722 dcol-Ia vs. TW10828 dtssM ptssM	-6.647	-8,341 to -4,953	Yes	****	<0,0001
SK6123 vs 5696	14000000000	1200000000	12800000000	14000000000	380000000	13620000000	3.3602												TW10722 dcol-Ia, dtssM vs. TW10573	-0.3781	-2,072 to 1,316	No	ns	0.6582
SK6128 vs 5696	12000000000	2800000000	9200000000	24000000000	1600000000	22400000000	4.26087												TW10722 dcol-Ia, dtssM vs. TW10590	-0.1746	-1,869 to 1,520	No	ns	0.838
SK6193 vs 5696	20000000000	1600000000	18400000000	22000000000	340000000	21660000000	5.53964												TW10722 dcol-Ia, dtssM vs. TW10828	-4.324	-6,018 to -2,629	Yes	****	<0,0001
SK6649 vs 5696	20000000000	2200000000	17800000000	4000000000	620000000	3380000000	0.673795												TW10722 dcol-Ia, dtssM vs. TW10828 dtssM	1.771	0,07666 to 3,465	Yes	*	0.0407
																			TW10722 dcol-Ia, dtssM vs. TW10828 dtssM ptssM	-5.728	-7,422 to -4,033	Yes	****	<0,0001
Biorep F	LA	cip	LA-cip	LA	cip	LA-cip	competitive index												TW10573 vs. TW10590	0.2035	-1,491 to 1,898	No	ns	0.8118
SK2 vs 5696	16000000000	2400000000	13600000000	10000000000	600000000	9400000000	2.76471												TW10573 vs. TW10828	-3.946	-5,640 to -2,251	Yes	****	<0,0001
SK5506 vs 5696	16000000000	2000000000	14000000000	22000000000	1800000000	20200000000	1.60317												TW10573 vs. TW10828 dtssM	2.149	0,4547 to 3,843	Yes	*	0.0136
SK6189 vs 5696	22000000000	1800000000	20200000000	26000000000	800000000	25200000000	2.80693												TW10573 vs. TW10828 dtssM ptssM	-5.35	-7,044 to -3,655	Yes	****	<0,0001
SK6122 vs 5696	16000000000	2000000000	14000000000	10000000000	300000000	9700000000	4.61905												TW10590 vs. TW10828	-4.149	-5,843 to -2,455	Yes	****	<0,0001
SK6123 vs 5696	18000000000	1800000000	16200000000	14000000000	580000000	13420000000	2.57088												TW10590 vs. TW10828 dtssM	1.946	0,2513 to 3,640	Yes	*	0.025
SK6128 vs 5696	12000000000	1400000000	10600000000	20000000000	600000000	19400000000	4.27044												TW10590 vs. TW10828 dtssM ptssM	-5.553	-7,247 to -3,859	Yes	****	<0,0001
SK6193 vs 5696	14000000000	1400000000	12600000000	24000000000	400000000	23600000000	6.55556												TW10828 vs. TW10828 dtssM	6.095	4,400 to 7,789	Yes	****	<0,0001
SK6649 vs 5696	30000000000	1800000000	28200000000	2400000000	360000000	2040000000	0.361702												TW10828 vs. TW10828 dtssM ptssM	-1.404	-3,098 to 0,2903	No	ns	0.103
																			TW10828 dtssM vs. TW10828 dtssM ptssM	-7.499	-9,193 to -5,804	Yes	****	<0,0001
				24h M9															glycerol
Biorep A				LA	cip 8	LA-cip	competitive index												MG1655 vs. TW10722 dcol-Ia	-0.662	-2,356 to 1,032	No	ns	0.4392
SK2 vs 5696				3200000000	620000000	2580000000	0.313215												MG1655 vs. TW10722 dcol-Ia, dtssM	-0.01429	-1,709 to 1,680	No	ns	0.9866
SK5506 vs 5696				780000000	520000000	260000000	0.0454545												MG1655 vs. TW10573	-1.116	-2,810 to 0,5788	No	ns	0.1939
SK6189 vs 5696				3400000000	280000000	3120000000	0.353741												MG1655 vs. TW10590	-0.9481	-2,642 to 0,7463	No	ns	0.2688
SK6122 vs 5696				5800000000	440000000	5360000000	3.04545												MG1655 vs. TW10828	-0.9933	-2,688 to 0,7011	No	ns	0.2468
SK6123 vs 5696				6000000000	1000000000	5000000000	1.15385												MG1655 vs. TW10828 dtssM	0.2425	-1,452 to 1,937	No	ns	0.7766
SK6128 vs 5696				3800000000	460000000	3340000000	0.889086												MG1655 vs. TW10828 dtssM ptssM	-1.727	-3,421 to -0,03232	Yes	*	0.0459
SK6193 vs 5696				5400000000	420000000	4980000000	5.70899												TW10722 dcol-Ia vs. TW10722 dcol-Ia, dtssM	0.6477	-1,047 to 2,342	No	ns	0.4491
SK6649 vs 5696				6600000000	2200000000	4400000000	0.0332717												TW10722 dcol-Ia vs. TW10573	-0.4536	-2,148 to 1,241	No	ns	0.5957
																			TW10722 dcol-Ia vs. TW10590	-0.2861	-1,980 to 1,408	No	ns	0.7377
Biorep B				LA	cip 8	LA-cip	competitive index												TW10722 dcol-Ia vs. TW10828	-0.3313	-2,026 to 1,363	No	ns	0.6982
SK2 vs 5696				3200000000	340000000	2860000000	1.40196												TW10722 dcol-Ia vs. TW10828 dtssM	0.9044	-0,7900 to 2,599	No	ns	0.2913
SK5506 vs 5696				5200000000	420000000	4780000000	1.26455												TW10722 dcol-Ia vs. TW10828 dtssM ptssM	-1.065	-2,759 to 0,6297	No	ns	0.2148
SK6189 vs 5696				4400000000	460000000	3940000000	0.219621												TW10722 dcol-Ia, dtssM vs. TW10573	-1.101	-2,796 to 0,5931	No	ns	0.1996
SK6122 vs 5696				5600000000	480000000	5120000000	1.18519												TW10722 dcol-Ia, dtssM vs. TW10590	-0.9338	-2,628 to 0,7606	No	ns	0.276
SK6123 vs 5696				5200000000	360000000	4840000000	1.96065												TW10722 dcol-Ia, dtssM vs. TW10828	-0.979	-2,673 to 0,7154	No	ns	0.2536
SK6128 vs 5696				5000000000	360000000	4640000000	0.875944												TW10722 dcol-Ia, dtssM vs. TW10828 dtssM	0.2567	-1,438 to 1,951	No	ns	0.7638
SK6193 vs 5696				5800000000	500000000	5300000000	2.65												TW10722 dcol-Ia, dtssM vs. TW10828 dtssM ptssM	-1.712	-3,407 to -0,01803	Yes	*	0.0477
SK6649 vs 5696				5000000000	500000000	4500000000	1.125												TW10573 vs. TW10590	0.1675	-1,527 to 1,862	No	ns	0.8445
																			TW10573 vs. TW10828	0.1223	-1,572 to 1,817	No	ns	0.8861
Biorep C				LA	cip 8	LA-cip	competitive index												TW10573 vs. TW10828 dtssM	1.358	-0,3364 to 3,052	No	ns	0.1147
SK2 vs 5696				5000000000	420000000	4580000000	1.06388												TW10573 vs. TW10828 dtssM ptssM	-0.6111	-2,306 to 1,083	No	ns	0.475
SK5506 vs 5696				6200000000	420000000	5780000000	1.34262												TW10590 vs. TW10828	-0.04521	-1,740 to 1,649	No	ns	0.9578
SK6189 vs 5696				4400000000	380000000	4020000000	0.33584												TW10590 vs. TW10828 dtssM	1.191	-0,5039 to 2,885	No	ns	0.1659
SK6122 vs 5696				4000000000	400000000	3600000000	2.25												TW10590 vs. TW10828 dtssM ptssM	-0.7786	-2,473 to 0,9158	No	ns	0.3632
SK6123 vs 5696				5600000000	360000000	5240000000	4.22581												TW10828 vs. TW10828 dtssM	1.236	-0,4586 to 2,930	No	ns	0.1506
SK6128 vs 5696				4000000000	1000000000	3000000000	0.214286												TW10828 vs. TW10828 dtssM ptssM	-0.7334	-2,428 to 0,9610	No	ns	0.3916
SK6193 vs 5696				5000000000	800000000	4200000000	3.03947												TW10828 dtssM vs. TW10828 dtssM ptssM	-1.969	-3,664 to -0,2748	Yes	*	0.0233
SK6649 vs 5696				4000000000	360000000	3640000000	0.81982
Biorep D				LA	cip 8	LA-cip	competitive index
SK2 vs 5696				4200000000	520000000	3680000000	0.283077
SK5506 vs 5696				4600000000	300000000	4300000000	3.96454
SK6189 vs 5696				4600000000	460000000	4140000000	0.767442
SK6122 vs 5696				3000000000	400000000	2600000000	1.27174
SK6123 vs 5696				4200000000	380000000	3820000000	1.29711
SK6128 vs 5696				5600000000	280000000	5320000000	3.16667
SK6193 vs 5696				4400000000	500000000	3900000000	0.947664
SK6649 vs 5696				2800000000	500000000	2300000000	0.360784
Biorep E				LA	cip 8	LA-cip	competitive index
SK2 vs 5696				4600000000	1200000000	3400000000	0.283333
SK5506 vs 5696				3800000000	600000000	3200000000	0.666667
SK6189 vs 5696				5200000000	420000000	4780000000	0.875458
SK6122 vs 5696				6800000000	320000000	6480000000	1.89844
SK6123 vs 5696				6000000000	400000000	5600000000	1.3125
SK6128 vs 5696				5600000000	360000000	5240000000	4.42995
SK6193 vs 5696				7000000000	360000000	6640000000	1.60386
SK6649 vs 5696				3200000000	420000000	2780000000	0.818085
Biorep F				LA	cip 8	LA-cip	competitive index
SK2 vs 5696				5400000000	580000000	4820000000	1.46653
SK5506 vs 5696				4600000000	400000000	4200000000	1.5
SK6189 vs 5696				6500000000	380000000	6120000000	1.43512
SK6122 vs 5696				4600000000	520000000	4080000000	1.12088
SK6123 vs 5696				6000000000	400000000	5600000000	1.55556
SK6128 vs 5696				4000000000	500000000	3500000000	0.924528
SK6193 vs 5696				4800000000	400000000	4400000000	1.22222
SK6649 vs 5696				2400000000	580000000	1820000000	0.200293
