# Supplementary material for: Colicins and T6SS-based competition systems enhance enterotoxigenic E. coli (ETEC) competitiveness
Source: Gut Microbes. 2023 Dec 27;16(1):2295891. doi: 10.1080/19490976.2023.2295891 (PMC10761095; doi:10.1080/19490976.2023.2295891)
Supplement: Table_S12.xlsx [file KGMI_A_2295891_SM3397.xlsx]

## Sheet: Table S12
Strain	Toxin	NCBI accession	UniProt accession	% identity	% coverage	Sequence
GCF_002741435.1	Colicin Ib		P04479	99.840	100	MSDPVRITNPGAESLGYDSDGHEIMAVDIYVNPPRVDVFHGTPPAWSSFGNKTIWGGNEWVDDSPTRSDIEKRDKEITAYKNTLSAQQKENENKRTEAGKRLSAAIAAREKDENTLKTLRAGNADAADITRQEFRLLQAELREYGFRTEIAGYDALRLHTESRMLFADADSLRISPREARSLIEQAEKRQKDAQNADKKAADMLAEYERRKGILDTRLSELEKNGGAALAVLDAQQARLLGQQTRNDRAISEARNKLSSVTESLKTARNALTRAEQQLTQQKNTPDGKTIVSPEKFPGRSSTNHSIVVSGDPRFAGTIKITTSAVIDNRANLNYLLTHSGLDYKRNILNDRNPVVTEDVEGDKKIYNAEVAEWDKLRQRLLDARNKITSAESAINSARN…
GCF_001721225.1	Colicin M		P05820	99.631	100	METLTVHAPSPSTNLPSYGNGAFSLSAPHVPGAGPLLVQVVYSFFQSPNMCLQALTQLEDYIKKHGASNPLTLQIISTNIGYFCNADRNLVLHPGISVYDAYHFAKPAPSQYDYRSMNMKQMSGNVTTPIVALAHYLWGNGAERSVNIANIGLKISPVKINQIKDIIKSGVVGTFPVSTKFTHATGDYNVITGAYLGNITLKTEGTLTISANGSWTYNGVVRSYDDKYDFNASTHRGIIGESLTRLGAMFSGKEYQILLPGEIHIKESGKR
GCF_001721225.1	Colicin B		A0A4Z0JAE1	99.33	100	MSDNEGSVPTEGIDYGDTMVVWPSTGRIPGGDVKPGGSSGLAPSMPPGWGDYSPQGIALVQSVLFPGIIRRIILDKELEEGDWSGWSVSVHSPWGNEKVSAARTVLENGLRGGLPEPSRPAAVSFARLEPASGNEQKIIRLMVTQQLEQVTDIPASQLPAAGNNVPVKYRLTDLMQNGTQYMAIIGGIPMTVPVVDAVPVPDRSRPGTNIKDVYSAPVSPNLPDLVLSVGQMNTPVRSNPEIQEDGVISETGNYVEAGYTMSSNNHDVIIRFPEGSGVSPLYISAVEILDSNSLSQR
GCF_009866925.2	Colicin M		P05820	100.000	100	METLTVHAPSPSTNLPSYGNGAFSLSAPHVPGAGPLLVQVVYSFFQSPNMCLQALTQLEDYIKKHGASNPLTLQIISTNIGYFCNADRNLVLHPGISVYDAYHFAKPAPSQYDYRSMNMKQMSGNVTTPIVALAHYLWGNGAERSVNIANIGLKISPMKINQIKDIIKSGVVGTFPVSTKFTHATGDYNVITGAYLGNITLKTEGTLTISANGSWTYNGVVRSYDDKYDFNASTHRGIIGESLTRLGAMFSGKEYQILLPGEIHIKESGKR
GCF_009866925.2	Colicin B		P05819	100.000	100	MSDNEGSVPTEGIDYGDTMVVWPSTGRIPGGDVKPGGSSGLAPSMPPGWGDYSPQGIALVQSVLFPGIIRRIILDKELEEGDWSGWSVSVHSPWGNEKVSAARTVLENGLRGGLPEPSRPAAVSFARLEPASGNEQKIIRLMVTQQLEQVTDIPASQLPAAGNNVPVKYRLTDLMQNGTQYMAIIGGIPMTVPVVDAVPVPDRSRPGTNIKDVYSAPVSPNLPDLVLSVGQMNTPVRSNPEIQEDGVISETGNYVEAGYTMSSNNHDVIVRFPEGSGVSPLYISAVEILDSNSLSQRQEAENNAKDDFRVKKEQENDEKTVLTKTSEVIISVGDKVGEYLGDKYKALSREIAENINNFQGKTIRSYDDAMSSINKLMANPSLKINATDKEAIVNAWKAF…
GCF_024662255.1	Microcin H47		P62531	100.000	100	MREITESQLRYISGAGGAPATSANAAGAAAIVGALAGIPGGPLGVVVGAVSAGLTTAIGSTVGSGSASSSAGGGS
GCF_019431295.1	Colicin Ib		P04479	98.722	100	MSDPVRITNPGAESLGYDSDGHEIMAVDIYVNPPRVDVFHGTPPAWSSFGNKTIWGGNEWVDDSPTRSDIEKRDKEITAYKNTLSVQQKENENKRTEAGKRLSAAIAAREKDENTLKTLRAGNADVADITRQEFRLLQAELREYGFRTEIAGYDALRLHTESRMLFADADSLRISPREARSLIEQAEKRQKDAQNADKKAADMLAEYERRKGILDTRLSELEKNGGAALAVLDAQQARLLGQQTRNDRAISEARNKLSSVTESLKTARNALTRAEQQLTQQKNTPDGKTIVSPEKFPGRSSTNHSIVVSGDPRFAGTIKITTSAVIDNRANLNYLLTHSGLDYKRNILNDRNPVVTEDVEGDKKIYNAEVAEWDKLRQRLLDARNKITSAESAVNSARN…
GCF_002803805.1	Colicin B		P05819	100.000	100	MSDNEGSVPTEGIDYGDTMVVWPSTGRIPGGDVKPGGSSGLAPSMPPGWGDYSPQGIALVQSVLFPGIIRRIILDKELEEGDWSGWSVSVHSPWGNEKVSAARTVLENGLRGGLPEPSRPAAVSFARLEPASGNEQKIIRLMVTQQLEQVTDIPASQLPAAGNNVPVKYRLTDLMQNGTQYMAIIGGIPMTVPVVDAVPVPDRSRPGTNIKDVYSAPVSPNLPDLVLSVGQMNTPVRSNPEIQEDGVISETGNYVEAGYTMSSNNHDVIVRFPEGSGVSPLYISAVEILDSNSLSQRQEAENNAKDDFRVKKEQENDEKTVLTKTSEVIISVGDKVGEYLGDKYKALSREIAENINNFQGKTIRSYDDAMSSINKLMANPSLKINATDKEAIVNAWKAF…
GCF_016696665.1	Colicin E1		P02978	99.808	100	METAVAYYKDGVPYDDKGQVIITLLNGTPDGSGSGGGGGKGGSKSESSAAIHATAKWSTAQLKKTQAEQAARAKAAAEAQAKAKANRDALTQRLKDIVNEALRHNASRTPSATELAHANNAAMQAEAERLRLAKAEEKARKEAEAAEKAFQEAEQRRKEIEREKAETERQLKLAEAEEKRLAALSEEAKAVEIAQKKLSAAQSEVVKMDGEIKTLNSRLSSSIHARDAEMKTLAGKRNELAQASAKYKELDELVKKLSPRANDPLQNRPFFEATRRRVGAGKIREEKQKQVTASETRINRINADITQIQKAISQVSNNRNAGIARVHEAEENLKKAQNNLLNSQIKDAVDATVSFYQTLTEKYGEKYSKMAQELADKSKGKKIGNVNEALAAFEKYKDV…
GCF_002302315.1	Colicin Ia		P06716	99.201	100	MSDPVRITNPGAESLGYDSDGHEIMAVDIYVNPPRVDVFHGTPPAWSSFGNKTIWGGNEWVDDSPTRSDIEKRDKEITAYKNTLSAQQKENENKRTEAGKSLSAAIAAREKDENTLKTLRAGNADAADITRQEFRLLQAELREYGFRTEIAGYDALRLHTESRMLFADADSLRISPREARSLIEQAEKRQKDAQNADKKAADMLAEYERRKGILDTRLSELEKNGGAALAVLDAQQARLLGQQTRNDRAISEARNKLSSVTESLNTARNALTRAEQQLTQQKNTPDGKTIVSPEKFPGRSSTNHSIVVSGDPRFAGTIKITTSAVIDNRANLNYLLTHSGLDYKRNILNDRNPVVTEDVEGDKKIYNAEVAEWDKLRQRLLDARNKITSAESAVNSARN…
GCF_003956325.1	Colicin Ia		P06716	99.201	100	MSDPVRITNPGAESLGYDSDGHEIMAVDIYVNPPRVDVFHGTPPAWSSFGNKTIWGGNEWVDDSPTRSDIEKRDKEITAYKNTLSAQQKENENKRTEAGKSLSAAIAAREKDENTLKTLRAGNADAADITRQEFRLLQAELREYGFRTEIAGYDALRLHTESRMLFADADSLRISPREARSLIEQAEKRQKDAQNADKKAADMLAEYERRKGILDTRLSELEKNGGAALAVLDAQQARLLGQQTRNDRAISEARNKLSSVTESLNTARNALTRAEQQLTQQKNTPDGKTIVSPEKFPGRSSTNHSIVVSGDPRFAGTIKITTSAVIDNRANLNYLLTHSGLDYKRNILNDRNPVVTEDVEGDKKIYNAEVAEWDKLRQRLLDARNKITSAESAVNSARN…
GCF_003956205.1	Colicin Ia		P06716	99.201	100	MSDPVRITNPGAESLGYDSDGHEIMAVDIYVNPPRVDVFHGTPPAWSSFGNKTIWGGNEWVDDSPTRSDIEKRDKEITAYKNTLSAQQKENENKRTEAGKSLSAAIAAREKDENTLKTLRAGNADAADITRQEFRLLQAELREYGFRTEIAGYDALRLHTESRMLFADADSLRISPREARSLIEQAEKRQKDAQNADKKAADMLAEYERRKGILDTRLSELEKNGGAALAVLDAQQARLLGQQTRNDRAISEARNKLSSVTESLNTARNALTRAEQQLTQQKNTPDGKTIVSPEKFPGRSSTNHSIVVSGDPRFAGTIKITTSAVIDNRANLNYLLTHSGLDYKRNILNDRNPVVTEDVEGDKKIYNAEVAEWDKLRQRLLDARNKITSAESAVNSARN…
GCF_904831875.1	Colicin Ia		P06716	99.201	100	MSDPVRITNPGAESLGYDSDGHEIMAVDIYVNPPRVDVFHGTPPAWSSFGNKTIWGGNEWVDDSPTRSDIEKRDKEITAYKNTLSAQQKENENKRTEAGKSLSAAIAAREKDENTLKTLRAGNADAADITRQEFRLLQAELREYGFRTEIAGYDALRLHTESRMLFADADSLRISPREARSLIEQAEKRQKDAQNADKKAADMLAEYERRKGILDTRLSELEKNGGAALAVLDAQQARLLGQQTRNDRAISEARNKLSSVTESLNTARNALTRAEQQLTQQKNTPDGKTIVSPEKFPGRSSTNHSIVVSGDPRFAGTIKITTSAVIDNRANLNYLLTHSGLDYKRNILNDRNPVVTEDVEGDKKIYNAEVAEWDKLRQRLLDARNKITSAESAVNSARN…
GCF_003956485.1	Colicin Ia		P06716	99.201	100	MSDPVRITNPGAESLGYDSDGHEIMAVDIYVNPPRVDVFHGTPPAWSSFGNKTIWGGNEWVDDSPTRSDIEKRDKEITAYKNTLSAQQKENENKRTEAGKSLSAAIAAREKDENTLKTLRAGNADAADITRQEFRLLQAELREYGFRTEIAGYDALRLHTESRMLFADADSLRISPREARSLIEQAEKRQKDAQNADKKAADMLAEYERRKGILDTRLSELEKNGGAALAVLDAQQARLLGQQTRNDRAISEARNKLSSVTESLNTARNALTRAEQQLTQQKNTPDGKTIVSPEKFPGRSSTNHSIVVSGDPRFAGTIKITTSAVIDNRANLNYLLTHSGLDYKRNILNDRNPVVTEDVEGDKKIYNAEVAEWDKLRQRLLDARNKITSAESAVNSARN…
GCF_003956185.1	Colicin Ia		P06716	99.201	100	MSDPVRITNPGAESLGYDSDGHEIMAVDIYVNPPRVDVFHGTPPAWSSFGNKTIWGGNEWVDDSPTRSDIEKRDKEITAYKNTLSAQQKENENKRTEAGKSLSAAIAAREKDENTLKTLRAGNADAADITRQEFRLLQAELREYGFRTEIAGYDALRLHTESRMLFADADSLRISPREARSLIEQAEKRQKDAQNADKKAADMLAEYERRKGILDTRLSELEKNGGAALAVLDAQQARLLGQQTRNDRAISEARNKLSSVTESLNTARNALTRAEQQLTQQKNTPDGKTIVSPEKFPGRSSTNHSIVVSGDPRFAGTIKITTSAVIDNRANLNYLLTHSGLDYKRNILNDRNPVVTEDVEGDKKIYNAEVAEWDKLRQRLLDARNKITSAESAVNSARN…
GCF_018884385.1	Colicin Ia		P06716	99.201	100	MSDPVRITNPGAESLGYDSDGHEIMAVDIYVNPPRVDVFHGTPPAWSSFGNKTIWGGNEWVDDSPTRSDIEKRDKEITAYKNTLSAQQKENENKRTEAGKSLSAAIAAREKDENTLKTLRAGNADAADITRQEFRLLQAELREYGFRTEIAGYDALRLHTESRMLFADADSLRISPREARSLIEQAEKRQKDAQNADKKAADMLAEYERRKGILDTRLSELEKNGGAALAVLDAQQARLLGQQTRNDRAISEARNKLSSVTESLNTARNALTRAEQQLTQQKNTPDGKTIVSPEKFPGRSSTNHSIVVSGDPRFAGTIKITTSAVIDNRANLNYLLTHSGLDYKRNILNDRNPVVTEDVEGDKKIYNAEVAEWDKLRQRLLDARNKITSAESAVNSARN…
GCF_003956365.1	Colicin Ia		P06716	99.201	100	MSDPVRITNPGAESLGYDSDGHEIMAVDIYVNPPRVDVFHGTPPAWSSFGNKTIWGGNEWVDDSPTRSDIEKRDKEITAYKNTLSAQQKENENKRTEAGKSLSAAIAAREKDENTLKTLRAGNADAADITRQEFRLLQAELREYGFRTEIAGYDALRLHTESRMLFADADSLRISPREARSLIEQAEKRQKDAQNADKKAADMLAEYERRKGILDTRLSELEKNGGAALAVLDAQQARLLGQQTRNDRAISEARNKLSSVTESLNTARNALTRAEQQLTQQKNTPDGKTIVSPEKFPGRSSTNHSIVVSGDPRFAGTIKITTSAVIDNRANLNYLLTHSGLDYKRNILNDRNPVVTEDVEGDKKIYNAEVAEWDKLRQRLLDARNKITSAESAVNSARN…
GCF_009950475.1	Colicin B		P05819	99.804	100	MSDNEGSVPTEGIDYGDTMVVWPSTGRIPGGDVKPGGSSGLAPSMPPGWGDYSPQGIALVQSVLFPGIIRRIILDKELEEGDWSGWSVSVHSPWGNEKVSAARTVLENGLRGGLPEPSRPAAVSFARLEPASGNEQKIIRLMVTQQLEQVTDIPASQLPAAGNNVPVKYRLTDLMQNGTQYMAIIGGIPMTVPVVDAVPVPDRSRPGTNIKDVYSAPVSPNLPDLVLSVGQMNTPVRSNPEIQEDGVISETGNYVEAGYTMSSNNHDVIVRFPEGSGVSPLYISAVEILDSNSLSQRQEVENNAKDDFRVKKEQENDEKTVLTKTSEVIISVGDKVGEYLGDKYKALSREIAENINNFQGKTIRSYDDAMSSINKLMANPSLKINATDKEAIVNAWKAF…
GCF_009950475.1	Colicin M		P05820	98.893	100	METLTVHAPSPSTNLPSYGNGAFSLSAPHVPGAGPLLVRVVYSFFQSPNMCLQALTQFEDYIKKHGASNPLTLQIISTNIGYFCNADRNLVLHPGISVYDAYHFAKPAPSQYDYRSMNMKKMSGNVTTPIVALAHYLWGNGAERSVNIANIGLKISPMKINQIKDIIKSGVVGTFPVSTKFTHATGDYNVITGAYLGNITLKTEGTLTISANGSWTYNGVVRSYDDKYDFNASTHRGIIGESLTRLGAMFSGKEYQILLPGEIHIKESGKR
GCF_009948655.1	Microcin H47		P62531	100.000	100	MREITESQLRYISGAGGAPATSANAAGAAAIVGALAGIPGGPLGVVVGAVSAGLTTAIGSTVGSGSASSSAGGGS
GCF_024585025.1	Colicin V		P22522	100.000	100	MRTLTLNELDSVSGGASGRDIAMAIGTLSGQFVAGGIGAAAGGVAGGAIYDYASTHKPNPAMSPSGLGGTIKQKPEGIPSEAWNYAAGRLCNWSPNNLSDVCL
GCF_018884285.1	Colicin Ia		P06716	99.361	100	MSDPVRITNPGAESLGYDSDGHEIMAVDIYVNPPRVDVFHGTPPAWSSFGNKTIWGGNEWVDDSPTRSDIEKRDKEITAYKMTLSAQQKENENKRTEAAKRLSAAIAAREKDENTLKTLRAGNADAADITRQEFRLLQAELREYGFRTEIAGYDALRLHTESRMLFADADSLRISPREARSLIEQAEKRQKDAQNADKKAADMLAEYERRKGILDTRLSELEKNGGAALAVLDAQQARLLGQQTRNDRAISEARNKLSSVTESLNTARNALTRAEQQLTQQKNTPDGKTIVSPEKFPGRSSTNHSIVVSGDPRFAGTIKITTSAVIDNRANLNYLLTHSGLDYKRNILNDRNPVVTEDVEGDKKIYNAEVAEWDKLRQRLLDARNKITSAESAVNSARN…
GCF_002741455.1	Colicin Ia		P06716	99.361	100	MSDPVRITNPGAESLGYDSDGHEIMAVDIYVNPPRVDVFHGTPPAWSSFGNKTIWGGNEWVDDSPTRSDIEKRDKEITAYKMTLSAQQKENENKRTEAAKRLSAAIAAREKDENTLKTLRAGNADAADITRQEFRLLQAELREYGFRTEIAGYDALRLHTESRMLFADADSLRISPREARSLIEQAEKRQKDAQNADKKAADMLAEYERRKGILDTRLSELEKNGGAALAVLDAQQARLLGQQTRNDRAISEARNKLSSVTESLNTARNALTRAEQQLTQQKNTPDGKTIVSPEKFPGRSSTNHSIVVSGDPRFAGTIKITTSAVIDNRANLNYLLTHSGLDYKRNILNDRNPVVTEDVEGDKKIYNAEVAEWDKLRQRLLDARNKITSAESAVNSARN…
GCF_024584865.1	Colicin Ia		P06716	99.521	100	MSDPVRITNPGAESLGYDSDGHEIMAVDIYVNPPRVDVFHGTPPAWSSFGNKTIWGGNEWVDDSPTRSDIEKRDKEIAAYKNTLSAQQKENENKRTEAGKRLSAAIAAREKDENTLKTLRAGNADAADITRQEFRLLQAELREYGFRTEIAGYDALRLHTESRMLFADADSLRISPREARSLIEQAEKRQKDAQNADKKAADMLAEYERRKGILDTRLSELEKNGGAALAVLDAQQARLLGQQTRNDRAISEARNKLSSVTESLNTARNALTRAEQQLTQQKNTPDGKTIVSPEKFPGRSSTNHSIVVSGDPRFAGTIKITTSAVIDNRANLNYLLSHSGLDYKRNILNDRNPVVTEDVEGDKKIYNAEVAEWDKLRQRLLDARNKITSAESAVNSARN…
GCF_024584865.1	Colicin V		P22522	100.000	100	MRTLTLNELDSVSGGASGRDIAMAIGTLSGQFVAGGIGAAAGGVAGGAIYDYASTHKPNPAMSPSGLGGTIKQKPEGIPSEAWNYAAGRLCNWSPNNLSDVCL
GCF_008065435.1	CDI	WP_047085063.1		100.000	100	MHQPPVRFTYRLLSYLISTIIAGQPLLPAVGAVITPQNGAGMDKAANGVPVVNIATPNGAGISHNRFTDYNVGKEGLILNNATGKLNPTQLGGLIQNNPNLKAGGEAKGIINEVTGGNRSLLQGYTEVAGKAANVMVANPYGITCDGCGFINTPHATLTTGRPVMNADGSLQALEVTEGSITINGAGLDGTRSDAVSIIARATEVNAALHAKDLTVTAGANRITADGRVSALKGEGDVPKVAVDTGALGGMYARRIHLTSTESGVGVNLGNLYARDGDITLDASGRLTVNNSLATGAVTAKGQGVTLTGDHKAGGNLSVSSRSDIVLSNGTLNSDKDLSLTAGGRITQQNEKLTAGRDVTLAAKNITQDTASQINAARDIVTVASDTLTTQGQITAGQN…
GCF_002803805.1	CDI	ATZ33341.1		100.000	100	MNRNCYRIIFNKARGMLMVVADIARSGRAGTSLSSRTGYPHRQRICRVTPLAFSLWLASGMVHSVSAAGIVADHDAPGHQQPTIMQTASGIPQVNIQTPSAGGVSHNTYSQFDVGNKGVILNNAHNNVQTQLGGMVAGNPWLAKGEARIILNEVNSRNPSQLNGFVEVAGKKAQVVIANPAGISCDGCGFINANRATLTTGQPQMKNGSLTGFSVERGEIQITGKGMDASRTDYTDIIARSVKINAGIWAQDLKVTTGRNNVDIAHGQIEKKTGDVSSQPQMALDVASLGGMYAGKIRLVGTETGVGVRNAGHIGAQAGAVTLTADGRIENSGSISAKTDVHLATTRELHNSGSVYAGQDTQIQSDGVFTHTGSVASRRNTRIQTARLIGGERSLLAAG…
GCF_001677475.2	Hcp-Pyocin-HNH	WP_065226093.1		100.000	100	MSDIVYLRIIGEKQGDISSGCGTYASVGNRWQVGHEDEIFAFALTNAITSTGNGVNLQGLQFCKLIDKSSPLLSNAINQNERLFIEIDLYRINKSGRWERYYYIQLRNASLTAIHVNISDNNLPTECVNVNYDYILCKHLIANTEFDWLAFPAGYNSLFIPPKNPPASNLKPEPLPVVNLPLSSPAVNPVYAKSCLKEKGCTDAGTAEEPAENFGQVAIFAQPVVDDCCGYHHPEANDVGQPTEAQTMLLFPGSVLAAQIWGKWSLSGILSATRGSYIGALASALYIPSAGEGSARVPGRDEFWYEEELRQKALAGSTATTRVRFFWGTDIHGKPQVYGVHTGEGTPYENVRVANMQWNEQTQRYEFTPAHDVDGPLITWTPENPEHGNVPGHTGNDRP…
GCF_009866925.2	Hcp-HNH	WP_064186700.1		100.000	100	MSNIVYLTVTGEQQGSISAGCGTSESTGNRWQSGHEDEIFTFSLLNNINNTGLGSQFHGITFCKLIDKSTPLFINSINNNEQLFMGFDFYRINRFGRLEKYYYIQLRGAFLSAIHHQIIENQLDTETITISYEFILCQHLIANTEFSYLALPENYNRLFLPNSKNQTNNRFKTLNSKAIGRLLAAGGVYNGNIEGFRDTAEKLGGDAIKGYDQILNEKTAGIAIATASILLTKRSNVDTYTEINSYLGKLRGQQKLLDGIDIIEIIYIKRPSKDLANLRKEFNKTVRKNFLIKLAKTSEASGRFNAEDLLRMRKGNVPLNYNVHHKLSLDDGGTNDFENLVLIENEPYHKVFTNMQSRIAKGILVGESKITPWAIPSGSIYPPMKNIMDHTK
GCF_024662255.1	Hcp-HNH	WP_064186700.1		100.000	100	MSNIVYLTVTGEQQGSISAGCGTSESTGNRWQSGHEDEIFTFSLLNNINNTGLGSQFHGITFCKLIDKSTPLFINSINNNEQLFMGFDFYRINRFGRLEKYYYIQLRGAFLSAIHHQIIENQLDTETITISYEFILCQHLIANTEFSYLALPENYNRLFLPNSKNQTNNRFKTLNSKAIGRLLAAGGVYNGNIEGFRDTAEKLGGDAIKGYDQILNEKTAGIAIATASILLTKRSNVDTYTEINSYLGKLRGQQKLLDGIDIIEIIYIKRPSKDLANLRKEFNKTVRKNFLIKLAKTSEASGRFNAEDLLRMRKGNVPLNYNVHHKLSLDDGGTNDFENLVLIENEPYHKVFTNMQSRIAKGILVGESKITPWAIPSGSIYPPMKNIMDHTK
GCF_021534865.1	Hcp-HNH	WP_000065927.1		100.000	100	MSNIVYLTVTGEQQGSISAGCGTSESTGNRWQSGHEDETFTFSLLNNINNTGLGSQFHGITFCKLIDKSTPLFINSINNNEQLFMGFDFYRINRFGRWEKYYYIQLRGAFLSAIHHQIIENQLDTEKITISYEFILCQHLIANTEFSYLALPENYNRLFLPNSKNQTNNRFKTLNSKAIGRLLAAGGVYNGNIEGFRDTAEKLGGDAIKGYDQILNEKTAGIAIATASILLTKRYNVDTYTEINSYLGKLRGQQKLLDGIDIIEIIYIKRPSKDLANLRKEFNKTVRKNFLIKLAKTSEASGRFNAEDLLRMRKGNVPLNYNVHHKLSLDDGGTNDFENLVLIENEPYHKVFTNMQSRIAKGILVGESKITPWAIPSGSIYPPMKNIMDHTK
GCF_003956345.1	Hcp-HNH	WP_000065927.1		100.000	100	MSNIVYLTVTGEQQGSISAGCGTSESTGNRWQSGHEDETFTFSLLNNINNTGLGSQFHGITFCKLIDKSTPLFINSINNNEQLFMGFDFYRINRFGRWEKYYYIQLRGAFLSAIHHQIIENQLDTEKITISYEFILCQHLIANTEFSYLALPENYNRLFLPNSKNQTNNRFKTLNSKAIGRLLAAGGVYNGNIEGFRDTAEKLGGDAIKGYDQILNEKTAGIAIATASILLTKRYNVDTYTEINSYLGKLRGQQKLLDGIDIIEIIYIKRPSKDLANLRKEFNKTVRKNFLIKLAKTSEASGRFNAEDLLRMRKGNVPLNYNVHHKLSLDDGGTNDFENLVLIENEPYHKVFTNMQSRIAKGILVGESKITPWAIPSGSIYPPMKNIMDHTK
GCF_002741215.1	Hcp-HNH	WP_099550804.1		100.000	100	MSNIVYLTVTGEQQGSISAGCGTSESTGNRWQSGHEDEIFTFSLLNNINNTGLGSQFHGITFCKLIDKSTPLFINSINNNEQLFMGFDFYRINRFGRLEKYYYIQLRGAFLSAIHHQIIENQLDTETITISYEFILCQHLIANTEFSYLALPKNYNRLFLPNSKNQTNNRFKTLNSKAIGRLLAAGGVYNGNIEGFRDTAEKLGGDAIKGYDQILNEKTAGIAIATASILLTKRSNVDTYTEINSYLGKLRGQQKLLDGIDIIEIIYIKRPSKDLANLRKEFNKTVRKNFLIKLAKTSEASGRFNAEDLLRMRKGNVPLNYNVHHKLSLDDGGTNDFENLVLIENEPYHKVFTNMQSRIAKGILVGESKITPWAIPSGSIYPPMKNIMDHTK
GCF_018884565.1	Hcp-HNH	WP_000065924.1		100.000	100	MSNIVYLTVTGEQQGSISAGCGTSESTGNRWQSGHEDETFTFSLLNNINNTGLGSQFHGITFCKLIDKSTPLFINSINNNEQLFMGFDFYRINRFGRWEKYYYIQLRGAFLSAIHHQIIENQLDTEKITISYEFILCQHLIANTEFSYLALPENYNRLFLPNSKNQTNNRFKTLNSKAIGRLLAAGGVYNGNIEGFRDTAEKLGGDAIKGYDQILNEKTAGIAIATASILLTKRYNVDTYTEINSYLGKLRGQQKLLDGIDIIEIIYIKRPSKDLANLRKEFNKTIRKNFLIKLAKTSEASGRFNAEDLLRMRKGNVPLNYNVHHKLSLDDGGTNDFENLVLIENEPYHKVFTNIQSRIAKGILVGESKITPWAIPSGSIYPPMKNIMDHTK
GCF_003956245.1	Hcp-HNH	WP_129547149.1		100.000	100	MSNIVYLTVTGEQQGSISAGCGTSESTGNRWQSGHEDETFTFSLLNNINNTGLGSQFHGITFCKLIDKSTPLFINSINNNEQLFMGFDFYRINRFGRWEKYYYIQLRGAFLSAIHHQIIENQLDTEKITISYEFILCQHLIANTEFSYLALPENYNRLFLPNSKNQTNNRFKTLNSKAIGRLLAAGGVYNGNIEGFRDTAEKLGGDAIKGYVQILNEKTAGIAIATASILLTKRYNVDTYTEINSYLGKLRGQQKLLDGIDIIEIIYIKRPSKDLANLRKEFNKTVRKNFLIKLAKTSEASGRFNAEDLLRMRKGNVPLNYNVHHKLSLDDGGTNDFENLVLIENEPYHKVFTNIQSRIAKGILVGESKITPRAIPSGSIYPPMKNIMDHTK
GCF_021534925.1	Hcp-HNH	WP_001544152.1		100.000	100	MSNIVYLTVTGEQQGSISAGCGTSESTGNRWQSGHEDETFTFSLLNNINNTGLGSQFHGITFCKLIDKSTPLFINSINNNEQLFMGFDFYRINRFGRWEKYYYIQLRGAFLSAIHHQIIENQLDTEKITISYEFILCQHLIANTEFSYLALPENYNRLFLPNSKNQTNNRFKTLNSKAIGRLLAAGGVYNGNIEGFRDTAEKLGGDAIKGYDQILNEKTAGIAIATASILLTKRYNVDTYTEINSYLGKLRGQQKLLDGIDIIEIIYIKRPSKDLANLRKEFNKTVRKNFLIKLAKTSEASGRFNAEDLLRMRKGNVPLNYNVHHKLSLDDGGTNDFENLVLIENEPYHKVFTNMQSRIAKGILVGESKITPWAIPSGSIYPPMKNIMDHTKL
GCF_001677515.1	Hcp-HNH	WP_000065923.1		100.000	100	MSNIVYLTVTGEQQGSISAGCGTSESTGNRWQSGHEDETFTFSLLNNINNTGLGSQFHGITFCKLIDKSTPLFINSINNNEQLFMGFDFYRINRFGRWEKYYYIQLRGAFLSAIHHQIIENQLDTEKITISYEFILCQHLIANTEFSYLALPENYNRLFLPNSKNQTNNRFKTLNSKAIGRLLAAGGVYNGNIEGFRDTAEKLGGDAIKGYDQILNEKTAGIAIATASILLTKRSNVDTYTEINSYLGKLRGQQKLLDGIDIIEIIYIKRPSKDLANLRKEFNKTVRKNFLIKLAKTSEASGRFNAEDLLRMRKGNVPLNYNVHHKLSLDDGGTNDFENLVLIENEPYHKVFTNMQSRIAKGILVGESKITPWAIPSGSIYPPMKNIMDHTK
GCF_003956405.1	Hcp-HNH	WP_000065923.1		100.000	100	MSNIVYLTVTGEQQGSISAGCGTSESTGNRWQSGHEDETFTFSLLNNINNTGLGSQFHGITFCKLIDKSTPLFINSINNNEQLFMGFDFYRINRFGRWEKYYYIQLRGAFLSAIHHQIIENQLDTEKITISYEFILCQHLIANTEFSYLALPENYNRLFLPNSKNQTNNRFKTLNSKAIGRLLAAGGVYNGNIEGFRDTAEKLGGDAIKGYDQILNEKTAGIAIATASILLTKRSNVDTYTEINSYLGKLRGQQKLLDGIDIIEIIYIKRPSKDLANLRKEFNKTVRKNFLIKLAKTSEASGRFNAEDLLRMRKGNVPLNYNVHHKLSLDDGGTNDFENLVLIENEPYHKVFTNMQSRIAKGILVGESKITPWAIPSGSIYPPMKNIMDHTK
GCF_000017745.1	Hcp-HNH	WP_000065904.1		100.000	100	MSNIVYLTVTGEQQGSISAGCGTSESTGNRWQSGHEDEIFTFSLLNNINNTGLGSQFHGITFCKLIDKSTPLFINSINNNEQLFMGFDFYRINRFGRWEKYYYIQLKGAFLSAIHHQIIQNQLDTETITVSYEFILCQHLIANTEFSYLALPENYNRLFLPNSKNQTNNRFKTLNSKAIGRLLAAGGVYNGNIEGFRNTAEKLGGDAIKGYDQILNEKTAGIAIATASILLTKRSNVDTYTEINSYLGKLRGQQKLLDGIDIIEIIYIKRPSKDLANLRKEFNKTVRKNFLIKLAKTSEASGRFNAEDLLRMRKGNVPLNYNVHHKLSLDDGGTNDFENLVLIENEPYHKVFTNMQSRIAKGILVGESKITPWAIPSGSIYPPMKNIMDHTK
GCF_021534985.1	Hcp-HNH	WP_000065900.1		100.000	100	MSNIVYLTVTGEQQGSISAGCGTSESTGNRWQSGHEDEIFTFSLLNNINNTGLGSQFHGITFCKLIDKSTPLFINSINNNEQLFMGFDFYRINRFGRWEKYYYIQLKGAFLSAIHHQIIQNQLDTETITISYEFILCQHLIANTEFSYLALPENYNRLFLPNSKNQTNNRFKTLNSKAIGRLLAAGGVYNGNIEGFRDTAEKLGGDAIKGYDQILNEKTAGIAIATASILLTKRSNVDTYTEINSYLGKLRGQQKLLDGIDIIEIIYIKRPSKDLANLRKEFNKTVRKNFLIKLAKTSEASGRFNAEDLLRMRKGNVPLNYNVHHKLSLDDGGTNDFENLVLIENEPYHKVFTNMQSRIAKGILVGESKITPWAIPSGSIYPPMKNIMDHTK
GCF_018986835.1	Hcp-HNH	WP_097446326.1		100.000	100	MSNIVYLTVTGEQQGNISAGCGTSESTGNRWQSGHEDEIFTFSLLNNINNTGLGSQFHGITFCKLIDKSTPLFINSINNNEQLFMGFDFYRINRFGRWEKYYYIQLRGAFLSAIHHQIIENQLDTETITISYEFILCQHLIANTEFSYLALPENYNRLFLPNSKNQTNNRFKTLNSKAIGRLLAAGGVYNGNIEGFRDTAEKLGGDAIKGYDQILNEKTAGIAIATASILLTKRSNVDTYTEINSYLGKLRGQQKLLDGIDIIEIIYIKRPSKDLANLRKEFNKTVRKNFLIKLAKTSEASGRFNAEDLLRMRKGNVPLNYNVHHKLSLDDGGTNDFENLVLIENEPYHKVFTNMQSRIAKGILVGESKITPWAILSGSIYPPMKNIMDHTK
GCF_018884265.1	Hcp-HNH	WP_000065909.1		100.000	100	MSNIVYLTVTGEQQGSISAGCGTSESTGNRWQSGHEDEIFTFSLLNNINNTGLGSQFHGITFCKLIDKSTPLFINSINNNEQLFMGFDFYRINRFGRWEKYYYIQLRGAFLSAIHHQIIENQLDTETITISYEFILCQHLIANTEFSYLALPENYNRLFLPNSKNQTNNRFKTLNSKAIGRLLAAGGVYNGNIEGFRDTAEKLGGDAIKGYDQILNEKTAGIAIATASILLTKRSNVDTYTEINSYLGKLRGQQKLLDGIEIIEIIYIKRPSKDLANLRKEFNKTVRKNFLIKLAKTSEASGRFNAEDLLRMRKGNVPLNYNVHHKLSLDDGGTNDFENLVLIENEPYHKVFTNMQSRIAKGILVGESKITPWAIPSGSIYPPMKNIMDHTK
TW10573	Hcp-HNH	WP_000065909.1		100.000	100	MSNIVYLTVTGEQQGSISAGCGTSESTGNRWQSGHEDEIFTFSLLNNINNTGLGSQFHGITFCKLIDKSTPLFINSINNNEQLFMGFDFYRINRFGRWEKYYYIQLRGAFLSAIHHQIIENQLDTETITISYEFILCQHLIANTEFSYLALPENYNRLFLPNSKNQTNNRFKTLNSKAIGRLLAAGGVYNGNIEGFRDTAEKLGGDAIKGYDQILNEKTAGIAIATASILLTKRSNVDTYTEINSYLGKLRGQQKLLDGIEIIEIIYIKRPSKDLANLRKEFNKTVRKNFLIKLAKTSEASGRFNAEDLLRMRKGNVPLNYNVHHKLSLDDGGTNDFENLVLIENEPYHKVFTNMQSRIAKGILVGESKITPWAIPSGSIYPPMKNIMDHTK
GCF_003956285.1	Hcp-HNH	WP_001716987.1		100.000	100	MSNIVYLTVTGEQQGSISAGCGTSESTGNRWQSGHEDEIFTFSLLNNINNTGLGSQFHGITFCKLIDKSTPLFINSINNNEQLFMGFDFYRINRFGRWEKNYYIQLRGAFLSAIHHQIIENQLDTETITISYEFILCQHLIANTEFSYLALPENYNRLFLPNSKNQTNNRFKTLNSKAIGRLLAAGGVYNGNIEGFRDTAEKLGGDAIKGYDQILNEKTAGIAIATASILLTKRSNVDTYTEINSYLGKLRGQQKLLDGIEIIEIIYIKRPSKDLANLRKEFNKTVRKNFLIKLAKTSEASGRFNAEDLLRMRKGNVPLNYNVHHKLSLDDGGTNDFENLVLIENEPYHKVFTNMQSRIAKGILVGESKITPWAIPSGSIYPPMKNIMDHTK
GCF_003956445.1	Hcp-HNH	WP_001716987.1		100.000	100	MSNIVYLTVTGEQQGSISAGCGTSESTGNRWQSGHEDEIFTFSLLNNINNTGLGSQFHGITFCKLIDKSTPLFINSINNNEQLFMGFDFYRINRFGRWEKNYYIQLRGAFLSAIHHQIIENQLDTETITISYEFILCQHLIANTEFSYLALPENYNRLFLPNSKNQTNNRFKTLNSKAIGRLLAAGGVYNGNIEGFRDTAEKLGGDAIKGYDQILNEKTAGIAIATASILLTKRSNVDTYTEINSYLGKLRGQQKLLDGIEIIEIIYIKRPSKDLANLRKEFNKTVRKNFLIKLAKTSEASGRFNAEDLLRMRKGNVPLNYNVHHKLSLDDGGTNDFENLVLIENEPYHKVFTNMQSRIAKGILVGESKITPWAIPSGSIYPPMKNIMDHTK
GCF_003956425.1	Hcp-HNH	WP_001716987.1		100.000	100	MSNIVYLTVTGEQQGSISAGCGTSESTGNRWQSGHEDEIFTFSLLNNINNTGLGSQFHGITFCKLIDKSTPLFINSINNNEQLFMGFDFYRINRFGRWEKNYYIQLRGAFLSAIHHQIIENQLDTETITISYEFILCQHLIANTEFSYLALPENYNRLFLPNSKNQTNNRFKTLNSKAIGRLLAAGGVYNGNIEGFRDTAEKLGGDAIKGYDQILNEKTAGIAIATASILLTKRSNVDTYTEINSYLGKLRGQQKLLDGIEIIEIIYIKRPSKDLANLRKEFNKTVRKNFLIKLAKTSEASGRFNAEDLLRMRKGNVPLNYNVHHKLSLDDGGTNDFENLVLIENEPYHKVFTNMQSRIAKGILVGESKITPWAIPSGSIYPPMKNIMDHTK
GCF_003956465.1	Hcp-HNH	WP_001716987.1		100.000	100	MSNIVYLTVTGEQQGSISAGCGTSESTGNRWQSGHEDEIFTFSLLNNINNTGLGSQFHGITFCKLIDKSTPLFINSINNNEQLFMGFDFYRINRFGRWEKNYYIQLRGAFLSAIHHQIIENQLDTETITISYEFILCQHLIANTEFSYLALPENYNRLFLPNSKNQTNNRFKTLNSKAIGRLLAAGGVYNGNIEGFRDTAEKLGGDAIKGYDQILNEKTAGIAIATASILLTKRSNVDTYTEINSYLGKLRGQQKLLDGIEIIEIIYIKRPSKDLANLRKEFNKTVRKNFLIKLAKTSEASGRFNAEDLLRMRKGNVPLNYNVHHKLSLDDGGTNDFENLVLIENEPYHKVFTNMQSRIAKGILVGESKITPWAIPSGSIYPPMKNIMDHTK
GCF_002741255.1	Hcp-HNH	WP_000065907.1		100.000	100	MSNIVYLTVTGEQQGSISAGCGTSESTGNRWQSGHEDEIFTFSLLNNINNTGLGSQFHGITFCKLIDKSTPLFINSINNNEQLFMGFDFYRINRFGRWEKYYYIQLRGAFLSAIHHQIIENQLDTETITISYEFILCQHLIANTEFSYLALPENYNRLFLPNSKNQTNNRFKTLNSKAIGRLLAAGGVYNGNIEGFRDTAEKLGGDAIKGYDQILNEKTAGIAIATASILLTKRSNVDTYTEINSYLGKLRGQQKLLDGIDIIEIIYIKRPSKDLANLRKEFNKTVRKNFLIKLAKTSEASGRFNAEDLLRMRKGNVPLNYNVHHKLSLDDGGTNDFENLVLIENEPYHKVFTNMQSRIAKGILVGESKITPWAILSGSIYPPMKNIMDHTK
GCF_002302335.1	Hcp-HNH	WP_000065907.1		100.000	100	MSNIVYLTVTGEQQGSISAGCGTSESTGNRWQSGHEDEIFTFSLLNNINNTGLGSQFHGITFCKLIDKSTPLFINSINNNEQLFMGFDFYRINRFGRWEKYYYIQLRGAFLSAIHHQIIENQLDTETITISYEFILCQHLIANTEFSYLALPENYNRLFLPNSKNQTNNRFKTLNSKAIGRLLAAGGVYNGNIEGFRDTAEKLGGDAIKGYDQILNEKTAGIAIATASILLTKRSNVDTYTEINSYLGKLRGQQKLLDGIDIIEIIYIKRPSKDLANLRKEFNKTVRKNFLIKLAKTSEASGRFNAEDLLRMRKGNVPLNYNVHHKLSLDDGGTNDFENLVLIENEPYHKVFTNMQSRIAKGILVGESKITPWAILSGSIYPPMKNIMDHTK
TW10828	Hcp-HNH	WP_000065907.1		100.000	100	MSNIVYLTVTGEQQGSISAGCGTSESTGNRWQSGHEDEIFTFSLLNNINNTGLGSQFHGITFCKLIDKSTPLFINSINNNEQLFMGFDFYRINRFGRWEKYYYIQLRGAFLSAIHHQIIENQLDTETITISYEFILCQHLIANTEFSYLALPENYNRLFLPNSKNQTNNRFKTLNSKAIGRLLAAGGVYNGNIEGFRDTAEKLGGDAIKGYDQILNEKTAGIAIATASILLTKRSNVDTYTEINSYLGKLRGQQKLLDGIDIIEIIYIKRPSKDLANLRKEFNKTVRKNFLIKLAKTSEASGRFNAEDLLRMRKGNVPLNYNVHHKLSLDDGGTNDFENLVLIENEPYHKVFTNMQSRIAKGILVGESKITPWAILSGSIYPPMKNIMDHTK
GCF_003956165.1	Hcp-HNH	WP_000065907.1		100.000	100	MSNIVYLTVTGEQQGSISAGCGTSESTGNRWQSGHEDEIFTFSLLNNINNTGLGSQFHGITFCKLIDKSTPLFINSINNNEQLFMGFDFYRINRFGRWEKYYYIQLRGAFLSAIHHQIIENQLDTETITISYEFILCQHLIANTEFSYLALPENYNRLFLPNSKNQTNNRFKTLNSKAIGRLLAAGGVYNGNIEGFRDTAEKLGGDAIKGYDQILNEKTAGIAIATASILLTKRSNVDTYTEINSYLGKLRGQQKLLDGIDIIEIIYIKRPSKDLANLRKEFNKTVRKNFLIKLAKTSEASGRFNAEDLLRMRKGNVPLNYNVHHKLSLDDGGTNDFENLVLIENEPYHKVFTNMQSRIAKGILVGESKITPWAILSGSIYPPMKNIMDHTK
GCF_002741355.1	Hcp-HNH	WP_000065907.1		100.000	100	MSNIVYLTVTGEQQGSISAGCGTSESTGNRWQSGHEDEIFTFSLLNNINNTGLGSQFHGITFCKLIDKSTPLFINSINNNEQLFMGFDFYRINRFGRWEKYYYIQLRGAFLSAIHHQIIENQLDTETITISYEFILCQHLIANTEFSYLALPENYNRLFLPNSKNQTNNRFKTLNSKAIGRLLAAGGVYNGNIEGFRDTAEKLGGDAIKGYDQILNEKTAGIAIATASILLTKRSNVDTYTEINSYLGKLRGQQKLLDGIDIIEIIYIKRPSKDLANLRKEFNKTVRKNFLIKLAKTSEASGRFNAEDLLRMRKGNVPLNYNVHHKLSLDDGGTNDFENLVLIENEPYHKVFTNMQSRIAKGILVGESKITPWAILSGSIYPPMKNIMDHTK
GCF_904831825.1	Hcp-HNH	WP_000065907.1		100.000	100	MSNIVYLTVTGEQQGSISAGCGTSESTGNRWQSGHEDEIFTFSLLNNINNTGLGSQFHGITFCKLIDKSTPLFINSINNNEQLFMGFDFYRINRFGRWEKYYYIQLRGAFLSAIHHQIIENQLDTETITISYEFILCQHLIANTEFSYLALPENYNRLFLPNSKNQTNNRFKTLNSKAIGRLLAAGGVYNGNIEGFRDTAEKLGGDAIKGYDQILNEKTAGIAIATASILLTKRSNVDTYTEINSYLGKLRGQQKLLDGIDIIEIIYIKRPSKDLANLRKEFNKTVRKNFLIKLAKTSEASGRFNAEDLLRMRKGNVPLNYNVHHKLSLDDGGTNDFENLVLIENEPYHKVFTNMQSRIAKGILVGESKITPWAILSGSIYPPMKNIMDHTK
GCF_002302315.1	Hcp-HNH	WP_000065907.1		100.000	100	MSNIVYLTVTGEQQGSISAGCGTSESTGNRWQSGHEDEIFTFSLLNNINNTGLGSQFHGITFCKLIDKSTPLFINSINNNEQLFMGFDFYRINRFGRWEKYYYIQLRGAFLSAIHHQIIENQLDTETITISYEFILCQHLIANTEFSYLALPENYNRLFLPNSKNQTNNRFKTLNSKAIGRLLAAGGVYNGNIEGFRDTAEKLGGDAIKGYDQILNEKTAGIAIATASILLTKRSNVDTYTEINSYLGKLRGQQKLLDGIDIIEIIYIKRPSKDLANLRKEFNKTVRKNFLIKLAKTSEASGRFNAEDLLRMRKGNVPLNYNVHHKLSLDDGGTNDFENLVLIENEPYHKVFTNMQSRIAKGILVGESKITPWAILSGSIYPPMKNIMDHTK
GCF_003956325.1	Hcp-HNH	WP_000065907.1		100.000	100	MSNIVYLTVTGEQQGSISAGCGTSESTGNRWQSGHEDEIFTFSLLNNINNTGLGSQFHGITFCKLIDKSTPLFINSINNNEQLFMGFDFYRINRFGRWEKYYYIQLRGAFLSAIHHQIIENQLDTETITISYEFILCQHLIANTEFSYLALPENYNRLFLPNSKNQTNNRFKTLNSKAIGRLLAAGGVYNGNIEGFRDTAEKLGGDAIKGYDQILNEKTAGIAIATASILLTKRSNVDTYTEINSYLGKLRGQQKLLDGIDIIEIIYIKRPSKDLANLRKEFNKTVRKNFLIKLAKTSEASGRFNAEDLLRMRKGNVPLNYNVHHKLSLDDGGTNDFENLVLIENEPYHKVFTNMQSRIAKGILVGESKITPWAILSGSIYPPMKNIMDHTK
GCF_003956205.1	Hcp-HNH	WP_000065907.1		100.000	100	MSNIVYLTVTGEQQGSISAGCGTSESTGNRWQSGHEDEIFTFSLLNNINNTGLGSQFHGITFCKLIDKSTPLFINSINNNEQLFMGFDFYRINRFGRWEKYYYIQLRGAFLSAIHHQIIENQLDTETITISYEFILCQHLIANTEFSYLALPENYNRLFLPNSKNQTNNRFKTLNSKAIGRLLAAGGVYNGNIEGFRDTAEKLGGDAIKGYDQILNEKTAGIAIATASILLTKRSNVDTYTEINSYLGKLRGQQKLLDGIDIIEIIYIKRPSKDLANLRKEFNKTVRKNFLIKLAKTSEASGRFNAEDLLRMRKGNVPLNYNVHHKLSLDDGGTNDFENLVLIENEPYHKVFTNMQSRIAKGILVGESKITPWAILSGSIYPPMKNIMDHTK
GCF_904831875.1	Hcp-HNH	WP_000065907.1		100.000	100	MSNIVYLTVTGEQQGSISAGCGTSESTGNRWQSGHEDEIFTFSLLNNINNTGLGSQFHGITFCKLIDKSTPLFINSINNNEQLFMGFDFYRINRFGRWEKYYYIQLRGAFLSAIHHQIIENQLDTETITISYEFILCQHLIANTEFSYLALPENYNRLFLPNSKNQTNNRFKTLNSKAIGRLLAAGGVYNGNIEGFRDTAEKLGGDAIKGYDQILNEKTAGIAIATASILLTKRSNVDTYTEINSYLGKLRGQQKLLDGIDIIEIIYIKRPSKDLANLRKEFNKTVRKNFLIKLAKTSEASGRFNAEDLLRMRKGNVPLNYNVHHKLSLDDGGTNDFENLVLIENEPYHKVFTNMQSRIAKGILVGESKITPWAILSGSIYPPMKNIMDHTK
GCF_003956485.1	Hcp-HNH	WP_000065907.1		100.000	100	MSNIVYLTVTGEQQGSISAGCGTSESTGNRWQSGHEDEIFTFSLLNNINNTGLGSQFHGITFCKLIDKSTPLFINSINNNEQLFMGFDFYRINRFGRWEKYYYIQLRGAFLSAIHHQIIENQLDTETITISYEFILCQHLIANTEFSYLALPENYNRLFLPNSKNQTNNRFKTLNSKAIGRLLAAGGVYNGNIEGFRDTAEKLGGDAIKGYDQILNEKTAGIAIATASILLTKRSNVDTYTEINSYLGKLRGQQKLLDGIDIIEIIYIKRPSKDLANLRKEFNKTVRKNFLIKLAKTSEASGRFNAEDLLRMRKGNVPLNYNVHHKLSLDDGGTNDFENLVLIENEPYHKVFTNMQSRIAKGILVGESKITPWAILSGSIYPPMKNIMDHTK
GCF_003956185.1	Hcp-HNH	WP_000065907.1		100.000	100	MSNIVYLTVTGEQQGSISAGCGTSESTGNRWQSGHEDEIFTFSLLNNINNTGLGSQFHGITFCKLIDKSTPLFINSINNNEQLFMGFDFYRINRFGRWEKYYYIQLRGAFLSAIHHQIIENQLDTETITISYEFILCQHLIANTEFSYLALPENYNRLFLPNSKNQTNNRFKTLNSKAIGRLLAAGGVYNGNIEGFRDTAEKLGGDAIKGYDQILNEKTAGIAIATASILLTKRSNVDTYTEINSYLGKLRGQQKLLDGIDIIEIIYIKRPSKDLANLRKEFNKTVRKNFLIKLAKTSEASGRFNAEDLLRMRKGNVPLNYNVHHKLSLDDGGTNDFENLVLIENEPYHKVFTNMQSRIAKGILVGESKITPWAILSGSIYPPMKNIMDHTK
GCF_018884385.1	Hcp-HNH	WP_000065907.1		100.000	100	MSNIVYLTVTGEQQGSISAGCGTSESTGNRWQSGHEDEIFTFSLLNNINNTGLGSQFHGITFCKLIDKSTPLFINSINNNEQLFMGFDFYRINRFGRWEKYYYIQLRGAFLSAIHHQIIENQLDTETITISYEFILCQHLIANTEFSYLALPENYNRLFLPNSKNQTNNRFKTLNSKAIGRLLAAGGVYNGNIEGFRDTAEKLGGDAIKGYDQILNEKTAGIAIATASILLTKRSNVDTYTEINSYLGKLRGQQKLLDGIDIIEIIYIKRPSKDLANLRKEFNKTVRKNFLIKLAKTSEASGRFNAEDLLRMRKGNVPLNYNVHHKLSLDDGGTNDFENLVLIENEPYHKVFTNMQSRIAKGILVGESKITPWAILSGSIYPPMKNIMDHTK
GCF_003956365.1	Hcp-HNH	WP_000065907.1		100.000	100	MSNIVYLTVTGEQQGSISAGCGTSESTGNRWQSGHEDEIFTFSLLNNINNTGLGSQFHGITFCKLIDKSTPLFINSINNNEQLFMGFDFYRINRFGRWEKYYYIQLRGAFLSAIHHQIIENQLDTETITISYEFILCQHLIANTEFSYLALPENYNRLFLPNSKNQTNNRFKTLNSKAIGRLLAAGGVYNGNIEGFRDTAEKLGGDAIKGYDQILNEKTAGIAIATASILLTKRSNVDTYTEINSYLGKLRGQQKLLDGIDIIEIIYIKRPSKDLANLRKEFNKTVRKNFLIKLAKTSEASGRFNAEDLLRMRKGNVPLNYNVHHKLSLDDGGTNDFENLVLIENEPYHKVFTNMQSRIAKGILVGESKITPWAILSGSIYPPMKNIMDHTK
GCF_009950475.1	Hcp-HNH	WP_000065907.1		100.000	100	MSNIVYLTVTGEQQGSISAGCGTSESTGNRWQSGHEDEIFTFSLLNNINNTGLGSQFHGITFCKLIDKSTPLFINSINNNEQLFMGFDFYRINRFGRWEKYYYIQLRGAFLSAIHHQIIENQLDTETITISYEFILCQHLIANTEFSYLALPENYNRLFLPNSKNQTNNRFKTLNSKAIGRLLAAGGVYNGNIEGFRDTAEKLGGDAIKGYDQILNEKTAGIAIATASILLTKRSNVDTYTEINSYLGKLRGQQKLLDGIDIIEIIYIKRPSKDLANLRKEFNKTVRKNFLIKLAKTSEASGRFNAEDLLRMRKGNVPLNYNVHHKLSLDDGGTNDFENLVLIENEPYHKVFTNMQSRIAKGILVGESKITPWAILSGSIYPPMKNIMDHTK
GCF_009948655.1	Hcp-HNH	WP_000065907.1		100.000	100	MSNIVYLTVTGEQQGSISAGCGTSESTGNRWQSGHEDEIFTFSLLNNINNTGLGSQFHGITFCKLIDKSTPLFINSINNNEQLFMGFDFYRINRFGRWEKYYYIQLRGAFLSAIHHQIIENQLDTETITISYEFILCQHLIANTEFSYLALPENYNRLFLPNSKNQTNNRFKTLNSKAIGRLLAAGGVYNGNIEGFRDTAEKLGGDAIKGYDQILNEKTAGIAIATASILLTKRSNVDTYTEINSYLGKLRGQQKLLDGIDIIEIIYIKRPSKDLANLRKEFNKTVRKNFLIKLAKTSEASGRFNAEDLLRMRKGNVPLNYNVHHKLSLDDGGTNDFENLVLIENEPYHKVFTNMQSRIAKGILVGESKITPWAILSGSIYPPMKNIMDHTK
GCF_024585025.1	Hcp-HNH	WP_000065907.1		100.000	100	MSNIVYLTVTGEQQGSISAGCGTSESTGNRWQSGHEDEIFTFSLLNNINNTGLGSQFHGITFCKLIDKSTPLFINSINNNEQLFMGFDFYRINRFGRWEKYYYIQLRGAFLSAIHHQIIENQLDTETITISYEFILCQHLIANTEFSYLALPENYNRLFLPNSKNQTNNRFKTLNSKAIGRLLAAGGVYNGNIEGFRDTAEKLGGDAIKGYDQILNEKTAGIAIATASILLTKRSNVDTYTEINSYLGKLRGQQKLLDGIDIIEIIYIKRPSKDLANLRKEFNKTVRKNFLIKLAKTSEASGRFNAEDLLRMRKGNVPLNYNVHHKLSLDDGGTNDFENLVLIENEPYHKVFTNMQSRIAKGILVGESKITPWAILSGSIYPPMKNIMDHTK
GCF_018884285.1	Hcp-HNH	WP_000065907.1		100.000	100	MSNIVYLTVTGEQQGSISAGCGTSESTGNRWQSGHEDEIFTFSLLNNINNTGLGSQFHGITFCKLIDKSTPLFINSINNNEQLFMGFDFYRINRFGRWEKYYYIQLRGAFLSAIHHQIIENQLDTETITISYEFILCQHLIANTEFSYLALPENYNRLFLPNSKNQTNNRFKTLNSKAIGRLLAAGGVYNGNIEGFRDTAEKLGGDAIKGYDQILNEKTAGIAIATASILLTKRSNVDTYTEINSYLGKLRGQQKLLDGIDIIEIIYIKRPSKDLANLRKEFNKTVRKNFLIKLAKTSEASGRFNAEDLLRMRKGNVPLNYNVHHKLSLDDGGTNDFENLVLIENEPYHKVFTNMQSRIAKGILVGESKITPWAILSGSIYPPMKNIMDHTK
GCF_002741455.1	Hcp-HNH	WP_000065907.1		100.000	100	MSNIVYLTVTGEQQGSISAGCGTSESTGNRWQSGHEDEIFTFSLLNNINNTGLGSQFHGITFCKLIDKSTPLFINSINNNEQLFMGFDFYRINRFGRWEKYYYIQLRGAFLSAIHHQIIENQLDTETITISYEFILCQHLIANTEFSYLALPENYNRLFLPNSKNQTNNRFKTLNSKAIGRLLAAGGVYNGNIEGFRDTAEKLGGDAIKGYDQILNEKTAGIAIATASILLTKRSNVDTYTEINSYLGKLRGQQKLLDGIDIIEIIYIKRPSKDLANLRKEFNKTVRKNFLIKLAKTSEASGRFNAEDLLRMRKGNVPLNYNVHHKLSLDDGGTNDFENLVLIENEPYHKVFTNMQSRIAKGILVGESKITPWAILSGSIYPPMKNIMDHTK
GCF_024584865.1	Hcp-HNH	WP_000065900.1		100.000	100	MSNIVYLTVTGEQQGSISAGCGTSESTGNRWQSGHEDEIFTFSLLNNINNTGLGSQFHGITFCKLIDKSTPLFINSINNNEQLFMGFDFYRINRFGRWEKYYYIQLKGAFLSAIHHQIIQNQLDTETITISYEFILCQHLIANTEFSYLALPENYNRLFLPNSKNQTNNRFKTLNSKAIGRLLAAGGVYNGNIEGFRDTAEKLGGDAIKGYDQILNEKTAGIAIATASILLTKRSNVDTYTEINSYLGKLRGQQKLLDGIDIIEIIYIKRPSKDLANLRKEFNKTVRKNFLIKLAKTSEASGRFNAEDLLRMRKGNVPLNYNVHHKLSLDDGGTNDFENLVLIENEPYHKVFTNMQSRIAKGILVGESKITPWAIPSGSIYPPMKNIMDHTK
GCF_001677495.1	Hcp-HNH	WP_000065900.1		100.000	100	MSNIVYLTVTGEQQGSISAGCGTSESTGNRWQSGHEDEIFTFSLLNNINNTGLGSQFHGITFCKLIDKSTPLFINSINNNEQLFMGFDFYRINRFGRWEKYYYIQLKGAFLSAIHHQIIQNQLDTETITISYEFILCQHLIANTEFSYLALPENYNRLFLPNSKNQTNNRFKTLNSKAIGRLLAAGGVYNGNIEGFRDTAEKLGGDAIKGYDQILNEKTAGIAIATASILLTKRSNVDTYTEINSYLGKLRGQQKLLDGIDIIEIIYIKRPSKDLANLRKEFNKTVRKNFLIKLAKTSEASGRFNAEDLLRMRKGNVPLNYNVHHKLSLDDGGTNDFENLVLIENEPYHKVFTNMQSRIAKGILVGESKITPWAIPSGSIYPPMKNIMDHTK
GCF_001678965.1	Hcp-HNH	WP_000065900.1		100.000	100	MSNIVYLTVTGEQQGSISAGCGTSESTGNRWQSGHEDEIFTFSLLNNINNTGLGSQFHGITFCKLIDKSTPLFINSINNNEQLFMGFDFYRINRFGRWEKYYYIQLKGAFLSAIHHQIIQNQLDTETITISYEFILCQHLIANTEFSYLALPENYNRLFLPNSKNQTNNRFKTLNSKAIGRLLAAGGVYNGNIEGFRDTAEKLGGDAIKGYDQILNEKTAGIAIATASILLTKRSNVDTYTEINSYLGKLRGQQKLLDGIDIIEIIYIKRPSKDLANLRKEFNKTVRKNFLIKLAKTSEASGRFNAEDLLRMRKGNVPLNYNVHHKLSLDDGGTNDFENLVLIENEPYHKVFTNMQSRIAKGILVGESKITPWAIPSGSIYPPMKNIMDHTK
GCF_001677475.2	Rhs-Ct-1	WP_244585965.1		100.000	100	MYEAARVDDPIYHTSALAGFLIGAIIGIAIIAVAAFAFFTCGFLAGLVLSFLADQIASGVLQLGEAIGRSIHSTAGKILTGSPNVSTNSRPAARAVLSTVICEDHSPEIRIAQGSGNIYINSQPAARKEDHTECDAVIEDGSPNVFLGGGTQTVLEIRPEIPDWLRQVVDVLFVVAGMLGGLAGAWRQAAKLGSKFGTKCAAKFIGGEITGMAVSEVAMGLFSNPVDVTTGQKILLPETDFTLPGRLPVTCSRFYASHLETEGVLGRGWRLNWEINLREDEAYITFIGVQGRELSYPKEMLTPGHQIFDPEEQFYLSRLHDGRYVLHYTDRSYYVFDEFDDYGVAPLLFMETPHRQRIAFGRENGRLVRVASSSGHHLLLHRTLTPAGERLSHIELVKG…
GCF_021534865.1	Rhs-Ct-2	WP_235392029.1		100.000	100	MSGKPAARQGDMTQYGGPIVQGSAGVRIGAPTGVACSVCPGGMTSGNPVNPLLGAKVQPGETDLALPGPLPFILSRTYSSYRTKTPAPVGIFGPGWKAPSDIRLQIRDDALVLNDNGGRSIHFEPLLPGEAVYSRSESMWLVRGGKAAQPDGHTLGRLWGALPPDIRLSPHLYLATSSAQGPWWILGWSERVPGAEDVLPAPLPPYRVLTGLADRFGRTLTYRREAAGDLAGEITGVTDGAGREFRLVLTTQAQRAEEARTSSLSSSDSSRPLSASAFPDTLPGTEYGPDRGIRLSAVWLMHDPAYPESLPGAPLVRYTYTEAGELLAVYDRSNTQVRAFTYDAQHPGRMVAHRYAGRPEMRYRYDDTGRVVEQLNPAGLSYRYQYEQDRITVTDSLNR…
GCF_000017745.1	Rhs-Ct-2	WP_000014687.1		100.000	100	MSGKPAARQGDMTQYGGPIVQGSAGVRIGAPTGVACSVCPGGMTSGNPVNPLLGAKVLPGETDLALPGPLPFILSRTYSSYRTKTPAPVGVFGPGWKAPSDIRLQIRDDALVLNDNGGRSIHFEPLLPGEAVYSRSESMWLVRGGKAVQPDGHTLARLWASLPPDIRLSPHLYLATNSAQGPWWILGWSEGVPGAEDVLPAPLPPYRVLTGMADRFGRTLAYRCEAAGDLAGEITGVTDGAGREFRLVLTTQAQRAEEARKPHTASLSSPDSPRPLSAPSFPDTLPGTEYGADSGIRLSAVWLMHDPEYPENLPAAPLVCYDWTPRGELAAVYDRSGTQMRHFTYDDKYRGRMVGHRYAGRPEMRYRYDDAGRVVEQLNPAGLSYRYQYEQDRITVTDS…
GCF_002741255.1	Rhs-Ct-2	WP_095892502.1		100.000	100	MSGKPAARQGDMTQYGGPIVQGSAGVRIGAPTGVACSVCPGGMTSGNPVNPLLGAKVLPGETDLALPGPLPFILSRTYSSYRTKTPAPVGVFGPGWKAPSDIRLQLRDDGLILNDNGGRSIHFEPLLPGEAVYSRSESMWLVRGGKAAQPDGHTLARLWGALPPDIRLSPHLYLATNSAQGPWWILGWSERVPGAEDVLPAPLPPYRELTGLADRFGRTLTYRREAAGDLTGEITGVTDGAGREFRLVLTTQAQRAEEARTSSLSSSDSSRPLSASAFPDTLPGTEYGPDRGIRLSAVWLMHDPAYPESLPAAPLVRYTYTEAGELLAVYDRSNTQVRAFTYDAQHPGRMVAHRYAGRPEMRYRYDDAGRVVEQLNPAGLSYRYQYEQDRITVTDSLNR…
GCF_002302335.1	Rhs-Ct-2	WP_095892502.1		100.000	100	MSGKPAARQGDMTQYGGPIVQGSAGVRIGAPTGVACSVCPGGMTSGNPVNPLLGAKVLPGETDLALPGPLPFILSRTYSSYRTKTPAPVGVFGPGWKAPSDIRLQLRDDGLILNDNGGRSIHFEPLLPGEAVYSRSESMWLVRGGKAAQPDGHTLARLWGALPPDIRLSPHLYLATNSAQGPWWILGWSERVPGAEDVLPAPLPPYRELTGLADRFGRTLTYRREAAGDLTGEITGVTDGAGREFRLVLTTQAQRAEEARTSSLSSSDSSRPLSASAFPDTLPGTEYGPDRGIRLSAVWLMHDPAYPESLPAAPLVRYTYTEAGELLAVYDRSNTQVRAFTYDAQHPGRMVAHRYAGRPEMRYRYDDAGRVVEQLNPAGLSYRYQYEQDRITVTDSLNR…
TW10828	Rhs-Ct-2	WP_315682446.1		100.000	100	MSGKPAARQGDMTQYGGPIVQGSAGVRIGAPTGVACSVCPGGMTSGNPVNPLLGAKVLPGETDLALPGPLPFILSRTYSSYRTKTPAPVGVFGPGWKAPSDIRLQLRDDGLILNDNGGRSIHFEPLLPGEAVYSRSESMWLVRGGKAAQPDGHTLARLWGALPPDIRLSPHLYLATNSAQGPWWILGWSERVPGAEDVLPAPLPPYRELTGLADRFGRTLTYRREAAGDLTGEITGVTDGAGREFRLVLTTQAQRAEEARTSSLSSSDSSRPLSASAFPDTLPGTEYGPDRGIRLSAVWLMHDPAYPESLPAAPLVRYTYTEAGELLAVYDRSNTQVRAFTYDAQHPGRMVAHRYAGRPEMRYRYDDAGRVVEQLNPAGLSYRYQYEQDRITVTDSLNR…
GCF_002741355.1	Rhs-Ct-2	WP_099481757.1		100.000	100	MSGKPAARQGDMTQYGGPIVQGSAGVRIGAPTGVACSVCPGGMTSGNPVNPLLGAKVLPGETDLALPGPLPFILSRTYSSYRTKTPAPVGVFGPGWKAPSDIRLQLRDDGLILNDNGGRSIHFEPLLPGEAVYSRSESMWLVRGGKAAQPDGHTLARLWGALPPDIRLSPHLYLATNSAQGPWWILGWSERVPGAEDVLPAPLPPYRELTGLADRFGRTLTYRREAAGDLTGEITGVTDGAGREFRLVLTTQAQRAEEARTSSLSSSDSSRPLSASAFPDTLPGTEYGPDRGIRLSAVWLMHDPAYPESLPAAPLVRYTYTEAGELLAVYDRSNTQVRAFTYDAQHPGRMVAHRYAGRPEMRYRYDDAGRVVEQLNPAGLSYRYQYEQDRITVTDSLNR…
GCF_904831825.1	Rhs-Ct-2	WP_099481757.1		100.000	100	MSGKPAARQGDMTQYGGPIVQGSAGVRIGAPTGVACSVCPGGMTSGNPVNPLLGAKVLPGETDLALPGPLPFILSRTYSSYRTKTPAPVGVFGPGWKAPSDIRLQLRDDGLILNDNGGRSIHFEPLLPGEAVYSRSESMWLVRGGKAAQPDGHTLARLWGALPPDIRLSPHLYLATNSAQGPWWILGWSERVPGAEDVLPAPLPPYRELTGLADRFGRTLTYRREAAGDLTGEITGVTDGAGREFRLVLTTQAQRAEEARTSSLSSSDSSRPLSASAFPDTLPGTEYGPDRGIRLSAVWLMHDPAYPESLPAAPLVRYTYTEAGELLAVYDRSNTQVRAFTYDAQHPGRMVAHRYAGRPEMRYRYDDAGRVVEQLNPAGLSYRYQYEQDRITVTDSLNR…
GCF_009950475.1	Rhs-Ct-2	WP_000014852.1		100.000	100	MSGKPAARQGDMTQYGGPIVQGSAGVRIGAPTGVACSVCPGGMTSGNPVNPLLGAKVLPGETDLALPGPLPFILSRTYSSYRTRTPAPVGVFGPGWKAPSDIRLQLRDDALVLNDNGGRSIHFEPLLPGEAVYSRSESMWLVRGGKAAQPDGHTLARLWGALPPDIRLSPHLYLATNSAQGLWWILGWSERVPGAEDVLPAPLPPYRVLTGLADRFGRTLTYRREAAGDLAGEITGVTDGAGREFRLVLTTQAQRAEEARTSSLSSSDSSRPLSASPFPDTLPGTEYGPDRGIRLSAVWLMHDPAYPESLPGAPLARYTYTEAGELLAVYDRSNTQVRAFTYDAQHPGRMVAHRYAGRPEMRYRYDDTGRVVEQLNPAGLSYRYQYEQDRITVTDSLNR…
GCF_009948655.1	Rhs-Ct-2	WP_087530526.1		100.000	100	MSGKPAARQGDMTQYGGPIVQGSAGVRIGAPTGVACSVCPGGMTSGNPVNPLLGAKVLPGETDLALPGPLPFILSRTYSSYRTKTPAPVGVFGPGWKAPSDIRLQLRDDGLILNDNGGRSIHFEPLLPGEAVYSRSESMWLVRGGKAAQPDGHTLARLWGALPPDIRLSPHLYLATNSAQGPWWILGWSELVPGAEDVLPAPLPPYRVLTGLADRFGRTLTYRREAAGDLAGEITGVTDGAGREFRLVLTTQAQRAEEARKQRTASLSSPDTPRPLSASAFPDTLPGTEYGPDRGIRLSAVWLMHDPAYPESLPGAPLARYTYTEAGELLAVYDRSNTQVRAFTYDAQHPGRMVAHRYAGRPEMRYRYDDTGRVVEQLNPAGLSYRYLYEQDRITVTDS…
GCF_024585025.1	Rhs-Ct-2	WP_257185879.1		100.000	100	MSGKPAARQGDMTQYGGPIVQGSAGVRIGAPTGVACSVCPGGMTSGNPVNPLLGAKVLPGETDLALPGPLPFILSRTYSSYRTRTPAPVGVFGPGWKAPSDIRLQLRDDALVLNDNGGRSIHFEPLLPGEAVYSRSESMWLVRGGKAAQPDGHTLAWLWGALPPDIRLSPHLYLATNSAQGPWWILGWSERVPGAEDVLPAPLPPYRVLTGLADRFGRTLTYRREAAGDLAGEITGVTDGAGREFRLVLTTQAQRAEEARTSSLSSSDSSRPLSASPFPDTLPGTEYGPDRGIRLSAVWLMHDPAYPESLPGAPLARYTYTEAGELLAVYDRSNTQVRAFTYDAQHPGRMVAHRYAGRPEMRYRYDDTGRVVEQLNPAGLSYRYQYEQDRITVTDSLNR…
GCF_018884285.1	Rhs-Ct-2	WP_000014879.1		100.000	100	MSGKPAARQGDMTQYGGPIVQGSAGVRIGAPTGVACSVCPGGMTSGNPVNPLLGAKVLPGETDLALPGPLPFILSRTYSSYRTRTPAPVGVFGPGWKAPSDIRLQLRDDALVLNDNGGRSIHFEPLLPGEAVYSRSESMWLVRGGKAAQPDGHTLAWLWGALPPDIRLSPHLYLATNSAQGPWWILGWSERVPGAEDVLPAPLPPYRVLTGLADRFGRTLTYRREAAGDLAGEITGVTDGAGREFRLVLTTQAQRAEEARTSSLSSSDSSRPLSASPFPDTLPGTEYGPDRGIRLSAVWLMHDPAYPESLPGAPLARYTYTEAGELLAVYDRSNTQVRAFTYDAQHPGRMVAHRYAGRPEMRYRYDDTGRVVEQLNPAGLSYRYQYEQDRITVTDSLNR…
GCF_002741455.1	Rhs-Ct-2	WP_000014879.1		100.000	100	MSGKPAARQGDMTQYGGPIVQGSAGVRIGAPTGVACSVCPGGMTSGNPVNPLLGAKVLPGETDLALPGPLPFILSRTYSSYRTRTPAPVGVFGPGWKAPSDIRLQLRDDALVLNDNGGRSIHFEPLLPGEAVYSRSESMWLVRGGKAAQPDGHTLAWLWGALPPDIRLSPHLYLATNSAQGPWWILGWSERVPGAEDVLPAPLPPYRVLTGLADRFGRTLTYRREAAGDLAGEITGVTDGAGREFRLVLTTQAQRAEEARTSSLSSSDSSRPLSASPFPDTLPGTEYGPDRGIRLSAVWLMHDPAYPESLPGAPLARYTYTEAGELLAVYDRSNTQVRAFTYDAQHPGRMVAHRYAGRPEMRYRYDDTGRVVEQLNPAGLSYRYQYEQDRITVTDSLNR…
GCF_024584865.1	Rhs-Ct-2	WP_000014852.1		100.000	100	MSGKPAARQGDMTQYGGPIVQGSAGVRIGAPTGVACSVCPGGMTSGNPVNPLLGAKVLPGETDLALPGPLPFILSRTYSSYRTRTPAPVGVFGPGWKAPSDIRLQLRDDALVLNDNGGRSIHFEPLLPGEAVYSRSESMWLVRGGKAAQPDGHTLARLWGALPPDIRLSPHLYLATNSAQGLWWILGWSERVPGAEDVLPAPLPPYRVLTGLADRFGRTLTYRREAAGDLAGEITGVTDGAGREFRLVLTTQAQRAEEARTSSLSSSDSSRPLSASPFPDTLPGTEYGPDRGIRLSAVWLMHDPAYPESLPGAPLARYTYTEAGELLAVYDRSNTQVRAFTYDAQHPGRMVAHRYAGRPEMRYRYDDTGRVVEQLNPAGLSYRYQYEQDRITVTDSLNR…
GCF_001677495.1	Rhs-Ct-2	WP_065225630.1		100.000	100	MSGKPAARQGDMTQYGGPIVQGSAGVRIGAPTGVACSVCPGGMTSGNPVNPLLGAKVLPGETDLALPGPLPFILSRTYSSYRTRTPAPVGVFGPGWKAPSDIRLQLRDDALVLNDNGGRSIHFEPLLPGEAVYSRSESMWLVRGGKAAQPDGHTLARLWGALPPDIRLSPHLYLATNSAQGPWWILGWSERVPGAEDVLPAPLPPYRVLTGLADRFGRTLTYRREAAGDLAGEITGVTDGAGREFRLVLTTQAQRAEEARTSSLSSSDSSRPLSASPFPDTLPGTEYGPDRGIRLSAVWLMHDPAYPESLPGAPLARYTYTEAGELLAVYDRSNTQVRAFTYDAQHPGRMVAHRYAGRPEMRYRYDDTGRVVEQLNPAGLSYRYQYEQDRITVTDSLNR…
GCF_001678965.1	Rhs-Ct-2	WP_065225630.1		100.000	100	MSGKPAARQGDMTQYGGPIVQGSAGVRIGAPTGVACSVCPGGMTSGNPVNPLLGAKVLPGETDLALPGPLPFILSRTYSSYRTRTPAPVGVFGPGWKAPSDIRLQLRDDALVLNDNGGRSIHFEPLLPGEAVYSRSESMWLVRGGKAAQPDGHTLARLWGALPPDIRLSPHLYLATNSAQGPWWILGWSERVPGAEDVLPAPLPPYRVLTGLADRFGRTLTYRREAAGDLAGEITGVTDGAGREFRLVLTTQAQRAEEARTSSLSSSDSSRPLSASPFPDTLPGTEYGPDRGIRLSAVWLMHDPAYPESLPGAPLARYTYTEAGELLAVYDRSNTQVRAFTYDAQHPGRMVAHRYAGRPEMRYRYDDTGRVVEQLNPAGLSYRYQYEQDRITVTDSLNR…
GCF_021534865.1	Rhs-Ct-3	WP_235392020.1		100.000	100	MGGGKPAARQGDMTRKGLDIVQGSAGVLIGAPTGVACSVCPTKKDSPNYGSPVNPLLGAKVLPVETDLALPGPLPFILFRAYSSYRTRTPAPVGVFGPGWKAPFDIRLQVHERELILNDSGGRSIHFESLFPGEISYSRSESFWLARGGVLKQHKGHPLARLWRALPEAVRLSPHTYMMAVSTTGQWLILGWPERVPEADEVPPPEPPAYRVLTGVVDGFGRTLTFHRAAEGDVAGAVTGGTDGAGRCFHLVLSTQAQRAEAFRKQRESSLSSPAGPRSASSSQVFPDTLPAGTEYGADNGIRLEAVWLTHDPAYPDEQPTAPLARYTYTASGELRAVYDRSGTQVRGFTYDAEHAGRMVAHHYAGRPESRYRYDDTGRVTEQVNPEGLDYRFEYGESR…
GCF_021534985.1	Rhs-Ct-3	WP_115786958.1		100.000	100	MSGKPAARQGDMTRKGLDIVQGSAGVLIGAPTGVACSVCPKKKDSPNYGNPVNPVLGAKVLPGETDIALPGPLPFILSRAYSSYRTRTPAPVGVFGPGWKAPFDIRLQIRDEGLILNDSGGRSIHFEPLFPGEISYSRSESLWLARGGVAAQHSSQPLSALWQVLPEDVRLSPHVYLATNSLQGPWWILSWPERVPGADEVLPPPPPAYRVLTGVVDGFGRTLAFHRAAKGDVAGAVTGVTDGAGRRFHLALTTQAQRAEAFRKQRASSLSSPASPRSVSSSQVFPDTLPAGTEYGADNGIRLEAVWLTHDPAYPDEQPTAPLARYTYTAGGELRAVYDRSGMQVRGFTYDAEHAGRMVAHHYAGRPESCYRYDDTGRVTEQVNPEGLDYRFEYGESRV…
GCF_018986835.1	Rhs-Ct-3	WP_115786958.1		100.000	100	MSGKPAARQGDMTRKGLDIVQGSAGVLIGAPTGVACSVCPKKKDSPNYGNPVNPVLGAKVLPGETDIALPGPLPFILSRAYSSYRTRTPAPVGVFGPGWKAPFDIRLQIRDEGLILNDSGGRSIHFEPLFPGEISYSRSESLWLARGGVAAQHSSQPLSALWQVLPEDVRLSPHVYLATNSLQGPWWILSWPERVPGADEVLPPPPPAYRVLTGVVDGFGRTLAFHRAAKGDVAGAVTGVTDGAGRRFHLALTTQAQRAEAFRKQRASSLSSPASPRSVSSSQVFPDTLPAGTEYGADNGIRLEAVWLTHDPAYPDEQPTAPLARYTYTAGGELRAVYDRSGMQVRGFTYDAEHAGRMVAHHYAGRPESCYRYDDTGRVTEQVNPEGLDYRFEYGESRV…
GCF_018884565.1	Rhs-Ct-4	WP_216315998.1		100.000	100	MSGKPAARQGDMTQYGGSIVQGSAGVRIGAPTGVACSVCPGGVTSGHPVNPLLGAKVLPGETDIALPAPLPFILSRTYSSYRTKTPAPVGSLGPGWKMPADIRLQLRDNTLILSDNGGRSLYFEHLFPGEDGYSRSESLWLVRGGVLRLDEGHRLAALWQALPEELRLSSHRYLATNSPQGPWWLLGWCERVPEADEVLPAPLPPYRVLTGLVDRFGRTQTFHREAAGEFSGEITGVTDGAGRHFRLVLTTQAQRAEEARQQAISGGTEPSAFPDTLPGYTEYGRDNGIRLSAVWLTHDPEYPENLPAAPLVRYGWTPRGELAVVYDRSGKQVRSFTYDDKYRGRMVAHRHTGRPEIRYRYDSDGRVTEQLNPAGLSYTYQYEKDHITITDSLDRREVL…
GCF_021534985.1	Rhs-Ct-4	WP_235399392.1		100.000	100	MSGKPAARQGDMTQYGGSIVQGSAGVRIGAPTGVACSVCPGGVTSGHPVNPLLGAKVLPGETDIALPAPLPFILSRTYSSYRTKTPAPVGSLGPGWKMPADIRLQLRDNTLILSDNGGRSLYFEHLFPGEDGYSRSESLWLVRGGVAKLDEGHRLAALWQALPEELRLSPHRYLATNSPQGPWWLLGWCERVPEADEVLPAPLPPYRVLTGLVDRFGRTQTFHREAAGEFSGEITGVTDGAGRHFRLVLTTQAQRAEEARQQAISGGTEPSAFPDTLPGYTEYGRDNGIRLSAVWLTHDPEYPENLPAAPLVRYGWTPRGELAVVYDRSGKQVRSFTYDDKYRGRMVAHRHTGRPEIRYRYDSDGRVTEQLNPAGLSYTYQYEKDHITITDSLDRREVL…
GCF_003956165.1	Rhs-Ct-4	WP_126125498.1		100.000	100	MSGKPAARQGDMTQYGGSIVQGSAGVRIGAPTGVACSVCPGGVTSGHPVNPQLGAKVLPGETDIALPGPLPFILSRTYSSYRTKTPAPVGSLGPGWKMPADIRLQLRDNTLILSDNGGRSLYFEHLFPGEDGYSRSESLWLVRGGVAKLDEGHRLAALWQALPEELRLSPHRYLATNSPQGPWWLLGWCERVPEADEVLPAPLPPYRVLTGLVDRFGRTQTFHREAAGEFSGEITGVTDGAGRHFRLVLTTQAQRAEEARQQAISGGTEPSAFPDTLPGYTEYGRDNGIRLSAVWLTHDPEYPENLPAAPLVRYGWTPRGELAVVYDRSGKQVRSFTYDDKYRGRMVAHRHTGRPEIRYRYDSDGRVTEQLNPAGLSYTYQYEKDHITITDSLDRREVL…
GCF_002741355.1	Rhs-Ct-4	WP_099486193.1		100.000	100	MSGKPAARQGDMTQYGGSIVQGSAGVRIGAPTGVACSVCPGGVTSGHPVNPQLGAKVLPGETDIALPGPLPFILSRTYSSYRTKTPAPVGSLGPGWKMPADIRLQLRDNTLILSDNGGRSLYFEHLFPGEDGYSRSESLWLVRGGVAKLDEGHRLAALWQALPEELRLSPHRYLATNSPQGPWWLLGWCERVPEADEVLPAPLPPYRVLTGLVDRFGRTQTFHREAAGEFSGEITGVTDGAGRHFRLVLTTQAQRAEEARQQAISGGTEPSAFPDTLPGYTEYGRDNGIRLSAVWLTHDPEYPENLPAAPLVRYGWTPRGELAVVYDRSGKQVRSFTYDDKYRGRMVAHRHTGRPEIRYRYDSDGRVTEQLNPAGLSYTYQYEKDHITITDSLDRREVL…
GCF_904831825.1	Rhs-Ct-4	WP_200995714.1		100.000	100	MSGKPAARQGDMTQYGGSIVQGSAGVRIGAPTGVACSVCPGGVTSGHPVNPQLGAKVLPGETDIALPGPLPFILSRTYSSYRTKTPAPVGSLGPGWKMPADIRLQLRDNTLILSDNGGRSLYFEHLFPGEDGYSRSESLWLVRGGVAKLDEGHRLAALWQALPEELRLSPHRYLATNSPQGPWWLLGWCERVPEADEVLPAPLPPYRVLTGLVDRFGRTQTFHREAAGEFSGEITGVTDGAGRHFRLVLTTQAQRAEEARQQAISGGTEPSAFPDTLPGYTEYGRDNGIRLSAVWLTHDPEYPENLPAAPLVRYGWTPRGELAVVYDRSGKQVRSFTYDDKYRGRMVAHRHTGRPEIRYRYDSDGRVTEQLNPAGLSYTYQYEKDHITITDSLDRREVL…
GCF_018884545.1	Rhs-Ct-4	WP_216332860.1		100.000	100	MSGKPAARQGDMTQYGGSIVQGSAGVRIGAPTGVACSVCPGGVTSGHPVNPLLGAKVLPGETDIALPAPLPFILSRTYSSYRTKTPAPVGSLGPGWKMPADIRLQLRDNTLILSDNGGRSLYFEHLFPGEDGYSRSESLWLVRGGVAKLDEGHRLAALWQALPEELRLSPHRYLATNSPQGPWWLLGWCERVPEADEVLPAPLPPYRVLTGLVDRFGRTQTFHREAAGEFSGEITGVTDGAGRHFRLVLTTQAQRAEEARQQAISGGTEPSAFPDTLPGYTEYGRDNGIRLSAVWLTHDPEYPENLPAAPLVRYGWTPRGELAVVYDRSGKQVRSFTYDDKYRGRMVAHRHTGRPEICYRYDSDGRVTEQLNPAGLSYTYQYEKDRITITDSLNRREVL…
GCF_009948655.1	Rhs-Ct-4	WP_161622458.1		100.000	100	MSGKPAARQGDMTQYGGSIVQGSAGVRIGAPTGVACSGCPGGVTSGHPVNPLLGAKVLPGETDIALPAPLPFILSRTYSSYRTKTPAPVGSLGPGWKMPADIRLQLRDNTLILSDNGGRSLYFEHLFPGEDGYSRSESLWLVRGGVAKLDEGHRLAALWQALPEELRLSPHRYLATNSPQGPWWLLGWCERVPEADEVLPAPLPPYRVLTGLVDRFGRTQTFHREAAGEFSGEITGVTDGAGRHFRLVLTTQAQRAEEARQQAISGGTEPSAFPDTLPGYTEYGRDNGIRLSAVWLTHDPEYPENLPAAPLVRYGWTPRGELAAVYDRSNTQVRSFTYDDKYRGRMVAHRHTGRPEIRYRYDSDGRVTEQLNPAGLSYTYQYEKDRITITDSLDRREVL…
GCF_021534925.1	Rhs-Ct-4	WP_240992365.1		100.000	100	MSGKPAARQGDMTQYGGSIVQGSAGVRIGAPTGVACSVCPGGVTSGHPVNPLLGAKVLPGETDLALPGPLPFILSRTYSSYRTKTPAPVGSLGPGWKMPADIRLQLRDNTLILSDNGGRSLYFEHLFPGEDGYSRSESLWLVRGGVLRLDEGHRLAALWQALPEELRLSSHRYLATNSPQGPWWLLGWCERVPEADEVLPAPLPPYRVLTGLVDRFGRTQTFHREAAGEFSGEITGVTDGAGRHFRLVLTTQAQRAEEARQQAISGGTEPSAFPDTLPGYTEYGRDNGIRLSAVWLTHDPEYPENLPAAPLVRYGWTPRGELAVVYDRSGKQVRSFTYDDKYRGRMVAHRHTGRPEIRYRYDSDGRVTEQLNPAGLSYTYQYEKDRITITDSLDRREVL…
GCF_018986835.1	Rhs-Ct-4	WP_216787510.1		100.000	100	MSGKPAARQGDMTQYGGSIVQGSAGVRIGAPTGVACSVCPGGVTSGHPVNPLLGAKVLPGETDIALPAPLPFILSRTYSSYRTKTPAPVGSLGPGWKMPADIRLQLRDNTLILSDNGGRSLYFEHLFPGEDGYSRSESLWLVRGGVAKLDEGHRLAALWQALPEELRLSPHRYLATNSPQGPWWLLGWCERVPEADEVLPAPLPPYRVLTGLVDRFGRTQTFHREAAGEFSGEITGVTDGAGRHFRLVLTTQAQRAEEARQQAISGGTEPSAFPDTLPGYTEYGRDNGIRLSAVWLTHDPEYPENLPAAPLVRYGWTPRGELAVVYDRSGKQVRSFTYDDKYRGRMVAHRHTGRPEIRYRYDSDGRVTEQLNPAGLSYTYQYEKDHITITDSLDRREVL…
GCF_018884585.1	Rhs-Ct-4	WP_216349475.1		100.000	100	MSGKPAARQGDMTQYGGSIVQGSAGVRIGAPTGVACSVCPGGVTSGHPVNPLLGAKVLPGETDIALPAPLPFILSRTYSSYRTKTPAPVGSLGPGWKMPADIRLQLRDNTLILSDNGGRSLYFEHLFPGEDGYSRSESLWLVRGGVAKLDEGHRLAALWQALPEELRLSPHRYLATNSPQGPWWLLGWCERVPEADEVLPAPLPPYRVLTGLVDRFGRTQTFHREAAGEFSGEITGVTDGAGRHFRLVLTTQAQRAEEARQQAISGGTEPSAFPDTLPGYTEYGRDNGIRLSAVWLTHDPEYPENLPAAPLVRYGWTPRGELAAVYDRSNTQVRSFTYDDKYRGRMVAHRHTGRPEIRYRYDSDGRVTEQLNPAGLSYTYQYEKDRITITDSLNRREVL…
GCF_003956245.1	Rhs-Ct-5	WP_129547037.1		100.000	100	MGGKPAARQGDMTRKGLDIVQGSAGVLIGAPTGVACSVCPGGITYANPVNPLLGAKVLPGETDLALPGPLPFILSRAYSSYRTRTPAPVGVFGPGWKAPFDIRLQIRDEGLILNDNGGRSIHFEPLFPGEISYSRSESLWLARGGVAEQHSSQPLSALWQVLPEDVRLSPHVYLATNSLQGPWWILSWPERVPGADEVLPPEPPAYRVLTGVVDGFGRTLTFHRAAEGDVAGAVTGVTDGAGRCFHLVLTTQAQRAEAFRKQRATSLSSPAGPRSASSSSAFPDTLPAGTEYGADNGIRLEAVWLTHDPAYPDEQPTAPLARYTYTASGELRAVYDRSGTQVRGFTYDAEHAGRMVAHHYAGRPESRYRYDDTGRVTEQVNPEGLDYRFEYGERRVIIT…
GCF_018884565.1	Rhs-Ct-5	WP_074502659.1		100.000	100	MGGKPAARQGDMTRKGLDIVQGSAGVLIGAPTGVACSVCPGGITYANPVNPLLGAKVLPGETDLALPGPLPFILSRAYSSYRTRTPAPVGVFGPGWKAPFDIRLQIRDEGLILNDNGGRSIHFEPLFPGEISYSRSESLWLARGGVAEQHSSQPLSALWQVLPEDVRLSPHVYLATNSLQGPWWILSWPERVPGADEVLPPEPPAYRVLTGVVDGFGRTLTFHRAAEGDVAGAVTGVTDGAGRCFHLVLTTQAQRAEAFRKQRATSLSSPAGPRSASSSSAFPDTLPAGTEYGADNGIRLEAVWLTHDPAYPDEQPTAPLARYTYTASGELRAVYDRSGTQVRGFTYDAEHAGRMVAHHYAGRPESRYRYDDTGRVTEQVNPEGLDYRFEYGERRVIIT…
GCF_001677475.2	Rhs-Ct-6	WP_065226381.1		100.000	100	MEEAFWAARQGDALLHTSFMADVLGAVVEVAATALVDVLVVGTMAALGGVEVATLGCSTILAIGIATAVFMSYQGWNDRISRESEQLANWLFPPQIEGYILTGSGDTWINSKPAARAAATAASRQDIEAQEAQAKAEQEEAQRQEDARTFLDVAGEYLEMAGAIALAVNPVTGPVLMSRALHDQLSTEEGRSEMVDGVTHFVSELWQPTVASAAPGSTPTPDDKIDCHKHPSSLTQFLAQKKAAFLDDPLGTALNLLSPGGMLETAFQGVNAVIGSISNLFKGDDEPPAAEYIAEGARDVRINSQPAARSGARCTCEARVVNEPGNGAFVSPDVRIGGPLLVVRDIRSGRSQITLVATVALMFLRPGKMLSKIACFAASVGMGVMTQKAISALPHPVNA…
GCF_003956245.1	Rhs-Ct-7	WP_129547378.1		100.000	100	MSGKPAARQGDMTQYGGPIVQGSAGVRIGAPTGVACSVCPGGMTSGNPVNPLLGAKVLPGETDLALPGPLPFILSRTYSSYRTRTPAPVGVFGPGWKAPSDIRLQLRDDALVLNDNGGRSIHFEPLLPGEAVYSRSESMWLVRGGKAAQPDGHTLARLWGALPPDIRLSPHLYLATNSAQGPWWILGWSERVPGAEDVLPAPLPPYRVLTGLADRFGRTLTYRREAAGDLAGEITGVTDGAGREFRLVLTTQAQRAEEARTSSLSSSDSSRPLSASAFPDTLPGTEYGPDRGIRLSAVWLMHDPAYPESLPAAPLVRYTYTEAGELLAVYDRSNTQVRAFTYDAQHPGRMVAHRYAGRPEMRYRYDDAGRVVEQLNPAGLSYRYLYEQDRITVTDSLNR…
GCF_001677515.1	Rhs-Ct-7	WP_021553586.1		100.000	100	MSGKPAARQGDMTQYGGPIVQGSAGVRIGAPTGVACSVCPGGMTSGNPVNPLLGAKVLPGETDLALPGPLPFILSRTYSSYRTKTPAPVGVFGPGWKATSDIRLQIRDDALVLNDNGGRSIHFEPLLPGEAVYSRSESLWLVRGGKATQPDGHTLARLWASLPPDIRLSPHLYLATNSAQGPWWILGWSERVPGAEDVLPAPLPPYRVLTGMADRFGRTLTYRREAAGDLAGEITGVTDGAGREFRLVLTTQAQRAEEARTSSLSSSDSSRPLSASAFPDTLPGTEYGPDRGIRLSAVWLMHDPAYPESLPGAPLVRYTYTKAGELLAVYDRSNTQVRAFTYDAQHPGRMVAHRYAGRPEMCYRYDDAGRVVEQLNPAGLSYRYQYEQDRITVTDSLNR…
GCF_018884585.1	Rhs-Ct-7	WP_000014719.1		100.000	100	MSGKPAARQGDMTQYGGPIVQGSAGVRIGAPTGVACSVCPGGMTSGNPVNPLLGAKVLPGETDLALPGPLPFILSRTYSSYRTKTPAPVGVFGPGWKAPSDIRLQLRDDGLILNDNGGRSIHFEPLLPGEAVYSRSESMWLVRGGKAAQPDGHTLARLWGALPPDIRLSPHLYLATNSAQGPWWILGWSERVPGAEDVLPAPLPPYRELTGLADRFGRTLTYRREAAGDLTGEITGVTDGAGREFRLVLTTQAQRAEEARTSSLSSSDSSRPLSASAFPDTLPGTEYGPDRGIRLSAVWLMHDPAYPESLPAAPLVRYTYTEAGELLAVYDRSNTQVRAFTYDAQHPGRMVAHRYAGRPEMRYRYDDAGRVVEQLNPAGLSYRYQYEQDRITVTDSLNR…
GCF_016696665.1	Rhs-Ct-7	WP_000014719.1		100.000	100	MSGKPAARQGDMTQYGGPIVQGSAGVRIGAPTGVACSVCPGGMTSGNPVNPLLGAKVLPGETDLALPGPLPFILSRTYSSYRTKTPAPVGVFGPGWKAPSDIRLQLRDDGLILNDNGGRSIHFEPLLPGEAVYSRSESMWLVRGGKAAQPDGHTLARLWGALPPDIRLSPHLYLATNSAQGPWWILGWSERVPGAEDVLPAPLPPYRELTGLADRFGRTLTYRREAAGDLTGEITGVTDGAGREFRLVLTTQAQRAEEARTSSLSSSDSSRPLSASAFPDTLPGTEYGPDRGIRLSAVWLMHDPAYPESLPAAPLVRYTYTEAGELLAVYDRSNTQVRAFTYDAQHPGRMVAHRYAGRPEMRYRYDDAGRVVEQLNPAGLSYRYQYEQDRITVTDSLNR…
GCF_003402955.1	Rhs-Ct-7	WP_000014719.1		100.000	100	MSGKPAARQGDMTQYGGPIVQGSAGVRIGAPTGVACSVCPGGMTSGNPVNPLLGAKVLPGETDLALPGPLPFILSRTYSSYRTKTPAPVGVFGPGWKAPSDIRLQLRDDGLILNDNGGRSIHFEPLLPGEAVYSRSESMWLVRGGKAAQPDGHTLARLWGALPPDIRLSPHLYLATNSAQGPWWILGWSERVPGAEDVLPAPLPPYRELTGLADRFGRTLTYRREAAGDLTGEITGVTDGAGREFRLVLTTQAQRAEEARTSSLSSSDSSRPLSASAFPDTLPGTEYGPDRGIRLSAVWLMHDPAYPESLPAAPLVRYTYTEAGELLAVYDRSNTQVRAFTYDAQHPGRMVAHRYAGRPEMRYRYDDAGRVVEQLNPAGLSYRYQYEQDRITVTDSLNR…
GCF_008065435.1	Rhs-Ct-8	WP_047084844.1		100.000	100	MGGKPAARQGDMTRKGLDIVQGSAGVLIGAPTGVACSVCPGGITYANPVNPLLGAKVLPGETDLALPGPLPFILSRAYSSYRTRTPAPVGVFGPGWKAPFDIRLQIRDEGLILNDNGGRSIHFEPLFPGEISYSRSESLWLARGGVAEQHSSQPLSALWQVLPEDVRLSPHVYLATNSLQGPWWILSWPERVPGADEVLPPEPPAYRVLTGVVDGFGRTLAFHRAAEGDVAGAVTGVTDGAGRRFHLVLTTQAQRAEVFRKQRATSLSSPAGPRSASSSLVFPDTLPAGTGYGTDNGIRLEAVWLTHDPAYPDEQPTAPLARYTYTASGELRAVYDRSGTQVRGFAYDAEHAGRMVAHHYAGRPESRYRYDDTGRVTEQVNPEGLDYRFEYGQDRVTIT…
GCF_001677495.1	Rhs-Ct-8	WP_065225508.1		100.000	100	MSGKPAARQGDMTRKGLDIVQGSAGVLIGAPTGVACSVCPGGITYANPVNPVLGAKVLPGETDLALPGPLPFILSRAYSSYRTRTPAPVGVFGPGWKAPFDIRLQIRDEGLILNDNGGRSIHFEPLFPGEISYSRSESFWLARGGVAAQHSSQPLSALWQVLPEDVRLSPHAYLAANSLQGPWWILSWPERVPEVDEVLPPEPPAYRVLTGVVDGFGRTLAFHRAAEGDVAGAVTGVTDGAGRRFHLALTTQAQRAESFRKQRATSLSSPAGPRSASSSSAFPDTLPAGTEYGADNGIRLEAVWLTHDPAYPDEQPTAPLARYTYTASGELRAVYDRSGTQVRGFTYDAEHAGRMVAHHYAGRPESRYRYDDTGRVTEQVNPEGLDYRFEYGESRVIIT…
GCF_001678965.1	Rhs-Ct-8	WP_065225508.1		100.000	100	MSGKPAARQGDMTRKGLDIVQGSAGVLIGAPTGVACSVCPGGITYANPVNPVLGAKVLPGETDLALPGPLPFILSRAYSSYRTRTPAPVGVFGPGWKAPFDIRLQIRDEGLILNDNGGRSIHFEPLFPGEISYSRSESFWLARGGVAAQHSSQPLSALWQVLPEDVRLSPHAYLAANSLQGPWWILSWPERVPEVDEVLPPEPPAYRVLTGVVDGFGRTLAFHRAAEGDVAGAVTGVTDGAGRRFHLALTTQAQRAESFRKQRATSLSSPAGPRSASSSSAFPDTLPAGTEYGADNGIRLEAVWLTHDPAYPDEQPTAPLARYTYTASGELRAVYDRSGTQVRGFTYDAEHAGRMVAHHYAGRPESRYRYDDTGRVTEQVNPEGLDYRFEYGESRVIIT…
GCF_001677475.2	Rhs-Ct-9	WP_251597831.1		100.000	100	MEEAFWAARQGDALLHTSFMADVLGAVVEVAATALVDVLVVGTMAALGGVEVATLGCSTILAIGIATAVFMSYQGWNDRISRESEQLANWLFPPQIEGYILTGSGDTWINSKPAARAAATAASRQDIEAQEAQAKAEQEEAQRQEDARTFLDVAGEYLEMAGAIALAVNPVTGPVLMSRALHDQLSTEEGRSEMVDGVTHFVSELWQPTVASAAPGSTPTPDDKIDCHKHPSSLTQFLAQKKAAFLDDPLGTALNLLSPGGMLETAFQGVNAVIGSISNLFKGDDEPPAAEYIAEGARDVRINSQPAARSGARCTCEARVVNEPGNGAFVSPDVRIGGPLLVVRDIRSGRSQITLVATVALMFLRPGKMLSKIACFAASVGMGVMTQKAISALPHPVNA…
GCF_021534985.1	Rhs-Ct-10	WP_235399413.1		100.000	100	MGGKPAARQGDMTRKGLDIVQGSAGVLIGAPTGVACSVCPGGITYANPVNPLLGAKVLPGETDLALPGPLPFILSRAYSSYRTRTPAPVGVFGPGWKAPFDIRLQIRDEGLILNDSGGRSIHFEPLFPGEISYSRSESLWLARGGVAAQHSSQPLSALWQVLPEDVRLSPHVYLATNSLQGPWWILSWPERVPGADEVLPPPPPAYRVLTGVVDGFGRTLTFHRAAKGDVAGAVTGVTDGAGRRFHLALTTQAQRAEAFRKQRATSLSSPAGPRSASSSSAFPDTLPAGTEYGADNGIRLEAVWLTHDPAYPDEQPTAPLARYTYTASGELRAVYDRSGTQVRGFTYDAEHAGRMVAHHYAGRPESRYRYDDTGRVTEQVNPEGLDYRFEYGQDRVTIT…
GCF_018986835.1	Rhs-Ct-10	WP_216787514.1		100.000	100	MGGKPAARQGDMTRKGLDIVQGSAGVLIGAPTGVACSVCPGGITYANPVNPLLGAKVLPGETDLALPGPLPFILSRAYSSYRTRTPAPVGVFGPGWKAPFDIRLQIRDEGLILNDSGGRSIHFEPLFPGEVSYSRSESFWLARGGVAEQHSSQPLSALWQVLPEDVRLSPHVYLATNSLQGPWWILSWPERVPGADEVLPPPPPAYRVLTGVVDGFGRTLTFHRAAKGDVAGAVTGVTDGAGRRFHLALTTQAQRAEAFRKQRATSLSSPAGPRSASSSSAFPDTLPAGTEYGADNGIRLEAVWLTHDPAYPDEQPTAPLARYTYTASGELRAVYDRSGTQVRGFTYDAEHAGRMVAHHYAGRPESRYRYDDTGRVTEQVNPEGLDYRFEYGQDRVTIT…
GCF_009866925.2	Rhs-Ct-10	WP_062914709.1		100.000	100	MSGKPAARQGDMTQYGGPIVQGSAGVRIGAPTGVACSVCPGGMTSGNPVNPLLGAKVLPGETDLALPGPLPFILSRTYSSYRTRTPAPVGVFGPGWKAPSDIRLQLRDDALVLNDNGGRSIHFEPLLPGEAVYSRSESMWLVRGGKAAQPDGHTLARLWGALPPDIRLSPHLYLATNSAQGPWWILGWSERVPGAEDVLPAPLPPYRVLTGMADRFGRTLTYRREAAGDLAGEITGVTDGAGREFRLVLTTQAQRAEEARTSSLSSSDSSRPLSASAFPDTLPGTEYGPDRGIRLSAVWLMHDPAYPESLPAAPLVRYTYTEAGELLAVYDRSNTQVRAFTYDAQHPGRMVAHRYAGRPEMRYRYDDTGRVVEQLNPAGLSYRYLYEQDRITVTDSLNR…
GCF_003956345.1	Rhs-Ct-10	WP_001547367.1		100.000	100	MSGKPAARQGDMTQYGGPIVQGSAGVRIGAPTGVACSVCPGGMTSGNPVNPLLGAKVLPGETDLALPGPLPFILSRTYSSYRTRTPAPVGVFGPGWKAPSDIRLQLRDDALVLNDNGGRSIHFEPLLPGEAVYSRSESMWLVRGGKAAQPDGHTLARLWGALPPDIRLSPHLYLATNSAQGPWWILGWSERVPGAEDVLPAPLPPYRVLTGLADRFGRTLTYRREAAGDLAGEITGVTDGAGREFRLVLTTQAQRAEEARTSSLSSSDSSRPLSASAFPDTLPGTEYGPDRGIRLSAVWLMHDPAYPESLPAAPLVRYTYTEAGELLAVYDRSNTQVRAFTYDAQHPGRMVAHRYAGRPEMRYRYDDTGRVVEQLNPAGLSYRYLYEQDRITVTDSLNR…
GCF_002741215.1	Rhs-Ct-10	WP_001547367.1		100.000	100	MSGKPAARQGDMTQYGGPIVQGSAGVRIGAPTGVACSVCPGGMTSGNPVNPLLGAKVLPGETDLALPGPLPFILSRTYSSYRTRTPAPVGVFGPGWKAPSDIRLQLRDDALVLNDNGGRSIHFEPLLPGEAVYSRSESMWLVRGGKAAQPDGHTLARLWGALPPDIRLSPHLYLATNSAQGPWWILGWSERVPGAEDVLPAPLPPYRVLTGLADRFGRTLTYRREAAGDLAGEITGVTDGAGREFRLVLTTQAQRAEEARTSSLSSSDSSRPLSASAFPDTLPGTEYGPDRGIRLSAVWLMHDPAYPESLPAAPLVRYTYTEAGELLAVYDRSNTQVRAFTYDAQHPGRMVAHRYAGRPEMRYRYDDTGRVVEQLNPAGLSYRYLYEQDRITVTDSLNR…
GCF_000017745.1	Rhs-Ct-10	WP_000509144.1		100.000	100	MGGKPAARQGDMTRKGLDIVQGSAGVLIGAPTGVACSVCPNSPIEEQKGNPVNPLLGAKVLPGETDLALPCPLPFILSRAYSSYRTRTPAPVGVFGPGWKAPFDIRLQVHERELILNDSGGRSIHFEPLFPGEISYSRSESLWLARGGVAAQHSSQPLSALWQVLPEDVRLSPHVYLATNSLQGPWWILSWPERVPGADEVLPPEPPAYRVLTGVVDGFGRTLAFHRAAEGDVAGAVTGVTDGAGRRFHLVLTTQAQRAEVFRKQRATSLSSPAGPRSASSSLVFPDTLPAGTGYGTDNGIRLEAVWLTHDPAYPDEQPTAPLARYTYTAGGELRAVYDRSGTQVRGFTYDAEHAGRMVAHHYAGRPESCYRYDDTGRVTEQVNPEGLDYRFEYGESRV…
GCF_018884265.1	Rhs-Ct-10	WP_042815288.1		100.000	100	MGGKPAARQGDMTRKGLDIVQGSAGVLIGAPTGVACSVCPGGITYANPVNPLLGAKVLPGETDLALPGPLPFILSRAYSSYRTRTPAPVGVFGPGWKAPFDIRLQVHERELILNDSCGRSIHFEPLFPGEVSYSRSESFWLARGGVAEQHSSQPLSALWQVLPEDVRLSPHVYLATNSLQGPWWILSWPERVPGADEVLPPPPPAYRVLTGVVDGFGRTLAFHRAAEGDVAGAVTGVTDGAGRRFHLVLTTQAQRAEVFRKQRATSLSSPAGPRSASSSLVFPDTLPAGTGYGTDNGIRLEAVWLTHDPAYPDEQPTAPLARYTYTASGELRAVYDRSGTQVRGFAYDAEHAGRMVAHHYAGRPESRYRYDDTGRVTEQVNPEGLDYRFEYGQDRVTIT…
GCF_003956285.1	Rhs-Ct-10	WP_042815288.1		100.000	100	MGGKPAARQGDMTRKGLDIVQGSAGVLIGAPTGVACSVCPGGITYANPVNPLLGAKVLPGETDLALPGPLPFILSRAYSSYRTRTPAPVGVFGPGWKAPFDIRLQVHERELILNDSCGRSIHFEPLFPGEVSYSRSESFWLARGGVAEQHSSQPLSALWQVLPEDVRLSPHVYLATNSLQGPWWILSWPERVPGADEVLPPPPPAYRVLTGVVDGFGRTLAFHRAAEGDVAGAVTGVTDGAGRRFHLVLTTQAQRAEVFRKQRATSLSSPAGPRSASSSLVFPDTLPAGTGYGTDNGIRLEAVWLTHDPAYPDEQPTAPLARYTYTASGELRAVYDRSGTQVRGFAYDAEHAGRMVAHHYAGRPESRYRYDDTGRVTEQVNPEGLDYRFEYGQDRVTIT…
GCF_003956445.1	Rhs-Ct-10	WP_042815288.1		100.000	100	MGGKPAARQGDMTRKGLDIVQGSAGVLIGAPTGVACSVCPGGITYANPVNPLLGAKVLPGETDLALPGPLPFILSRAYSSYRTRTPAPVGVFGPGWKAPFDIRLQVHERELILNDSCGRSIHFEPLFPGEVSYSRSESFWLARGGVAEQHSSQPLSALWQVLPEDVRLSPHVYLATNSLQGPWWILSWPERVPGADEVLPPPPPAYRVLTGVVDGFGRTLAFHRAAEGDVAGAVTGVTDGAGRRFHLVLTTQAQRAEVFRKQRATSLSSPAGPRSASSSLVFPDTLPAGTGYGTDNGIRLEAVWLTHDPAYPDEQPTAPLARYTYTASGELRAVYDRSGTQVRGFAYDAEHAGRMVAHHYAGRPESRYRYDDTGRVTEQVNPEGLDYRFEYGQDRVTIT…
GCF_003956425.1	Rhs-Ct-10	WP_042815288.1		100.000	100	MGGKPAARQGDMTRKGLDIVQGSAGVLIGAPTGVACSVCPGGITYANPVNPLLGAKVLPGETDLALPGPLPFILSRAYSSYRTRTPAPVGVFGPGWKAPFDIRLQVHERELILNDSCGRSIHFEPLFPGEVSYSRSESFWLARGGVAEQHSSQPLSALWQVLPEDVRLSPHVYLATNSLQGPWWILSWPERVPGADEVLPPPPPAYRVLTGVVDGFGRTLAFHRAAEGDVAGAVTGVTDGAGRRFHLVLTTQAQRAEVFRKQRATSLSSPAGPRSASSSLVFPDTLPAGTGYGTDNGIRLEAVWLTHDPAYPDEQPTAPLARYTYTASGELRAVYDRSGTQVRGFAYDAEHAGRMVAHHYAGRPESRYRYDDTGRVTEQVNPEGLDYRFEYGQDRVTIT…
GCF_003956465.1	Rhs-Ct-10	WP_042815288.1		100.000	100	MGGKPAARQGDMTRKGLDIVQGSAGVLIGAPTGVACSVCPGGITYANPVNPLLGAKVLPGETDLALPGPLPFILSRAYSSYRTRTPAPVGVFGPGWKAPFDIRLQVHERELILNDSCGRSIHFEPLFPGEVSYSRSESFWLARGGVAEQHSSQPLSALWQVLPEDVRLSPHVYLATNSLQGPWWILSWPERVPGADEVLPPPPPAYRVLTGVVDGFGRTLAFHRAAEGDVAGAVTGVTDGAGRRFHLVLTTQAQRAEVFRKQRATSLSSPAGPRSASSSLVFPDTLPAGTGYGTDNGIRLEAVWLTHDPAYPDEQPTAPLARYTYTASGELRAVYDRSGTQVRGFAYDAEHAGRMVAHHYAGRPESRYRYDDTGRVTEQVNPEGLDYRFEYGQDRVTIT…
GCF_018986835.1	Rhs-Ct-11	gbEIH04911.1		100.000	100	MSGKPAARQGDMTQYGGPIVQGSAGVRIGAPTGVACSVCPGGMTSGNPVNPLLGAKVLPGETDLALPGPLPFILSRTYSSYRTRTPAPVGVFGPGWKAPSDIRLQLRDDALVLNDNGGRSIHFEPLLPGEAVYSRSESMWLVRGGKAAQPDGHTLARLWGALPPDIRLSPHLYLATNSAQGPWWILGWSERVPGAEDVLPAPLPPYRELTGLADRFGRTLAYRREAAGDLAGEITGVTDGAGREFRLVLTTQAQRAEEARTSSLSSSDSSRPLSASPFPDTLPGTEYGPDRGIRLSAVWLMHDPAYPESLPGAPLARYTYTEAGELLAVYDRSNTQVRAFTYDAQHPGRMVAHRYAGRPEMRYRYDDTGRVVEQLNPAGLSYRYQYEQDRITVTDSLNR…
GCF_003956165.1	Rhs-Ct-12	WP_001759735.1		100.000	100	MGGKPAARQGDMTRKGLDIVQGSAGVLIGAPTGVACSVCPGGITYANPVNPLLGAKVLPGETDLALPGPLPFILSRAYSSYRTRTPAPVGVFGPGWKAPFDIRLQIRDEGLILNDSGGRSIHFEPLFPGEISYSRSESLWLARGGVAAQHSSQPLSALWQVLPEDVRLSPHVYLATNSLQGPWWILGWPERVPEADEVPPELPAYRVLTGVVDGFGRTLTFHRAAEGDVAGAVTGVTDGAGRCFHLVLTTQAQRAEAFRKQRATSLSSPAGPRSASSSSAFPDTLPAGTEYGADNGIRLEAVWLTHDPAYPDEQPTAPLARYTYTAGGELRAVYDRSGTQVRGFTYDAEHAGRMVAHHYAGRPESRYRYDDTGRVTEQVNPEGLDYRFEYGQDRVTITD…
GCF_002741355.1	Rhs-Ct-12	WP_001759735.1		100.000	100	MGGKPAARQGDMTRKGLDIVQGSAGVLIGAPTGVACSVCPGGITYANPVNPLLGAKVLPGETDLALPGPLPFILSRAYSSYRTRTPAPVGVFGPGWKAPFDIRLQIRDEGLILNDSGGRSIHFEPLFPGEISYSRSESLWLARGGVAAQHSSQPLSALWQVLPEDVRLSPHVYLATNSLQGPWWILGWPERVPEADEVPPELPAYRVLTGVVDGFGRTLTFHRAAEGDVAGAVTGVTDGAGRCFHLVLTTQAQRAEAFRKQRATSLSSPAGPRSASSSSAFPDTLPAGTEYGADNGIRLEAVWLTHDPAYPDEQPTAPLARYTYTAGGELRAVYDRSGTQVRGFTYDAEHAGRMVAHHYAGRPESRYRYDDTGRVTEQVNPEGLDYRFEYGQDRVTITD…
GCF_904831825.1	Rhs-Ct-12	WP_001759735.1		100.000	100	MGGKPAARQGDMTRKGLDIVQGSAGVLIGAPTGVACSVCPGGITYANPVNPLLGAKVLPGETDLALPGPLPFILSRAYSSYRTRTPAPVGVFGPGWKAPFDIRLQIRDEGLILNDSGGRSIHFEPLFPGEISYSRSESLWLARGGVAAQHSSQPLSALWQVLPEDVRLSPHVYLATNSLQGPWWILGWPERVPEADEVPPELPAYRVLTGVVDGFGRTLTFHRAAEGDVAGAVTGVTDGAGRCFHLVLTTQAQRAEAFRKQRATSLSSPAGPRSASSSSAFPDTLPAGTEYGADNGIRLEAVWLTHDPAYPDEQPTAPLARYTYTAGGELRAVYDRSGTQVRGFTYDAEHAGRMVAHHYAGRPESRYRYDDTGRVTEQVNPEGLDYRFEYGQDRVTITD…
GCF_018884585.1	Rhs-Ct-12	WP_000509090.1		100.000	100	MGGKPAARQGDMTRKGLDIVQGSAGVLIGAPTGVACSVCPGGITYANPVNPLLGAKVLPGETDLALPGPLPFILSRAYSSYRTRTPAPVGVFGPGWKAPFDIRLQIRDEGLILNDSGGRSIHFEPLFPGEISYSRSESLWLARGGVAAQHSSQPLSALWQVLPEDVRLSPHVYLATNSLQGPWWILSWPERVPGADEVLPPEPPAYRVLTGVVDGFGRTLAFHRAAEGDVAGAVTGVTDGAGRRFHLVLTTQAQRAEVFRKQRATSLSSPAGPRSASSSLVFPDTLPAGTGYGTDNGIRLEAVWLTHDPAYPDEQPTAPLARYTYTAGGELRAVYDRSGTQVRGFTYDAEHAGRMVAHHYAGRPESCYRYDDTGRVTEQVNPEGLDYRFEYGESRVIIT…
GCF_016696665.1	Rhs-Ct-12	WP_000509090.1		100.000	100	MGGKPAARQGDMTRKGLDIVQGSAGVLIGAPTGVACSVCPGGITYANPVNPLLGAKVLPGETDLALPGPLPFILSRAYSSYRTRTPAPVGVFGPGWKAPFDIRLQIRDEGLILNDSGGRSIHFEPLFPGEISYSRSESLWLARGGVAAQHSSQPLSALWQVLPEDVRLSPHVYLATNSLQGPWWILSWPERVPGADEVLPPEPPAYRVLTGVVDGFGRTLAFHRAAEGDVAGAVTGVTDGAGRRFHLVLTTQAQRAEVFRKQRATSLSSPAGPRSASSSLVFPDTLPAGTGYGTDNGIRLEAVWLTHDPAYPDEQPTAPLARYTYTAGGELRAVYDRSGTQVRGFTYDAEHAGRMVAHHYAGRPESCYRYDDTGRVTEQVNPEGLDYRFEYGESRVIIT…
GCF_003402955.1	Rhs-Ct-12	WP_000509090.1		100.000	100	MGGKPAARQGDMTRKGLDIVQGSAGVLIGAPTGVACSVCPGGITYANPVNPLLGAKVLPGETDLALPGPLPFILSRAYSSYRTRTPAPVGVFGPGWKAPFDIRLQIRDEGLILNDSGGRSIHFEPLFPGEISYSRSESLWLARGGVAAQHSSQPLSALWQVLPEDVRLSPHVYLATNSLQGPWWILSWPERVPGADEVLPPEPPAYRVLTGVVDGFGRTLAFHRAAEGDVAGAVTGVTDGAGRRFHLVLTTQAQRAEVFRKQRATSLSSPAGPRSASSSLVFPDTLPAGTGYGTDNGIRLEAVWLTHDPAYPDEQPTAPLARYTYTAGGELRAVYDRSGTQVRGFTYDAEHAGRMVAHHYAGRPESCYRYDDTGRVTEQVNPEGLDYRFEYGESRVIIT…
GCF_018884545.1	Rhs-Ct-12	WP_000509090.1		100.000	100	MGGKPAARQGDMTRKGLDIVQGSAGVLIGAPTGVACSVCPGGITYANPVNPLLGAKVLPGETDLALPGPLPFILSRAYSSYRTRTPAPVGVFGPGWKAPFDIRLQIRDEGLILNDSGGRSIHFEPLFPGEISYSRSESLWLARGGVAAQHSSQPLSALWQVLPEDVRLSPHVYLATNSLQGPWWILSWPERVPGADEVLPPEPPAYRVLTGVVDGFGRTLAFHRAAEGDVAGAVTGVTDGAGRRFHLVLTTQAQRAEVFRKQRATSLSSPAGPRSASSSLVFPDTLPAGTGYGTDNGIRLEAVWLTHDPAYPDEQPTAPLARYTYTAGGELRAVYDRSGTQVRGFTYDAEHAGRMVAHHYAGRPESCYRYDDTGRVTEQVNPEGLDYRFEYGESRVIIT…
GCF_002302315.1	Rhs-Ct-12	WP_001745227.1		100.000	100	MSGKPAARQGDMTRKGLDIVQGSAGVLIGAPTGVACSVCPKKKDSPNYGNPVNPVLGAKVLPGETDIALPGPLPFILSRAYSSYRTRTPAPVGVFGPGWKAPFDIRLQIRDEGLILNDSGGRSIHFEPLFPGEVSYSRSESLWLARGGVAAQHSSQPLSALWQVLPEDVRLSPHVYLATNSLQGPWWILSWPERVPGADEVLPPEPPAYRVLTGVVDGFGRTLAFHRAAEGDVAGAVTGVTDGAGRRFHLVLTTQAQRAEVFRKQRATSLSSPAGPRSASSSLVFPDTLPAGTGYGTDNGIRLEAVWLTHDPAYPDEQPTAPLARYTYTAGGELRAVYDRSGTQVRGFTYDAEHAGRMVAHHYAGRPESCYRYDDTGRVTEQVNPEGLDYRFEYGESRV…
GCF_003956325.1	Rhs-Ct-12	WP_001745227.1		100.000	100	MSGKPAARQGDMTRKGLDIVQGSAGVLIGAPTGVACSVCPKKKDSPNYGNPVNPVLGAKVLPGETDIALPGPLPFILSRAYSSYRTRTPAPVGVFGPGWKAPFDIRLQIRDEGLILNDSGGRSIHFEPLFPGEVSYSRSESLWLARGGVAAQHSSQPLSALWQVLPEDVRLSPHVYLATNSLQGPWWILSWPERVPGADEVLPPEPPAYRVLTGVVDGFGRTLAFHRAAEGDVAGAVTGVTDGAGRRFHLVLTTQAQRAEVFRKQRATSLSSPAGPRSASSSLVFPDTLPAGTGYGTDNGIRLEAVWLTHDPAYPDEQPTAPLARYTYTAGGELRAVYDRSGTQVRGFTYDAEHAGRMVAHHYAGRPESCYRYDDTGRVTEQVNPEGLDYRFEYGESRV…
GCF_003956205.1	Rhs-Ct-12	WP_001745227.1		100.000	100	MSGKPAARQGDMTRKGLDIVQGSAGVLIGAPTGVACSVCPKKKDSPNYGNPVNPVLGAKVLPGETDIALPGPLPFILSRAYSSYRTRTPAPVGVFGPGWKAPFDIRLQIRDEGLILNDSGGRSIHFEPLFPGEVSYSRSESLWLARGGVAAQHSSQPLSALWQVLPEDVRLSPHVYLATNSLQGPWWILSWPERVPGADEVLPPEPPAYRVLTGVVDGFGRTLAFHRAAEGDVAGAVTGVTDGAGRRFHLVLTTQAQRAEVFRKQRATSLSSPAGPRSASSSLVFPDTLPAGTGYGTDNGIRLEAVWLTHDPAYPDEQPTAPLARYTYTAGGELRAVYDRSGTQVRGFTYDAEHAGRMVAHHYAGRPESCYRYDDTGRVTEQVNPEGLDYRFEYGESRV…
GCF_904831875.1	Rhs-Ct-12	WP_200984988.1		100.000	100	MSGKPAARQGDMTRKGLDIVQGSAGVLIGAPTGVACSVCPKKKDSPNYGNPVNPVLGAKVLPGETDIALPGPLPFILSRAYSSYRTRTPAPVGVFGPGWKAPFDIRLQIRDEGLILNDSGGRSIHFEPLFPGEVSYSRSESLWLARGGVAAQHSSQPLSALWQVLPEDVRLSPHVYLATNSLQGPWWILSWPERVPGADEVLPPEPPAYRVLTGVVDGFGRTLAFHRAAEGDVAGAGTGVTDGAGRRFHLVLTTQAQRAEVFRKQRATSLSSPAGPRSASSSLVFPDTLPAGTGYGTDNGIRLEAVWLTHDPAYPDEQPTAPLARYTYTTGGELRAVYDRSGTQVRGFTYDAEHAGRMVAHHYAGRPESCYRYDDTGRVTEQVNPEGLDYRFEYGESRV…
GCF_003956485.1	Rhs-Ct-12	WP_001745227.1		100.000	100	MSGKPAARQGDMTRKGLDIVQGSAGVLIGAPTGVACSVCPKKKDSPNYGNPVNPVLGAKVLPGETDIALPGPLPFILSRAYSSYRTRTPAPVGVFGPGWKAPFDIRLQIRDEGLILNDSGGRSIHFEPLFPGEVSYSRSESLWLARGGVAAQHSSQPLSALWQVLPEDVRLSPHVYLATNSLQGPWWILSWPERVPGADEVLPPEPPAYRVLTGVVDGFGRTLAFHRAAEGDVAGAVTGVTDGAGRRFHLVLTTQAQRAEVFRKQRATSLSSPAGPRSASSSLVFPDTLPAGTGYGTDNGIRLEAVWLTHDPAYPDEQPTAPLARYTYTAGGELRAVYDRSGTQVRGFTYDAEHAGRMVAHHYAGRPESCYRYDDTGRVTEQVNPEGLDYRFEYGESRV…
GCF_003956185.1	Rhs-Ct-12	WP_001745227.1		100.000	100	MSGKPAARQGDMTRKGLDIVQGSAGVLIGAPTGVACSVCPKKKDSPNYGNPVNPVLGAKVLPGETDIALPGPLPFILSRAYSSYRTRTPAPVGVFGPGWKAPFDIRLQIRDEGLILNDSGGRSIHFEPLFPGEVSYSRSESLWLARGGVAAQHSSQPLSALWQVLPEDVRLSPHVYLATNSLQGPWWILSWPERVPGADEVLPPEPPAYRVLTGVVDGFGRTLAFHRAAEGDVAGAVTGVTDGAGRRFHLVLTTQAQRAEVFRKQRATSLSSPAGPRSASSSLVFPDTLPAGTGYGTDNGIRLEAVWLTHDPAYPDEQPTAPLARYTYTAGGELRAVYDRSGTQVRGFTYDAEHAGRMVAHHYAGRPESCYRYDDTGRVTEQVNPEGLDYRFEYGESRV…
GCF_018884385.1	Rhs-Ct-12	WP_216266853.1		100.000	100	MSGKPAARQGNMTRKGLDIVQGSAGVLIGAPTGVACSVCPKKKDSPNYGNPVNPVLGAKVLPGETDIALPGPLPFILSRAYSSYRTRTPAPVGVFGPGWKAPFDIRLQIRDEGLILNDSGGRSIHFEPLFPGEVSYSRSESLWLARGGVAAQHSSQPLSALWQVLPEDVRLSPHVYLATNSLQGPWWILSWPERVPGADEVLPPEPPAYRVLTGVVDGFGRTLAFHRAAEGDVAGAVTGVTDGAGRRFHLVLTTQAQRAEVFRKQRATSLSSPAGPRSASSSLVFPDTLPAGTGYGTDNGIRLEAVWLTHDPAYPDEQPTAPLARYTYTAGGELRAVYDRSGTQVRGFTYDAEHAGRMVAHHYAGRPESCYRYDDTGRVTEQVNPEGLDYRFEYGESRV…
GCF_003956365.1	Rhs-Ct-12	WP_001745227.1		100.000	100	MSGKPAARQGDMTRKGLDIVQGSAGVLIGAPTGVACSVCPKKKDSPNYGNPVNPVLGAKVLPGETDIALPGPLPFILSRAYSSYRTRTPAPVGVFGPGWKAPFDIRLQIRDEGLILNDSGGRSIHFEPLFPGEVSYSRSESLWLARGGVAAQHSSQPLSALWQVLPEDVRLSPHVYLATNSLQGPWWILSWPERVPGADEVLPPEPPAYRVLTGVVDGFGRTLAFHRAAEGDVAGAVTGVTDGAGRRFHLVLTTQAQRAEVFRKQRATSLSSPAGPRSASSSLVFPDTLPAGTGYGTDNGIRLEAVWLTHDPAYPDEQPTAPLARYTYTAGGELRAVYDRSGTQVRGFTYDAEHAGRMVAHHYAGRPESCYRYDDTGRVTEQVNPEGLDYRFEYGESRV…
GCF_009948655.1	Rhs-Ct-12	WP_161622479.1		100.000	100	MSGKPAARQGDMTRKGLDIVQGSAGVLIGAPTGVACSVCPKKKDSPNYGNPVNPVLGAKVLPGETDIALPGPLPFILSRAYSSYRTRTPAPVGVFGPGWKAPFDIRLQIRDEGLILNDSGGRSIHFEPLFPGEISHSRSESLWLARGGVAAQHSSQPLSALWQVLPEDVRLSPHVYLATNSLQGPWWILSWPERVPGADEVLPPEPPAYRVLTGVVDGFGRTLAFHRAAEGDVAGAVTGVTDGAGRRFHLVLTTQAQRAEVFRKQRATSLSSPAGPRSASSSLVFPDTLPAGTGYGTDNGIRLEAVWLTHDPAYPDEQPTAPLARYTYTAGGELRAVYDRSGTQVRGFTYDAEHAGRMVAHHYAGRPESCYRYDDTGRVTEQVNPEGLDYRFEYGESRV…
GCF_024585025.1	Rhs-Ct-12	WP_257185880.1		100.000	100	MSGKPAARQGDMTRKGLDIVQGSAGVLIGAPTGVACSVCPNSPIEEQKGNPVNPLLGAKVLPGETDLALPGPLPFILSRAYSSYRTRTPAPVGVFGPGWKAPFDIRLQVHERELILNDSGGRSIHFEPLFPGEVSYSRSESFWLARGGVAEQHSSQPLSALWQVLPEDVRLSPHVYLATNSLQGPWWILSWPERVPGADEVLPPEPPAYRVLTGVVDGFGRTLAFHRAAEGDVAGAVTGVTDGAGRRFHLVLTTQAQRAEVFRKQRATSLSSPAGPRSASSSLVFPDTLPAGTGYGTDNGIRLEAVWLTHDPAYPDEQPTAPLARYTYTAGGELRAVYDRSGTQVRGFTYDAEHAGRMVAHHYAGRPESCYRYDDTGRVTEQVNPEGLDYRFEYGESRV…
GCF_018884285.1	Rhs-Ct-12	WP_216264467.1		100.000	100	MSGKPAARQGDMTRKGLDIVQGSAGGLIGAPTGVACSVCPKKKDSPNYGNPVNPVLGAKVLPGETDIALPGPLPFILSRAYSSYRTRTPAPVGVFGPGWKAPFDIRLQIRDEGLILNDSGGRSIHFEPLFPGEVSYSRSESFWLARGGVAEQHSSQPLSALWQVLPEDVRLSPHVYLATNSLQGPWWILSWPERVPGADEVLPPPPPAYRVLTGVVDGFGRTLTFHRAAKGDVAGAVTGVTDGAGRRFHLALTTQAQRAEAFRKQRATSLSSPAGPRSASSSSAFPDTLPAGTEYGADNGIRLEAVWLTHDPAYPDEQPTAPLARYTYTASGELRAVYDRSGTQVRGFTYDAEHAGRMVAHHYAGRPESRYRYDDTGRVTEQVNPEGLDYRFEYGQDRV…
GCF_024584865.1	Rhs-Ct-12	WP_257122822.1		100.000	100	MSGKPAARQGDMTRKGLDIVQGSAGVLIGAPTGVACSVCPKKKDSPNYGNPVNPVLGAKVLPGETDIALPGPLPFILSRAYSSYRTRTPAPVGVFGPGWKAPFDIRLQIRDEGLILNDSGGRSIHFEPLFPGEISYSRSESLWLARGGVAAQHSSQPLSALWQVLPEDVRLSPHVYLATNSLQGPWWILSWPERVPGADEVLPPPPPAYRVLTGVVDGFGRTLAFHRAAKGDVAGAVTGVTDGAGRRFHLALTTQAQRAEAFRKQRASSLSSPASPRSVSSSQVFPDTLPAGTEYGADNGIRLEAVWLTHDPAYPDEQPTAPLARYTYTAGGELRAVYDRSGMQVRGFTYDAEHAGRMVAHHYAGRPESCYRYDDTGRVTEQVNPEGLDYRFEYGESRV…
GCF_018884585.1	Rhs-Ct-13	WP_216349489.1		100.000	100	MSGKPAARQGDMTRKGLDIVQGSAGVLIGAPTGVACSVCPKKKDSPNYGNPVNPVLGAKVLPGETDIALPGPLPFILSRAYSSYRTRTPAPVGVFGPGWKAPFDIRLQIRDEGLILNDSGGRSIHFEPLFPGEISYSRSESLWLARGGVAAQHSSQPLSALWQVLPEDVRLSPHVYLATNSLQGPWWILSWPERVPGADEVLPPEPPAYRVLTGVVDGFGRTLAFHRAAEGDVAGAVTGVTDGAGRRFHLALTTQAQRAEAFRKQRASSLSSPASPRSVSSSQVFPDTLPAGTEYGADNGIRLEAVWLTHDPAYPDEQPTAPLARYTYTAGGELRAVYDRSGTQVRGFTYDAEHAGRMVAHHYAGRPESCYRYDDTGRVTEQVNPEGLDYRFEYGESRV…
GCF_002741215.1	Rhs-Ct-13	WP_063080951.1		100.000	100	MGGGKPAARQGDMTRKGLDIVQGSAGVLIGAPTGVACSVCPTKKDSPNYGSPVNPLLGAKVLPVETDLALPGPLPFILFRAYSSYRTRTPAPVGVFGPGWKAPFDIRLQVHERELILNDSGGRSIHFESLFPGEISYSRSESFWLARGGVLKQHKGHPLARLWRALPEAVRLSPHTYMMAVSTTGQWLILGWPERVPEADEVPPPEPPAYRVLTGVVDGFGRTLTFHRAAEGDVAGAVTGVTDGAGRCFHLVLSTQAQRAEAFRKQRESSLSSPAGPRSASSSQVFPDTLPAGTEYGADNGIRLEAVWLTHDPAYPDEQPTAPLARYTYTASGELRAVYDRSGTQVRGFTYDAEHAGRMVAHHYAGRPESRYRYDDTGRVTEQVNPEGLDYRFEYGESR…
GCF_016696665.1	Rhs-Ct-13	WP_100635156.1		100.000	100	MSGKPAARQGDMTRKGLDIVQGSAGVLIGAPTGVACSVCPKKKDSPNYGNPVNPVLGAKVLPGETDIALPGPLPFILSRAYSSYRTRTPAPVGVFGPGWKAPFDIRLQIRDEGLILNDSGGRSIHFEPLFPGEISYSRSESLWLARGGVAAQHSSQPLSALWQVLPEDVRLSPHVYLATNSLQGPWWILSWPERVPGADEVLPPPPPAYRVLTRVVDGFGRTLAFHRAAKGDVAGAVTGVTDGAGRRFHLALTTQAQRAEAFRKQRASSLSSPASPRSVSSSQVFPDTLPAGTEYGADNGIRLEAVWLTHDPAYPDEQPTAPLARYTYTAGGELRAVYDRSGTQVRGFAYDAEHAGRMVAHHYAGRPESRYRYDDTGRVTEQVNPEGLDYRFEYGQDRV…
GCF_003402955.1	Rhs-Ct-13	WP_100635156.1		100.000	100	MSGKPAARQGDMTRKGLDIVQGSAGVLIGAPTGVACSVCPKKKDSPNYGNPVNPVLGAKVLPGETDIALPGPLPFILSRAYSSYRTRTPAPVGVFGPGWKAPFDIRLQIRDEGLILNDSGGRSIHFEPLFPGEISYSRSESLWLARGGVAAQHSSQPLSALWQVLPEDVRLSPHVYLATNSLQGPWWILSWPERVPGADEVLPPPPPAYRVLTRVVDGFGRTLAFHRAAKGDVAGAVTGVTDGAGRRFHLALTTQAQRAEAFRKQRASSLSSPASPRSVSSSQVFPDTLPAGTEYGADNGIRLEAVWLTHDPAYPDEQPTAPLARYTYTAGGELRAVYDRSGTQVRGFAYDAEHAGRMVAHHYAGRPESRYRYDDTGRVTEQVNPEGLDYRFEYGQDRV…
GCF_009866925.2	Rhs-Ct-13	WP_000508724.1		100.000	100	MGGGKPAARQGDMTRKGLDIVQGSAGVLIGAPTGVACSVCPTKKDSPNYGSPVNPLLGAKVLPVETDLALPGPLPFILFRAYSSYRTRTPAPVGVFGPGWKAPFDIRLQVHERELILNDSGGRSIHFESLFPGEISYSRSESFWLARGGVLKQHKGHPLARLWRALPEAVRLSPHTYMMAVSTTGQWLILGWPERVPEADEVPPPEPPAYRVLTGVVDGFGRTLTFHRAAEGDVAGAVTGVTDGAGRCFHLVLSTQAQRAEAFRKQRESSLSSPAGPRSASSSQVFPDTLPAGTEYGADNGIRLEAVWLTHDPAYPDEQPTAPLARYTYTASGELRAVYDRSGTQVRGFTYDAEHAGRMVAHHYAGRPESRYRYDDTGRVTEQVNPEGLDYRFEYGESR…
GCF_024662255.1	Rhs-Ct-13	WP_000508724.1		100.000	100	MGGGKPAARQGDMTRKGLDIVQGSAGVLIGAPTGVACSVCPTKKDSPNYGSPVNPLLGAKVLPVETDLALPGPLPFILFRAYSSYRTRTPAPVGVFGPGWKAPFDIRLQVHERELILNDSGGRSIHFESLFPGEISYSRSESFWLARGGVLKQHKGHPLARLWRALPEAVRLSPHTYMMAVSTTGQWLILGWPERVPEADEVPPPEPPAYRVLTGVVDGFGRTLTFHRAAEGDVAGAVTGVTDGAGRCFHLVLSTQAQRAEAFRKQRESSLSSPAGPRSASSSQVFPDTLPAGTEYGADNGIRLEAVWLTHDPAYPDEQPTAPLARYTYTASGELRAVYDRSGTQVRGFTYDAEHAGRMVAHHYAGRPESRYRYDDTGRVTEQVNPEGLDYRFEYGESR…
GCF_021534865.1	Rhs-Ct-13	WP_151309019.1		100.000	100	MSGKPAARQGDMTRKGLDIVQGSAGVLIGAPTGVACSVCPNSPIEEQKGHPVNPVLGAKVLPGETDLALPGPLPFILSRAYSSYRTRTPAPVGVFGPGWKAPFDIRLQIRDEGLILNDSGGRSIHFEPLFPGEISYSRSESFWLARGGVATQHSSQPLSALWQVLPEDVRLSPHAYLAANSLQGPWWILSWPERVPEVDEVLPPEPPAYRVLTGVVDGFGRTLAFHREAAGELAGEITRVTDGAGRRFHLALSTQAQRAEAFRKQRESSLSSPAGPRSVSSSSSAFPDTLPAGTEYGADNGIRLEAVWLTHDPAYPDEQPTAPLARYTYTASGELRAVYDRSGTQVRGFTYDAEHAGRMVAHHYAGRPESRYRYDDTGRVTEQVNPEGLDYRFEYGERR…
GCF_003956345.1	Rhs-Ct-13	WP_114143336.1		100.000	100	MGGGKPAARQGDMTRKGLDIVQGSAGVLIGAPTGVACSVCPTKKDSPNYGSPVNPLLGAKVLPVETDLALPGPLPFILFRAYSSYRTRTPAPVGVFGPGWKAPFDIRLQVHERELILNDSGGRSIHFESLFPGEISYSRSESFWLARGGVLKQHKGHPLARLWRALPEAVRLSPHTYMMAVSTTGQWLILGWPERVPEADEVPPPEPPAYRVLTGVVDGFGRTLTFHRAAEGDVAGAVTGVTDGAGRCFHLVLSTQAQRAEAFRKQRESSLSSPAGPRSASSSQVFPDTLPAGTEYGADNGIRLEAVWLTHDPAYPDEQPTAPLARYTYTASGELRAVYDRSGTQVRGFTYDAEHAGRMVAHHYAGRPESRYRYDDTGRVTEQVNPEGLDYRFEYGESR…
GCF_021534925.1	Rhs-Ct-13	WP_021570009.1		100.000	100	MGGKPAARQGDMTRKGLDIVQGSAGVLIGAPTGVACSVCPGGITYANPVNPLLGAKVLPGETDLALPGPLPFILSRAYSSYRTRTPAPVGVFGPGWKAPFDIRLQIRDEGLILNDNGGRSIHFEPLFPGEISYSRSESLWLARGGVAEQHSSQPLSALWQVLPEDVRLSPHVYLATNSLQGPWWILSWPERVPGADEVLPPEPPAYRVLTGVVDGFGRTLTFHRAAEGDVAGAVTGVTDGAGRCFHLVLTTQAQRAEAFRKQRATSLSSPAGPRSASSSSAFPDTLPAGTEYGADNGIRLEAVWLTHDPAYPDEQPTAPLARYTYTASGELRAVYDRSGTQVRGFTYDAEHAGRMVAHHYAGRPESRYRYDDTGRVTEQVNPEGLDYRFEYGERRVIIT…
GCF_003956325.1	Rhs-Ct-13	WP_126123763.1		100.000	100	MGGGKPAARQGDMTRKGLDIVQGSAGVLIGAPTGVACSVCPTKKDSPNYGSPVNPLLGAKVLPVETDLALPGPLPFILFRAYSSYRTRTPAPVGVFGPGWKAPFDIRLQIRDEGLILNDSGGRSIHFEPLFPGEISYSRSESFWLARGGVLKQHKGHPLARLWRALPEAVRLSPHTYMMAVSTTGQWLILGWPERVPEADEVPPPEPPAYRVLTGVVDGFGRSLIFHREAAGELAGEITGVTDGAGRRFHLALSTQAQRAEAFRKQRVTSLSSPAGPRSVSSSQVFPDTLPAGTEYGADNGIRLEAVWLTHDPAYPDEQPTAPLARYTYTASGELRAVYDRSGTQVRGFTYDAEHAGRMVAHHYAGRPESRYRYDDTGRVTEQVNPEGLDYRFEYGESR…
GCF_003956205.1	Rhs-Ct-13	WP_126123763.1		100.000	100	MGGGKPAARQGDMTRKGLDIVQGSAGVLIGAPTGVACSVCPTKKDSPNYGSPVNPLLGAKVLPVETDLALPGPLPFILFRAYSSYRTRTPAPVGVFGPGWKAPFDIRLQIRDEGLILNDSGGRSIHFEPLFPGEISYSRSESFWLARGGVLKQHKGHPLARLWRALPEAVRLSPHTYMMAVSTTGQWLILGWPERVPEADEVPPPEPPAYRVLTGVVDGFGRSLIFHREAAGELAGEITGVTDGAGRRFHLALSTQAQRAEAFRKQRVTSLSSPAGPRSVSSSQVFPDTLPAGTEYGADNGIRLEAVWLTHDPAYPDEQPTAPLARYTYTASGELRAVYDRSGTQVRGFTYDAEHAGRMVAHHYAGRPESRYRYDDTGRVTEQVNPEGLDYRFEYGESR…
GCF_904831875.1	Rhs-Ct-13	WP_001763881.1		100.000	100	MGGGKPAARQGDMTRKGLDIVQGSAGVLIGAPTGVACSVCPTKKDSPNYGSPVNPLLGAKVLPVETDLALPGPLPFILFRAYSSYRTRTPAPVGVFGPGWKAPFDIRLQIRDEGLILNDSGGRSIHFEPLFPGEISYSRSESFWLARGGVLKQHKGHPLARLWRALPEAVRLSPHTYMMAVSTTGQWLILGWPERVPEADEVPPPEPPAYRVLTGVVDGFGRSLIFHREAAGELAGEITGVTDGAGRRFHLALSTQAQRAEAFRKQRVTSLSSPAGPRSVSSSQVFPDTLPAGTEYGADNGIRLEAVWLTHDPAYPDEQPTAPLARYTYTASGELRAVYDRSGTQVRGFTYDAEHAGRMVAHHYAGRPESRYRYDDTGRVTEQVNPEGLDYRFEYGESR…
GCF_003956485.1	Rhs-Ct-13	WP_126123763.1		100.000	100	MGGGKPAARQGDMTRKGLDIVQGSAGVLIGAPTGVACSVCPTKKDSPNYGSPVNPLLGAKVLPVETDLALPGPLPFILFRAYSSYRTRTPAPVGVFGPGWKAPFDIRLQIRDEGLILNDSGGRSIHFEPLFPGEISYSRSESFWLARGGVLKQHKGHPLARLWRALPEAVRLSPHTYMMAVSTTGQWLILGWPERVPEADEVPPPEPPAYRVLTGVVDGFGRSLIFHREAAGELAGEITGVTDGAGRRFHLALSTQAQRAEAFRKQRVTSLSSPAGPRSVSSSQVFPDTLPAGTEYGADNGIRLEAVWLTHDPAYPDEQPTAPLARYTYTASGELRAVYDRSGTQVRGFTYDAEHAGRMVAHHYAGRPESRYRYDDTGRVTEQVNPEGLDYRFEYGESR…
GCF_003956185.1	Rhs-Ct-13	WP_126123763.1		100.000	100	MGGGKPAARQGDMTRKGLDIVQGSAGVLIGAPTGVACSVCPTKKDSPNYGSPVNPLLGAKVLPVETDLALPGPLPFILFRAYSSYRTRTPAPVGVFGPGWKAPFDIRLQIRDEGLILNDSGGRSIHFEPLFPGEISYSRSESFWLARGGVLKQHKGHPLARLWRALPEAVRLSPHTYMMAVSTTGQWLILGWPERVPEADEVPPPEPPAYRVLTGVVDGFGRSLIFHREAAGELAGEITGVTDGAGRRFHLALSTQAQRAEAFRKQRVTSLSSPAGPRSVSSSQVFPDTLPAGTEYGADNGIRLEAVWLTHDPAYPDEQPTAPLARYTYTASGELRAVYDRSGTQVRGFTYDAEHAGRMVAHHYAGRPESRYRYDDTGRVTEQVNPEGLDYRFEYGESR…
GCF_018884385.1	Rhs-Ct-13	WP_001763881.1		100.000	100	MGGGKPAARQGDMTRKGLDIVQGSAGVLIGAPTGVACSVCPTKKDSPNYGSPVNPLLGAKVLPVETDLALPGPLPFILFRAYSSYRTRTPAPVGVFGPGWKAPFDIRLQIRDEGLILNDSGGRSIHFEPLFPGEISYSRSESFWLARGGVLKQHKGHPLARLWRALPEAVRLSPHTYMMAVSTTGQWLILGWPERVPEADEVPPPEPPAYRVLTGVVDGFGRSLIFHREAAGELAGEITGVTDGAGRRFHLALSTQAQRAEAFRKQRVTSLSSPAGPRSVSSSQVFPDTLPAGTEYGADNGIRLEAVWLTHDPAYPDEQPTAPLARYTYTASGELRAVYDRSGTQVRGFTYDAEHAGRMVAHHYAGRPESRYRYDDTGRVTEQVNPEGLDYRFEYGESR…
GCF_024585025.1	Rhs-Ct-13	WP_257185792.1		100.000	100	MGGKPAARQGDMTRKGLDIVQGSAGVLIGAPTGVACSVCPGGITYANPVNPLLGAKVLPGETDLALPGPLPFILSRAYSSYRTRTPAPVGVFGPGWKAPFDIRLQIRDEGLILNDNGGRSIHFEPLFPGEISYSRSESLWLARGGVAEQHSSQPLSALWQVLPEDVRLSPHVYLATNSLQGPWWILSWPERVPGADEVLPPEPPAYRVLTGVVDGFGRTLTFHRAAEGDVAGAVTGVTDGAGRCFHLVLTTQAQRAEAFRKQRATSLSSPAGPRSASSSSAFPDTLPAGTEYGADNGIRLEAVWLTHDPAYPDEQPTAPLARYTYTASGELRAVYDRSGTQVRGFTYDAEHAGRMVAHHYAGRPESCYRYDDTGRVTEQVNPEGLDYRFEYGESRVIIT…
GCF_016696665.1	Rhs-Ct-14	WP_100635146.1		100.000	100	MSGKPAARQGDMTQYGGSIVQGSAGVRIGAPTGVACSVCPGGVTSGHPVNPLLGAKVLPGETDIALPAPLPFILSRTYSSYRTKTPAPVGSLGPGWKMPADIRLQLRDNTLILSDNGGRSLYFEHLFPGEDGYSRSESLWLVRGGVLRLDEGHRLAALWQALPEELRLSPHRYLATNSPQGPWWLLGWCERVPEADEVLPAPLPPYRVLTGLVDRFGRTQTFHREAAGEFSGEITGVTDGAGRHFRLVLTTQAQRAEEARQQAISGGTEPSAFPDTLPGYTEYGRDNGIRLSAVWLTHDPEYPENLPAAPLVRYGWTPRGELAAVYDRSNTQVRSFTYDDKYRGRMVAHRHTGRPEIRYRYDSDGRVTEQLNPAGLSYTYQYEKDRITITDSLNRREVL…
GCF_001677515.1	Rhs-Ct-14	WP_065225007.1		100.000	100	MSGKPAARQGDMTQYGGSIVQGSAGVRIGAPTGVACSVCPGGVTSGHPVNPLLGAKVLPGETDLALPGPLPFILSRTYSSYRTKTPAPVGSLGPGWKMPADIRLQLRDNTLILSDNGGRSLYFEHLFPGEDGYSRSESLWLVRGGVLRLDEGHRLAALWQALPEELRLSPHRYLATNSPQGPWWLLGWCERVPEADEVLPAPLPPYRVLTGLVDRFGRTQTFHREAAGEFSGEITGVTDGAGRHFRLVLTTQAQRAEEARQQAISGGTEPSAFPDTLPGYTEYGRDNGIRLSAVWLTHDPEYPENLPAAPLVRYGWTPRGELAVVYDRSGKQVRSFTYDDKYRGRMVAHRHTGRPEIRYRYDSDGRVTEQLNPAGLSYTYQYEKDRITITDSLNRREVL…
GCF_003402955.1	Rhs-Ct-14	WP_100635146.1		100.000	100	MSGKPAARQGDMTQYGGSIVQGSAGVRIGAPTGVACSVCPGGVTSGHPVNPLLGAKVLPGETDIALPAPLPFILSRTYSSYRTKTPAPVGSLGPGWKMPADIRLQLRDNTLILSDNGGRSLYFEHLFPGEDGYSRSESLWLVRGGVLRLDEGHRLAALWQALPEELRLSPHRYLATNSPQGPWWLLGWCERVPEADEVLPAPLPPYRVLTGLVDRFGRTQTFHREAAGEFSGEITGVTDGAGRHFRLVLTTQAQRAEEARQQAISGGTEPSAFPDTLPGYTEYGRDNGIRLSAVWLTHDPEYPENLPAAPLVRYGWTPRGELAAVYDRSNTQVRSFTYDDKYRGRMVAHRHTGRPEIRYRYDSDGRVTEQLNPAGLSYTYQYEKDRITITDSLNRREVL…
GCF_009866925.2	Rhs-Ct-14	WP_062914703.1		100.000	100	MSGKPAARQGDMTQYGGSIVQGSAGVRIGAPTGVACSVCPGGVTSGHPVNPLLGAKVLPGETDIALPGPLPFILSRTYSSYRTKTPAPVGSLGPGWKMPADIRLQLRDNTLILSDNGGRSLYFEHLFPGEDGYSRSESLWLVRGGVAKLDEGHRLAALWQALPEELRLSPHRYLATNSPQGPWWLLGWCERVPEADEVLPAPLPPYRVLTGLVDRFGRTQTFHREAAGEFSGEITGVTDGAGRHFRLVLTTQAQRAEEARQQAISGGTEPSAFPDTLPGYTEYGRDNGIRLSAVWLTHDPEYPENLPAAPLVRYGWTPRGELAVVYDRSGKQVRSFTYDDKYRGRMVAHRHTGRPEIRYRYDSDGRVTEQLNPAGLSYTYQYEKDRITITDSLDRREVL…
GCF_024662255.1	Rhs-Ct-14	WP_195745699.1		100.000	100	MSGKPAARQGDMTQYGGSIVQGSAGVRIGAPTGVACSVCPGGVTSGHPVNPLLGAKVLPGETDIALPGPLPFILSRTYSSYRTKTPAPVGSLGPGWKMPADIRLQLRDNTLILSDNGGRSLYFEHLFPGEDGYSRSESLWLVRGGVAKLDEGHRLAALWQALPEELRLSPHRYLATNSPQGPWWLLGWCERVPEADEVLPAPLPPYRVLTGLVDRFGRTQTFHREAAGEFSGEITGVTDGAWRHFRLVLTTQAQRAEEARQQAISGGTEPSAFPDTLPGYTEYGRDNGIRLSAVWLTHDPEYPENLPAAPLVRYGWTPRGELAVVYDRSGKQVRSFTYDDKYRGRMVAHRHTGRPEIRYRYDSDGRVTEQLNPAGLSYTYQYEKDHITITDSLDRREVL…
GCF_003956345.1	Rhs-Ct-14	WP_126125933.1		100.000	100	MSGKPAARQGDMTQYGGSIVQGSAGVRIGAPTGVACSVCPGGVTSGHPVNPLLGAKVLPGETDLALPGPLPFILSRTYSSYRTKTPAPVGSLGPGWKMPADIRLQLRDNTLILSDNGGRSLYFEHLFPGEDGYSRSESLWLVRGGVLRLDEGHRLAALWQALPEELRLSPHRYLATNSPQGPWWLLGWCERVPEADEVLPAPLPPYRVLTGLVDRFGRTQTFHREAAGEFSGEITGVTDGAGRHFRLVLTTQAQRAEEARQQAISGGTEPSAFPDTLPGYTEYDRDNGIRLSAVWLTHDPEYPENLPAAPLVRYGWTPRGELAAVYDRSNTQVRSFTYDDKYRGRMVAHRHTSRPEIRYRYDSDGRVTEQLNPAGLSYTYQYEKDHITITDSLDRREVL…
GCF_002741215.1	Rhs-Ct-14	WP_099550879.1		100.000	100	MSGKPAARQGDMTQYGGSIVQGSAGVRIGAPTGVACSVCPGGVTSGHPVNPLLGAKVLPGETDIALPGPLPFILSRTYSSYRTKTPAPVGSLGPGWKMPADIRLQLRDNTLILSDNGGRSLYFEHLFPGEDGYSRSESLWLVRGGVAKLDEGHRLAALWQALPEELRLSPHRYLATNSPQGPWWLLGWCERVPEADEVLPAPLPPYRVLTGLVDRFGRTQTFHREAAGEFSGEITGVTDGAGRHFRLVLTTQAQRAEEARQQAISGGTEPSAFPDTLPGYTEYGRDNGIRLSAVWLTHDPEYPENLPAAPLVRYGWTPRGELAVVYDRSGKQVRSFTYDDKYRGRMVAHRHTGRPEIRYRYDSDGRVTEQLNPAGLSYTYQYEKDHITITDSLDRREVL…
GCF_003956245.1	Rhs-Ct-14	WP_129546995.1		100.000	100	MSGKPAARQGDMTQYGGSIVQGSAGVRIGAPTGVACSVCPGGVTSGHPVNPLLGAKVLPGETDIALPAPLPFILSRTYSSYRTKTPAPVGSLGPGWKMPADIRLQLRDNTLILSDNGGRSLYFEHLFPGEDGYSRSESLWLVRGGVLRLDEGHRLAALWQALPEELRLSPHRYLATNSPQGPWWLLGWCERVPEADEVLPAPLPPYRVLTGLVDRFGRTQTFHHEAAGEFSGEITGVTDGAGRHFRLVLTTQAQRAEEARQQASSGGTEPSAFPDTLPGYTEYGRDNGIRLSAVWLTHDPEYPENLPAAPLVRYGWTPRGELAAVYDRSNTQVRSFTYDDKYRGRMVAHRHTSRPEIRYRYDSDGRGTEQLNPAGLSYTYQYEKDRITITDSLNRREVL…
GCF_008065435.1	Rhs-Ct-14	WP_148050572.1		100.000	100	MSGKPAARQGDMTQYGGSIVQGSAGVRIGAPTGVACSVCPGGVTSGHPVNPLLGAKVLPGETDIALPGPLPFILSRTYSSYRTKTPAPVGSLGPGWKMPADIRLQLRDNTLILSDNGGRSLYFEHLFPGEDGYSRSESLWLVRGGVAKLDEGHRLAALWQALPEELRLSPHRYLATNSPQGPWWLLGWCERVPEADEVLPAPLPPYRVLTGLVDRFGRTQTFHREAAGEFSGEITGVTDGAGRHFRLVLTTQAQRAEEARQQAISGGTEPSAFPDTLPGYTEYGRDNGIRLSAVWLTHDPEYPENLPAAPLVRYGWTPRGELAAVYDRSNTQVRSFTYDDKYRGRMVAHRHTGRPEIRYRYDSDGRVTEQLNPAGLSYTYQYEKDRITITDSLDRREVL…
GCF_000017745.1	Rhs-Ct-14	WP_000015002.1		100.000	100	MSGKPAARQGDMTQYGGSIVQGSAGVRIGAPTGVACSVCPGGVTSGHPVNPLLGAKVLPGETDIALPAPLPFILSRTYSSYRTKTPAPVGSLGPGWKMPADIRLQLRDNTLILSDNGGRSLYFEHLFPGEDGYSRSESLWLVCGGVAKLDEGHRLAALWQALPEELRLSPHRYLATNSPQGPWWVLGWCERVPEADEVLPAPLPPYRVLTGLVDRFGRTQTFHHEAAGEFSGEITGVTDGAGRHFRLVLTTQAQRAEEARQQAISGGTEPSAFPDTLPGYTEYGRDNGIRLSAVWLTHDPEYPENLPAAPLVRYGWTPRGELAAVYDRSNTQVRSFTYDDKYRGRMVAHRHTGRPEIRYRYDSDGRVTEQLNPAGLSYTYQYEKDRITITDSLDRREVL…
GCF_018884265.1	Rhs-Ct-14	WP_115185652.1		100.000	100	MSGKPAARQGDMTQYGGSIVQGSAGVRIGAPTGVACSVCPGGVTSGHPVNPLLGAKVLPGETDIALPAPLPFILSRTYSSYRTKTPAPVGSLGPGWKMPADIRLQLRDNTLILSDNGGRSLYFEHLFPGEDGYSRSESLWLVRGGVAKLDEGHRLAALWQALPEELRLSPHRYLATNSPQGPWWVLGWCERVPEADEVLPAPLPPYRVLTGLVDRFGRTQTFHHEAAGEFSGEITGVTDGAGRHFRLVLTTQAQRAEEARQQAISGGTEPSAFPDTLPGYTEYGRDNGIRLSAVWLTHDPEYPENLPAAPLVRYGWTPRGELAAVYDRSNTQVRSFTYDDKYRGRMVAHRHTGRPEIRYRYDSDGRVTEQLNPAGLSYTYQYEKDRITITDSLDRREVL…
TW10573	Rhs-Ct-14	WP_315739557.1		100.000	100	MSGKPAARQGDMTQYGGSIVQGSAGVRIGAPTGVACSVCPGGVTSGHPVNPLLGAKVLPGETDIALPAPLPFILSRTYSSYRTKTPAPVGSLGPGWKMPADIRLQLRDNTLILSDNGGRSLYFEHLFPGEDGYSRSESLWLVRGGVAKLDEGHRLAALWQALPEELRLSPHRYLATNSPQGPWWVLGWCERVPEADEVLPAPLPPYRVLTGLVDRFGRTQTFHHEAAGEFSGEITGVTDGAGRHFRLVLTTQAQRAEEARQQAISGGTEPSAFPDTLPGYTEYGRDNGIRLSAVWLTHDPEYPENLPAAPLVRYGWTPRGELAAVYDRSNTQVRSFTYDDKYRGRMVAHRHTGRPEIRYRYDSDGRVTEQLNPAGLSYTYQYEKDRITITDSLDRREVL…
GCF_002741255.1	Rhs-Ct-14	WP_095892494.1		100.000	100	MSGKPAARQGDMTQYGGSIVQGSAGVRIGAPTGVACSVCPGGVTSGHPVNPLLGAKVLPGETDIALPGPLPFILSRTYSSYRTKTPAPVGSLGPGWKMPADIRLQLRDNTLILSDNGGRSLYFEHLFPGEDGYSRSESLWLVRGGVAKLDEGHRLAALWQALPEELRLSPHRYLATNSPQGPWWLLGWCERVPEADEVLPAPLPPYRVLTGLVDRFGRTQTFHREAAGEFSGEITGVTDGAGRHFRLVLTTQAQRAEEARQQAISGGTEPSAFPDTLPGYTEYGRDNGIRLSAVWLTHDPEYPENLPAAPLVRYGWTPRGELAVVYDRSGKQVRSFTYDDKYRGRMVAHRHTGRPEIRYRYDSDGRVTEQLNPAGLSYTYQYEKDHITITDSLDRREVL…
GCF_002302335.1	Rhs-Ct-14	WP_095892494.1		100.000	100	MSGKPAARQGDMTQYGGSIVQGSAGVRIGAPTGVACSVCPGGVTSGHPVNPLLGAKVLPGETDIALPGPLPFILSRTYSSYRTKTPAPVGSLGPGWKMPADIRLQLRDNTLILSDNGGRSLYFEHLFPGEDGYSRSESLWLVRGGVAKLDEGHRLAALWQALPEELRLSPHRYLATNSPQGPWWLLGWCERVPEADEVLPAPLPPYRVLTGLVDRFGRTQTFHREAAGEFSGEITGVTDGAGRHFRLVLTTQAQRAEEARQQAISGGTEPSAFPDTLPGYTEYGRDNGIRLSAVWLTHDPEYPENLPAAPLVRYGWTPRGELAVVYDRSGKQVRSFTYDDKYRGRMVAHRHTGRPEIRYRYDSDGRVTEQLNPAGLSYTYQYEKDHITITDSLDRREVL…
TW10828	Rhs-Ct-14	WP_315682901.1		100.000	100	MSGKPAARQGDMTQYGGSIVQGSAGVRIGAPTGVACSVCPGGVTSGHPVNPLLGAKVLPGETDIALPGPLPFILSRTYSSYRTKTPAPVGSLGPGWKMPADIRLQLRDNTLILSDNGGRSLYFEHLFPGEDGYSRSESLWLVRGGVAKLDEGHRLAALWQALPEELRLSPHRYLATNSPQGPWWLLGWCERVPEADEVLPAPLPPYRVLTGLVDRFGRTQTFHREAAGEFSGEITGVTDGAGRHFRLVLTTQAQRAEEARQQAISGGTEPSAFPDTLPGYTEYGRDNGIRLSAVWLTHDPEYPENLPAAPLVRYGWTPRGELAVVYDRSGKQVRSFTYDDKYRGRMVAHRHTGRPEIRYRYDSDGRVTEQLNPAGLSYTYQYEKDHITITDSLDRREVL…
GCF_002302315.1	Rhs-Ct-14	WP_001745089.1		100.000	100	MSGKPAARQGDMTQYGGSIVQGSAGVRIGAPTGVACSGCPGGVTSGHPVNPLLGAKALPGETDIALPAPLPFILSRTYSSYRTKTPAPVGSLGPGWKMPADIRLQLRDNTLILSDNGGRSLYFEHLFPGEDGYSRSESLWLVRGGVAKLDEGHRLAALWQALPEELRLSPHRYLATNSPQGPWWLLGWCERVPEADEVLPAPLPPYRVLTGLVDRFGRTQTFHREAAGEFSGEITGVTDGAGRHFRLVLTTQAQRAEEARQQAISGGTEPSAFPDTLPGYTEYGRDNGIRLSAVWLTHDPEYPENLPAAPLVRYGWTPRGELAVVYDRSGKQVRSFTYDDKYRGRMVAHRHTGRPEIRYRYDSDGRVTEQLNPAGLSYTYQYEKDRITITDSLNRREVL…
GCF_003956325.1	Rhs-Ct-14	WP_001745089.1		100.000	100	MSGKPAARQGDMTQYGGSIVQGSAGVRIGAPTGVACSGCPGGVTSGHPVNPLLGAKALPGETDIALPAPLPFILSRTYSSYRTKTPAPVGSLGPGWKMPADIRLQLRDNTLILSDNGGRSLYFEHLFPGEDGYSRSESLWLVRGGVAKLDEGHRLAALWQALPEELRLSPHRYLATNSPQGPWWLLGWCERVPEADEVLPAPLPPYRVLTGLVDRFGRTQTFHREAAGEFSGEITGVTDGAGRHFRLVLTTQAQRAEEARQQAISGGTEPSAFPDTLPGYTEYGRDNGIRLSAVWLTHDPEYPENLPAAPLVRYGWTPRGELAVVYDRSGKQVRSFTYDDKYRGRMVAHRHTGRPEIRYRYDSDGRVTEQLNPAGLSYTYQYEKDRITITDSLNRREVL…
GCF_003956205.1	Rhs-Ct-14	WP_001745089.1		100.000	100	MSGKPAARQGDMTQYGGSIVQGSAGVRIGAPTGVACSGCPGGVTSGHPVNPLLGAKALPGETDIALPAPLPFILSRTYSSYRTKTPAPVGSLGPGWKMPADIRLQLRDNTLILSDNGGRSLYFEHLFPGEDGYSRSESLWLVRGGVAKLDEGHRLAALWQALPEELRLSPHRYLATNSPQGPWWLLGWCERVPEADEVLPAPLPPYRVLTGLVDRFGRTQTFHREAAGEFSGEITGVTDGAGRHFRLVLTTQAQRAEEARQQAISGGTEPSAFPDTLPGYTEYGRDNGIRLSAVWLTHDPEYPENLPAAPLVRYGWTPRGELAVVYDRSGKQVRSFTYDDKYRGRMVAHRHTGRPEIRYRYDSDGRVTEQLNPAGLSYTYQYEKDRITITDSLNRREVL…
GCF_904831875.1	Rhs-Ct-14	WP_001745089.1		100.000	100	MSGKPAARQGDMTQYGGSIVQGSAGVRIGAPTGVACSGCPGGVTSGHPVNPLLGAKALPGETDIALPAPLPFILSRTYSSYRTKTPAPVGSLGPGWKMPADIRLQLRDNTLILSDNGGRSLYFEHLFPGEDGYSRSESLWLVRGGVAKLDEGHRLAALWQALPEELRLSPHRYLATNSPQGPWWLLGWCERVPEADEVLPAPLPPYRVLTGLVDRFGRTQTFHREAAGEFSGEITGVTDGAGRHFRLVLTTQAQRAEEARQQAISGGTEPSAFPDTLPGYTEYGRDNGIRLSAVWLTHDPEYPENLPAAPLVRYGWTPRGELAVVYDRSGKQVRSFTYDDKYRGRMVAHRHTGRPEIRYRYDSDGRVTEQLNPAGLSYTYQYEKDRITITDSLNRREVL…
GCF_003956485.1	Rhs-Ct-14	WP_001745089.1		100.000	100	MSGKPAARQGDMTQYGGSIVQGSAGVRIGAPTGVACSGCPGGVTSGHPVNPLLGAKALPGETDIALPAPLPFILSRTYSSYRTKTPAPVGSLGPGWKMPADIRLQLRDNTLILSDNGGRSLYFEHLFPGEDGYSRSESLWLVRGGVAKLDEGHRLAALWQALPEELRLSPHRYLATNSPQGPWWLLGWCERVPEADEVLPAPLPPYRVLTGLVDRFGRTQTFHREAAGEFSGEITGVTDGAGRHFRLVLTTQAQRAEEARQQAISGGTEPSAFPDTLPGYTEYGRDNGIRLSAVWLTHDPEYPENLPAAPLVRYGWTPRGELAVVYDRSGKQVRSFTYDDKYRGRMVAHRHTGRPEIRYRYDSDGRVTEQLNPAGLSYTYQYEKDRITITDSLNRREVL…
GCF_003956185.1	Rhs-Ct-14	WP_001745089.1		100.000	100	MSGKPAARQGDMTQYGGSIVQGSAGVRIGAPTGVACSGCPGGVTSGHPVNPLLGAKALPGETDIALPAPLPFILSRTYSSYRTKTPAPVGSLGPGWKMPADIRLQLRDNTLILSDNGGRSLYFEHLFPGEDGYSRSESLWLVRGGVAKLDEGHRLAALWQALPEELRLSPHRYLATNSPQGPWWLLGWCERVPEADEVLPAPLPPYRVLTGLVDRFGRTQTFHREAAGEFSGEITGVTDGAGRHFRLVLTTQAQRAEEARQQAISGGTEPSAFPDTLPGYTEYGRDNGIRLSAVWLTHDPEYPENLPAAPLVRYGWTPRGELAVVYDRSGKQVRSFTYDDKYRGRMVAHRHTGRPEIRYRYDSDGRVTEQLNPAGLSYTYQYEKDRITITDSLNRREVL…
GCF_018884385.1	Rhs-Ct-14	WP_216266868.1		100.000	100	MSGKPAARQGDMTQYGGSIVQGSAGVRIGAPTGVACSGCPGGVTSGHPVNPLLGAKALPGETDIALPAPLPFILSRTYSSYRTKTPAPVGSLGPGWKMPADIRLQLRDNTLILSDNGGRSLYFEHLFPGEDGYSRSESLWLVRGGVAKLDEGHRLAALWQALPEELRLSPHRYLATNSPQGPWWLLGWCERMPEADEVLPAPLPPYRVLTGLVDRFGRTQTFHREAAGEFSGEITGVTDGAGRHFRLVLTTQAQRAEEARQQAISGGTEPSAFPDTLPGYTEYGRDNGIRLSAVWLTHDPEYPENLPAAPLVRYGWTPRGELAVVYDRSGKQVRSFTYDDKYRGRMVAHRHTGRPEIRYRYDSDGRVTEQLNPAGLSYTYQYEKDRITITDSLNRREVL…
GCF_009950475.1	Rhs-Ct-14	WP_161622613.1		100.000	100	MSGKPAARQGDMTQYGGSIVQGSAGVRIGAPTGVACSGCPGGVTSGHPVNPLLGAKVLPGETDIALPAPLPFILSRTYSSYRTKTPAPVGSLGPGWKMPADIRLQLRDNTLILSDNGGRSLYFEHLFPGEDGYSRSESLWLVRGGVAKLDEGHRLAALWQALPEELRLSPHRYLATNSPQGPWWLLGWCERVPEADEVLPAPLPPYRVLTGLVDRFGRTQTFHREAAGEFSGEITGVTDGAGRHFRLVLTTQAQRAEEARQQAISGGTEPSAFPDTLPGYTEYGRDNGIRLSAVWLTHDPEYPENLPAAPLVRYSWTPRGELAAVYDRSNTQVRSFTYDDKYRGRMVAHRHTGRPEIRYRYDSDGRVTEQLNPAGLSYTYQYEKDRITITDSLDRREVL…
GCF_018884285.1	Rhs-Ct-14	WP_000015095.1		100.000	100	MSGKPAARQGDMTQYGGSIVQGSAGVRIGAPTGVACSVCPGGVTSGHPVNPLLGAKVLPGETDIALPAPLPFILSRTYSSYRTKTPAPVGSLGPGWKMPADIRLQLRDNTLILSDNGGRSLYFEHLFPGEDGYSRSESLWLVRGGVLRLDEGHRLAALWQALPEELRLSPHRYLATNSPQGPWWLLGWCERVPEADEVLPAPLPPYRVLTGLVDRFGRTQTFHREAAGEFSGEITGVTDGAGRHFRLVLTTQAQRAEEARQQAISGGTEPSAFPDTLPGYTEYGRDNGIRLSAVWLTHDPEYPENLPAAPLVRYGWTPRGELAAVYDRSNTQVRSFTYDDKYRGRMVAHRHTGRPEIRYRYDSDGRVTEQLNPAGLSYTYQYEKDRITITDSLDRREVL…
GCF_002741455.1	Rhs-Ct-14	WP_000015095.1		100.000	100	MSGKPAARQGDMTQYGGSIVQGSAGVRIGAPTGVACSVCPGGVTSGHPVNPLLGAKVLPGETDIALPAPLPFILSRTYSSYRTKTPAPVGSLGPGWKMPADIRLQLRDNTLILSDNGGRSLYFEHLFPGEDGYSRSESLWLVRGGVLRLDEGHRLAALWQALPEELRLSPHRYLATNSPQGPWWLLGWCERVPEADEVLPAPLPPYRVLTGLVDRFGRTQTFHREAAGEFSGEITGVTDGAGRHFRLVLTTQAQRAEEARQQAISGGTEPSAFPDTLPGYTEYGRDNGIRLSAVWLTHDPEYPENLPAAPLVRYGWTPRGELAAVYDRSNTQVRSFTYDDKYRGRMVAHRHTGRPEIRYRYDSDGRVTEQLNPAGLSYTYQYEKDRITITDSLDRREVL…
GCF_024584865.1	Rhs-Ct-14	WP_257122725.1		100.000	100	MSGKPAARQGDMTQYGGSIVQGSAGVRIGAPTGVACSGCPGGVTSGHPVNPLLGAKVLPGETDIALPAPLPFILSRTYSSYRTKTPAPVGSLGPGWKMPADIRLQLRDNTLILSDNGGRSLYFEHLFPGEDGYSRSESLWLVRGGVAKLDEGHRLAALWQALPEELRLSPHRYLATNSPQGPWWLLGWCERVPEADEVLPAPLPPYRVLTGLVDRFGRTQTFHREAAGEFSGEITGVTDGAGRHFRLVLTTQAQRAEEARQQAISGGTEPSAFPDTLPGYTEYGRDNGIRLSAVWLTHDPEYPENLPAAPLVRYGWTPRGELAVVYDRSGKQVRSFTYDDKYRGRMVAHRHTGRPEIRYRYDSDGRVTEQLNPAGLSYTYQYEKDHITITDSLDRREVL…
GCF_001677495.1	Rhs-Ct-14	WP_065225544.1		100.000	100	MSGKPAARQGDMTQYGGSIVQGSAGVRIGAPTGVACSGCPGGVTSGHPVNPLLGAKVLPGETDIALPAPLPFILSRTYSSYRTKTPAPVGSLGPGWKMPADIRLQLRDNTLILSDNGGRSLYFEHLFPGEDGYSRSESLWLVRGGVAKLDEGHRLAALWQALPEELRLSPHRYLATNSPQGPWWLLGWCERVPEADEVLPAPLPPYRVLTGLVDRFGRTQTFHREAAGEFSGEITGVTDGAGRHFRLVLTTQAQQAEEARQQAISGGTEPSAFPDTLPGYTEYGRDNGIRLSAVWLTHDPEYPENLPAAPLVRYGWTPRGELAAVYDRSNTQVRSFTYDDKYRGRMVAHRHTGRPEIRYRYDSDGRVTEQLNPAGLSYTYQYEKDRITITDSLDRREVL…
GCF_001678965.1	Rhs-Ct-14	WP_065225544.1		100.000	100	MSGKPAARQGDMTQYGGSIVQGSAGVRIGAPTGVACSGCPGGVTSGHPVNPLLGAKVLPGETDIALPAPLPFILSRTYSSYRTKTPAPVGSLGPGWKMPADIRLQLRDNTLILSDNGGRSLYFEHLFPGEDGYSRSESLWLVRGGVAKLDEGHRLAALWQALPEELRLSPHRYLATNSPQGPWWLLGWCERVPEADEVLPAPLPPYRVLTGLVDRFGRTQTFHREAAGEFSGEITGVTDGAGRHFRLVLTTQAQQAEEARQQAISGGTEPSAFPDTLPGYTEYGRDNGIRLSAVWLTHDPEYPENLPAAPLVRYGWTPRGELAAVYDRSNTQVRSFTYDDKYRGRMVAHRHTGRPEIRYRYDSDGRVTEQLNPAGLSYTYQYEKDRITITDSLDRREVL…
GCF_016696665.1	Rhs-Ct-15	WP_116794636.1		100.000	100	MSGKPAARQGDMTQYGGPIVQGSAGVRIGAPTGVACSVCPGGVTSGNPVNPLLGAKVLPGETDFALPGPLPFILSRTYSSYRTKTPAPVGIFGPGWKAPSDIHLQLRDNELILNDNGGRSIHFEHLFPGEDGFSRSKLFWLVRGGVAKLNESHRLAPLWQALPEELRLSPHIYLATNSPQGPWWILGWSERVPGVDEMLPAPLPPYRVLTGLVDRFGRTLTFRREAAGEFTGEITGVTDGAGRQFRLVLTTQAQRAENARQQAIAAGTKGSDIPDSLPDYTEYGRDNGIRLSGVWLTHDPEYPENLPAAPLVRYDWTARGELAAVYDRSGTQMRHFTYDDKYRGRMVAHRYAGRPEMRYRYDDIGRVTEQFNPAGLSYAYQYEKNRITITDSLNRREVL…
GCF_003402955.1	Rhs-Ct-15	WP_116794636.1		100.000	100	MSGKPAARQGDMTQYGGPIVQGSAGVRIGAPTGVACSVCPGGVTSGNPVNPLLGAKVLPGETDFALPGPLPFILSRTYSSYRTKTPAPVGIFGPGWKAPSDIHLQLRDNELILNDNGGRSIHFEHLFPGEDGFSRSKLFWLVRGGVAKLNESHRLAPLWQALPEELRLSPHIYLATNSPQGPWWILGWSERVPGVDEMLPAPLPPYRVLTGLVDRFGRTLTFRREAAGEFTGEITGVTDGAGRQFRLVLTTQAQRAENARQQAIAAGTKGSDIPDSLPDYTEYGRDNGIRLSGVWLTHDPEYPENLPAAPLVRYDWTARGELAAVYDRSGTQMRHFTYDDKYRGRMVAHRYAGRPEMRYRYDDIGRVTEQFNPAGLSYAYQYEKNRITITDSLNRREVL…
GCF_018884545.1	Rhs-Ct-15	WP_001746890.1		100.000	100	MSGKPAARQGDATMKGGPIVQGSAGVRIGAPTGVACSVCPGGFTSGNPVNPLLGAKVQPGETDFALPGPLPFVLSRTYSSYRTKTPAPVGIFGPGWKAPFDIRLQIRDNELILNDNGGRSIHFEHLFPGEDGFSRSELFWLVRGGVAKLNESHRLAPLWQALPEELRLSPHIYLATNSPQGPWWVLGWSERVPGGNEVLPAPLPPYRVLTGLVDRFGRTLTFRREAACEFTGEITGVTDGAGRQFRLVLTTQAQRAENARQQAIAAGAKGPDIPDSLPDYTEYGRDNGIRLSAVWLTHDPEYPENLPAAPLVRYDWTPRGELAAVYDRRGTQMRHFTYDDKYRGRMVAHRYAGRPEMRYRYDDTGRVTEQFNPAGLSYTYQYEKNRITITDSLNRREVL…
GCF_024585025.1	Rhs-Ct-16	WP_001289070.1		100.000	100	MSEGPGGPQGATAGGTLAMRMLSQQAMVASQMKRAANDKAIAQMLASKKSGPPAARLGDEIQHKSFLGALAGAVLGAIVTIAEGCLIMAACATGPYALVLVPALMYASYKASDYVEEKQNQLESWINSFCDTDGAINTGSENVKINGKPAARAAVTLPPPPPPGAIPEVPQGEPSWGDIATDLLESAAEKAVPLAKAWGNAVITLTDSNAGFMDRVSAGASLLFPAGPVLMEFATMVGGRGEIKKDVDFPEAGEDTALCDKENKPPRIAQGSSNVFINNQPAARQGDKLECSAAIVGGSPDVFIGGEQVTYLDIQPEFPPWQRMILGGITIASYLLPPAGLLGKLKNLARLGKLGNLLGKSGKLLGAKLGALLGKTGKSLKSIANKVIRWVTDPVDPVT…
GCF_001678965.1	Rhs-Ct-17	WP_000508713.1		100.000	100	MGGGKPAARQGDMTRKGLDIVQGSAGVLIGAPTGVACSVCPTKKDSPNYGSPVNPLLGAKVLPVETDLALPGPLPFILFRAYSSYRTRTPAPVGVFGPGWKAPFDIRLQIRDEGLILNDSGGRSIHFEPLFPGEISYSRSESFWLARGGVLKQHKGHPLARLWRALPEAVRLSPHTYMMAVSTTGQWLILGWPERVPEADEVPPPEPPAYRVLTGVVDGFGRSLIFHREAAGELAGEITGVTDGAGRRFHLALSTQAQRAEAFRKQRVTSLSSPAGPRSVSSSQVFPDTLPAGTEYGADNGIRLEAVWLTHDPAYPDEQPTAPLARYTYTASGELRAVYDRSGTQVRGFTYDAEHAGRMVAHHYAGRPESRYRYDDTGRVTEQVNPEGLDYRFEYGESR…
GCF_024584865.1	Rhs-Ct-17	WP_257122699.1		100.000	100	MGGGKPAARQGDMTRKGLDIVQGSAGVLIGAPTGVACSVCPTKKDSPNYGSPVNPLLGAKVLPVETDLALPGPLPFILFRAYSSYRTRTPAPVGVFGPGWKAPFDIRLQIRDEGLILNDSGGRSIHFEPLFPGEISYSRSESFWLARGGVLKQHKGHPLARLWRALPEAVRLSPHTYMMAVSTTGQWLILGWPERVPEADEVPPPEPPAYRVLTGVVDGFGRSLIFHREAAGELAGEITGVTDGAGRRFHLALSTQAQRAEAFRKQRVTSLSSPAGPRSVSSSQVFPDTLPAGTEYGADNGIRLEAVWLTHDPAYPDEQPTAPLARYTYTASGELRAVYDRSGTQVRGFTYDAEHAGRMVAHHYAGRPESRYRYDDTGRVTEQVNPEGLDYRFEYGESR…
GCF_001677495.1	Rhs-Ct-17	WP_000508713.1		100.000	100	MGGGKPAARQGDMTRKGLDIVQGSAGVLIGAPTGVACSVCPTKKDSPNYGSPVNPLLGAKVLPVETDLALPGPLPFILFRAYSSYRTRTPAPVGVFGPGWKAPFDIRLQIRDEGLILNDSGGRSIHFEPLFPGEISYSRSESFWLARGGVLKQHKGHPLARLWRALPEAVRLSPHTYMMAVSTTGQWLILGWPERVPEADEVPPPEPPAYRVLTGVVDGFGRSLIFHREAAGELAGEITGVTDGAGRRFHLALSTQAQRAEAFRKQRVTSLSSPAGPRSVSSSQVFPDTLPAGTEYGADNGIRLEAVWLTHDPAYPDEQPTAPLARYTYTASGELRAVYDRSGTQVRGFTYDAEHAGRMVAHHYAGRPESRYRYDDTGRVTEQVNPEGLDYRFEYGESR…
GCF_002302335.1	Rhs-AHH	embCAD5965158.1		100.000	100	MTSTYILSSWLVLHDLTGKDRGEIKKDVDFPEAGEDTALCDKENKPPRIAQGSSNVFINNQPAARKGDKLECSAAIVEGSPDVFIGGEQVTYLDIQPEFPPWQRMILGGITIASYLLPPAGLLGKLKNLARLGKLGNLLGKSGKLLGAKLGALLGRTKNALKNTYNVLKKFIKDPVDPVTGAYCDERTDFTLGQTLPLSFTRFHSSVLPLHGLTGVGWSDSWSEYAWVREQGNRVDIISQGATLRFAFDGDSDTTVNPYHAQYILRRRDDYLELFDRDALSSRFFYDAFPGMRLRHPVTDDTSDDRLAHSPADRMYMLGGMSDTASNRITFERDSQYRITGVSHTDGIRLKLTYHASGYLKAIHRTDNGIQTLATYEQDARGRLTEADARLDYHLFYEY…
TW10828	Rhs-AHH	WP_001289038.1		100.000	100	MSEGPGGPQGATAGGTLAMRMLSQQAMVASQMKRAANDKAIAQMLAAKKSGPPAARLGDEIQHKSFLGALAGAVLGAIVTIAEGCLIMAACATGPYALVLVPALMYASYKASDYVEEKQNQLESWINSFCDTDGAINTGSENVNINGKPAARAAVTLPPPPPPGAIPEVPQGEPSWGDIATDLLESAAEKAVPLAKAWGNAVITLTDSNAGFMDRLCAGTSLLFPAGPVLMEFATMVGGRGEIKKDVDFPEAGEDTALCDKENKPPRIAQGSSNVFINNQPAARKGDKLECSAAIVEGSPDVFIGGEQVTYLDIQPEFPPWQRMILGGITIASYLLPPAGLLGKLGKLGNLAKLGKLGNLLGKSGKLLGAKLGALLSRTKNALKNTYNVLKKFIKDPVD…
GCF_001677495.1	Rhs-AHH	gbANO76728.1		100.000	100	MTSTYILSSCLVLHDLTGKDRGEIKKDVDFPEAGEDTALCDKENKPPRIAQGSSNVFINNQPAARKGDKLECSAVIVGGSPDVFIGGEQVTYLDIQPEFPPWQRMILGGITIASYLLPPAGLLGKLKNLARLGKLGNLLGKSGKLLGAKLGALLGKTGKSLKSIANKVIRWVTDPVDPVTGAYCDERTDFTLGQTLPLSFTRFHSSVLPLHGLTGVGWSDSWSEYAWVREQGNRVDVISQGATLNFAFDGDSDTAVNPYHAQYILRRRDDYLELFDRDALSSRFFYDAFPGMRLRHPVTDDTSDDRLAHSPNDRMYMLGGMSDTASNRITFERDSQYRITGVSHTDGIRLKLTYHASGYLKAIHRTDNGIQTLATYEQDARGRLTEADARLDYHLFYEY…
GCF_001678965.1	Rhs-AHH	gbANO76728.1		100.000	100	MTSTYILSSCLVLHDLTGKDRGEIKKDVDFPEAGEDTALCDKENKPPRIAQGSSNVFINNQPAARKGDKLECSAVIVGGSPDVFIGGEQVTYLDIQPEFPPWQRMILGGITIASYLLPPAGLLGKLKNLARLGKLGNLLGKSGKLLGAKLGALLGKTGKSLKSIANKVIRWVTDPVDPVTGAYCDERTDFTLGQTLPLSFTRFHSSVLPLHGLTGVGWSDSWSEYAWVREQGNRVDVISQGATLNFAFDGDSDTAVNPYHAQYILRRRDDYLELFDRDALSSRFFYDAFPGMRLRHPVTDDTSDDRLAHSPNDRMYMLGGMSDTASNRITFERDSQYRITGVSHTDGIRLKLTYHASGYLKAIHRTDNGIQTLATYEQDARGRLTEADARLDYHLFYEY…
GCF_024662255.1	Rhs-Ntox34	WP_257776210.1		100.000	100	MSGKPAARQGDMTQYGGSIVQGSAGVRIGAPTGVACSVCPGGVTSGHPVNPLLGAKVLPGETDIALPGPLPFILSRTYSSYRTKTPAPVGSLGPGWKMPADIRLQLRDNTLILSDNGGRSLYFEHLFPGEDGYSRSESLWLVRGGVAKLDEGHRLAALWQALPEELRLSPHRYLATNSPQGPWWLLGWCERVPEADEVLPAPLPPYRVLTGLVDRFGRTQTFHREAAGEFSGEITGVTDGAWRHFRLVLTTQAQRAEEARQQAISGGTEPSAFPDTLPGYTEYGRDNGIRLSAVWLTHDPEYPENLPAAPLVRYGWTPRGELAVVYDRSGKQVRSFTYDDKYRGRMVAHRHTGRPEIRYRYDSDGRVTEQLNPAGLSYTYQYEKDHITITDSLDRREVL…
GCF_001677515.1	Rhs-Ntox34	WP_065225068.1		100.000	100	MSGKPAACQGDMTQYGGSIVQGSAGVRIGAPTGVACSVCPGGVTSGHPVNPLLGAKVLPGETDLALPGPLPFILSRTYSSYRTKTPAPVGSLGPGWKMPADIRLQLRDNTLILSDNGGRSLYFEHLFPGEDGYSRSESLWLVRGGVLRLDEGHRLAALWQALPEELRLSPHRYLATNSPQGPWWLLGWCERVPEADEVLPAPLPPYRVLTGLVDRFGRTQTFHREAAGEFSGEITGVTDGAGRHFRLVLTTQAQRAEEARQQAISGGTEPSAFPDTLPGYTEYGRDNGIRLSAVWLTHDPEYPENLPAAPLVRYGWTPRGELAVVYDRSGKQVRSFTYDDKYRGRMVAHRHTGRPEIRYRYDSDGRVTEQLNPAGLSYTYQYEKDRITITDSLNRREVL…
GCF_009866925.2	Rhs-Ntox34	WP_159373730.1		100.000	100	MSGKPAARQGDMTQYGGSIVQGSAGVRIGAPTGVACSVCPGGVTSGHPVNPLLGAKVLPGETDIALPGPLPFILSRTYSSYRTKTPAPVGSLGPGWKMPADIRLQLRDNTLILSDNGGRSLYFEHLFPGEDGYSRSKSLWLVRGGVAKLDEGHRLAALWQALPEELRLSPHRYLATNSPQGPWWLLGWCERVPEADEVLPAPLPPYRVLTGLVDRFGRTQTFHREAAGEFSGEITGVTDGAWRHFRLVLTTQAQRAEEARQQAISGGTEPSAFPDTLPGYTEYGRDNGIRLSAVWLTHDPEYPENLPAAPLVRYGWTPRGELAVVYDRSGKQVRSFTYDDKYRGRMVAHRHTGRPEIRYRYDSDGRVTEQLNPAGLSYTYQYEKDHITITDSLDRREVL…
GCF_021534865.1	Rhs-Ntox34	WP_000015389.1		100.000	100	MSGKPAARQGDMTQYGGSIVQGSAGVRIGAPTGVACSVCPGGVTSGHPVNPLLGAKVLPGETDLALPGPLPFILSRTYSSYRTKTPAPVGSLGPGWKMPADIRLQLRDNTLILSDNGGRSLYFEHLFPGEDGYSRSESLWLVRGGVLRLDEGHRLAALWQALPEELRLSPHRYLATNSPQGPWWLLGWCERVPEADEVLPAPLPPYRVLTGLVDRFGRTQTFHREAAGEFSGEITGVTDGAGRHFRLVLTTQAQRAEEARQQAISGGTEPSAFPDTLPGYTEYGRDNGIRLSAVWLTHDPEYPENLPAAPLVRYGWTPRGELAVVYDRSGKQVRSFTYDDKYRGRMVAHRHTGRPEIRYRYDSDGRVTEQLNPAGLSYTYQYEKDRITITDSLNRREVL…
GCF_002741215.1	Rhs-Ntox34	WP_099550796.1		100.000	100	MSGKPAARQGDMTQYGGSIVQGSAGVRIGAPTGVACSVCPGGVTSGHPVNPLLGAKVLPGETDIALPGPLPFILSRTYSSYRTKTPAPVGSLGPGWKMPADIRLQLRDNTLILSDNGGRSLYFEHLFPGEDGYSRSESLWLVRGGVAKLDEGHRLAALWQALPEELRLSPHRYLATNSPQGPWWLLGWCERVPEADEVLPAPLPPYRVLTGLVDRFGRTQTFHREAAGEFSGEITGVTDGAGRHFRLVLTTQAQRAEEARQQAISGGTEPSAFPDTLPGYTEYGRDNGIRLSAVWLTHDPEYPENLPAAPLVRYGWTPRGELAVVYDRSGKQVRSFTYDDKYRGRMVAHRHTGRPEIRYRYDSDGRVTEQLNPAGLSYTYQYEKDHITITDSLDRREVL…
GCF_018884565.1	Rhs-Ntox34	WP_216316015.1		100.000	100	MSGKPAARQGDMTQYGGSIVQGSAGVRIGAPTGVACSVCPGGVTSGHPVNPLLGAKVLPGETDLALPGPLPFILSRTYSSYRTKTPAPVGSLGPGWKMPADIRLQLRDNTLILSDNGGRSLYFEHLFPGEDGYSRSESLWLVRGGVAKLDEGHRLAALWQALPEELRLSPHRYLATNSPQGPWWVLGWCERVPEADEVLPAPLPPYRVLTGLVDRFGRTQTFHREAAGEFSGEITGVTDGAGRHFRLVLTTQAQRAEEARQQAISGGTEPSAFPDTLPGYTEYGRDNGIRLSAVWLTHDPEYPENLPAAPLVRYGWTPRGELAVVYDRSGKQVRSFTYDDKYRGRMVAHRHTGRPEIRYRYDSDGRVTEQLNPAGLSYTYQYEKDRITITDSLNRREVL…
GCF_003956245.1	Rhs-Ntox34	WP_129547134.1		100.000	100	MSGKPAARQGDMTQYGGSIVQGSAGVRIGAPTGVACSVCPGGVTSGHPVNPLLGAKVLPGETDIALPGPLPFILSRTYSSYRTKTPAPVGSLGPGWKMPADIRLQLRDNTLILSDNGGRSLYFEHLFPGEDGYSRSESLWLVRGGVAKLDEGHRLAALWQALPEELRLSPHRYLATNSPQGPWWVLGWCERVPEADEVLPAPLPPYRVLTGLVDRFGRTQTFHHEAAGEFSGEITGVTDGAGRHFRLVLTTQAQRAEEARQQASSGGTEPSAFPDTLPGYTEYGRDNGIRLSAVWLTHDPEYPENLPAAPLVRYGWTPRGELAAVYDRSNTQVRSFTYDDKYRGRMVAHRHTSRPEIRYRYDSDGRVTEQLNPAGLSYTYQYEKDRITITDSLNRREVL…
GCF_021534925.1	Rhs-Ntox34	WP_240992389.1		100.000	100	MSGKPAARQGDMTQYGGSIVQGSAGVRIGAPTGVACSVCPGGVTSGHPVNPLLGAKVLPGETDLALPGPLPFILSRTYSSYRTKTPAPVGSLGPGWKMPADIRLQLRDNTLILSDNGGRSLYFEHLFPGEDGYSRSESLWLVRGGVLRLDEGHRLAALWQALPEELRLSSHRYLATNSPQGPWWLLGWCERVPEADEVLPAPLPPYRVLTGLVDRFGRTQTFHREAAGEFSGEITGVTDGAGRHFRLVLTTQAQRAEEARQQAISGGTEPSAFPDTLPGYTEYGRDNGIRLSAVWLTHDPEYPENLPAAPLVRYGWTPRGELAVVYDRSGKQVRSFTYDDKYRGRMVAHRHTGRPEIRYRYDSDGRVTEQLNPAGLSYTYQYEKDRITITDSLDRREVL…
GCF_008065435.1	Rhs-Ntox34	WP_148050670.1		100.000	100	MSGKPAARQGDMTQYGGSIVQGSAGVRIGAPTGVACSVCPGGVTSGHPVNPLLGAKVLPGETDIALPAPLPFILSRTYSSYRTKTPAPVGSLGPGWKMPADIRLQLRDNTLILSDNGGRSLYFEHLFPGEDGYSRSESLWLVRGGVAKLDEGHRLAALWQALPEELRLSPHRYLATNSPQGPWWLLGWCERVPEADEVLPAPLPPYRVLTGLVDRFGRTQTFHREAAGEFSGEITGVTDGAGRHFRLVLTTQAQRAEEARQQAISGGTEPSAFPDTLPGYTEYGRDNGIRLSAVWLTHDPEYPENLPAAPLVRYGWTPRGELAAVYDRSNTQVRSFTYDDKYRGRMVAHRHTGRPEIRYRYDSDGRVTEQLNPAGLSYTYQYEKDRITITDSLDRREVL…
GCF_018884585.1	Rhs-Ntox34	WP_216349504.1		100.000	100	MSGKPAARQGDMTQYGGSIVQGSAGVRIGAPTGVACSVCPGGVTSGHPVNPLLGAKVLPGETDIALPGPLPFILSRTYSSYRTKTPAPVGSLGPGWKMPADIRLQLRDNTLILSDNGGRSLYFEHLFPGEDGYSRSESLWLVRGGVAKLDEGHRLAALWQALPEELRLSPHRYLATNSPQGPWWLLGWCERVPEADEVLPAPLPPYRVLTGLVDRFGRTQTFHREAAGEFSGEITGVTDGAGRHFRLVLTTQAQRAEEARQQAISGGTEPSAFPDTLPGYTEYGRDNGIRLSAVWLTHDPEYPENLPAAPLVRYGWTPRGELAAVYDRSNTQVRSFTYDDKYRGRMVAHRHTGRPEIRYRYDSDGRVTEQLNPAGLSYTYQYEKDRITITDSLNRREVL…
GCF_016696665.1	Rhs-Ntox34	WP_000015212.1		100.000	100	MSGKPAARQGDMTQYGGSIVQGSAGVRIGAPTGVACSVCPGGVTSGHPVNPLLGAKVLPGETDIALPGPLPFILSRTYSSYRTKTPAPVGSLGPGWKMPADIRLQLRDNTLILSDNGGRSLYFEHLFPGEDGYSRSESLWLVRGGVAKLDEGHRLAALWQALPEELRLSPHRYLATNSPQGPWWLLGWCERVPEADEVLPAPLPPYRVLTGLVDRFGRTQTFHREAAGEFSGEITGVTDGAGRHFRLVLTTQAQRAEEARQQAISGGTEPSAFPDTLPGYTEYGRDNGIRLSAVWLTHDPEYPENLPAAPLVRYGWTPRGELAAVYDRSNTQVRSFTYDDKYRGRMVAHRHTGRPEIRYRYDSDGRVTEQLNPAGLSYTYQYEKDRITITDSLNRREVL…
GCF_003402955.1	Rhs-Ntox34	WP_000015212.1		100.000	100	MSGKPAARQGDMTQYGGSIVQGSAGVRIGAPTGVACSVCPGGVTSGHPVNPLLGAKVLPGETDIALPGPLPFILSRTYSSYRTKTPAPVGSLGPGWKMPADIRLQLRDNTLILSDNGGRSLYFEHLFPGEDGYSRSESLWLVRGGVAKLDEGHRLAALWQALPEELRLSPHRYLATNSPQGPWWLLGWCERVPEADEVLPAPLPPYRVLTGLVDRFGRTQTFHREAAGEFSGEITGVTDGAGRHFRLVLTTQAQRAEEARQQAISGGTEPSAFPDTLPGYTEYGRDNGIRLSAVWLTHDPEYPENLPAAPLVRYGWTPRGELAAVYDRSNTQVRSFTYDDKYRGRMVAHRHTGRPEIRYRYDSDGRVTEQLNPAGLSYTYQYEKDRITITDSLNRREVL…
GCF_021534865.1	Rhs-DUF4329	WP_235392037.1		100.000	100	MSGKPAARQGDMTQYGGPIVQGSAGVRIGAPTGVACSVCPGGMTSGNPVNPLLGAKVLPGETDLALPGPLPFILSRTYSSYRTKTPAPVGVFGPGWKAPSDIRLQLRDDGLILNDNGGRSIHFEPLLPGEAVYSRSESMWLVRGGKAAQPDGHTLARLWGALPPDIRLSPHLYLATNSAQGPWWILGWSERVPGAEDVLPAPLPPYRVLTGMADRFGRTLTYRREAAGDLAGEITGVTDGAGREFRLVLTTQAQRAEEARTSSLSSSDSSRPLSASAFPDTLPGTEYGPDRGIRLSAVWLMHDPAYPESLPAAPLVRYTYTEAGELLAVYDRSNTQVRAFTYDAQHPGRMVAHRYAGRPEMRYRYDDTGRVVEQLNPAGLSYRYLYEQDRITVTDSLNR…
GCF_018884565.1	Rhs-DUF4329	WP_216316016.1		100.000	100	MSGKPAARQGDMTQYGGSIVQGSAGVRIGAPTGVACSVCPGGVTSGHPVNPLLGAKVLPGETDLALPGPLPFILSRTYSSYRTKTPAPVGSLGPGWKMPADIRLQLRDNTLILSDNGGRSLYFEHLFPGEDGYSRSESLWLVRGGVAKLDEGHRLAALWQALPEELRLSPHRYLATNSPQGPWWVLGWCERVPEADEVLPAPLPPYRVLTGLVDRFGRTQTFHREAAGEFSGEITGVTDGAGRHFRLVLTTQAQRAEEARQQAISGGTEPSAFPDTLPGYTEYGRDNGIRLSAVWLTHDPEYPENLPAAPLVRYGWTPRGELAVVYDRSGKQVRSFTYDDKYRGRMVAHRHTGRPEIRYRYDSDGRVTEQLNPAGLSYTYQYEKDRITITDSLNRREVL…
GCF_021534925.1	Rhs-DUF4329	WP_000015390.1		100.000	100	MSGKPAARQGDMTQYGGSIVQGSAGVRIGAPTGVACSVCPGGVTSGHPVNPLLGAKVLPGETDLALPGPLPFILSRTYSSYRTKTPAPVGSLGPGWKMPADIRLQLRDNTLILSDNGGRSLYFEHLFPGEDGYSRSESLWLVRGGVLRLDEGHRLAALWQALPEELRLSPHRYLATNSPQGPWWLLGWCERVPEADEVLPAPLPPYRVLTGLVDRFGRTQTFHREAAGEFSGEITGVTDGAGRHFRLVLTTQAQRAEEARQQAISGGTEPSAFPDTLPGYTEYGRDNGIRLSAVWLTHDPEYPENLPAAPLVRYGWTPRGELAVVYDRSNTQVRSFTYDDKYRGRMVAHRHTGRPEIRYRYDSDGRVTEQLNPAGLSYTYQYEKDRITITDSLNRREVL…
GCF_003956405.1	Rhs-DUF4329	WP_126130414.1		100.000	100	MSGKPAARQGDMTQYGGSIVQGSAGVRIGAPTGVACSVCPGGVTSGHPVNPLLGAKVLPGETDLALPGPLPFILSRTYSSYRTKTPAPVGSLGPGWKMPADIRLQLRDNTLILSDNGGRSLYFEHLFPGEDGYSRSESLWLVRGGVLRLDEGHRLAALWQALPEELRLSPHRYLATNSPQGPWWLLGWCERVPEADEVLPAPLPPYRVLTGLVDRFGRTQTFHREAAGEFSGEITGVTDGAGRHFRLVLTTQAQRAEEARQQAISGGTEPSAFPDTLPGYTEYGRDNGIRLSAVWLTHDPEYPENLPAAPLVRYGWTPRGELAAVYDRSNTQVRSFTYDDKYRGRMVAHRHTGRPEIRYRYDSDGRVTEQLNPAGLSYTYQYEKDRITITDSLDRREVL…
GCF_000017745.1	Rhs-DUF4329	WP_000015150.1		100.000	100	MSGKPAARQGDMTQYGGSIVQGSAGVRIGAPTGVACSVCPGGVTSGHPVNPLLGAKVLPGETDIALPGPLPFILSRTYSSYRTKTPAPVGSLGPGWKMPADIRLQLRDNTLILSDNGGRSLYFEHLFPGEDGYSRSESLWLVCGGVAKLDEGHRLAALWQALPEELRLSPHRYLATNSPQGPWWVLGWCERVPEADEVLPAPLPPYRVLTGLVDRFGRTQTFHHEAAGEFSGEITGVTDGAGRHFRLVLTTQAQRAEEARQQAISGGTEPSAFPDTLPGYTEYGRDNGIRLSAVWLTHDPEYPENLPAAPLVRYGWTPRGELAAVYDRSNTQVRSFTYDDKYRGRMVAHRHTGRPEIRYRYDSDGRVTEQLNPAGLSYTYQYEKDRITITDSLDRREVL…
GCF_003956165.1	Rhs-DUF4329	WP_126125527.1		100.000	100	MSGKPAARQGDMTQYGGSIVQGSAGVRIGAPTGVACSVCPGGVTSGHPVNPLLGAKVLPGETDIALPGPLPFILSRTYSSYRTKTPAPVGSLGPGWKMPADIRLQLRDNTLILSDNGGRSLYFEHLFPGEDGYSRSESLWLVRGGVAKLDEGHRLAALWQALPEELRLSPHRYLATNSPQGPWWLLGWCERVPEADEVLPAPLPPYRVLTGLVDRFGRTQTFHREAAGEFSGEITGVTDGAGRHFRLVLTTQAQRAEEARQQAISGGTEPSAFPDTLPGYTEYGRDNGIRLSAVWLTHDPEYPENLPAAPLVRYGWTPRGELAVVYDRSGKQVRSFTYDDKYRGRMVAHRHTGRPEIRYRYDSDGRVTEQLNPAGLSYTYQYEKDHITITDSLDRREVL…
GCF_002741355.1	Rhs-DUF4329	WP_099481736.1		100.000	100	MSGKPAARQGDMTQYGGSIVQGSAGVRIGAPTGVACSVCPGGVTSGHPVNPLLGAKVLPGETDIALPGPLPFILSRTYSSYRTKTPAPVGSLGPGWKMPADIRLQLRDNTLILSDNGGRSLYFEHLFPGEDGYSRSESLWLVRGGVAKLDEGHRLAALWQALPEELRLSPHRYLATNSPQGPWWVLGWCERVPEADEVLPAPLPPYRVLTGLVDRFGRTQTFHHEAAGELSGEITGVTDGAGRHFRLVLTTQAQRAEEARQQAISGGTEPSAFPDTLPGYTEYGRDNGIRLSAVWLTHDPEYPENLPAAPLVRYGWTPRGELAVVYDRSGKQVRSFTYDDKYRGRMVAHRHTGRPEIRYRYDSDGRVTEQLNPAGLSYTYQYEKDHITITDSLDRREVL…
GCF_904831825.1	Rhs-DUF4329	WP_099481736.1		100.000	100	MSGKPAARQGDMTQYGGSIVQGSAGVRIGAPTGVACSVCPGGVTSGHPVNPLLGAKVLPGETDIALPGPLPFILSRTYSSYRTKTPAPVGSLGPGWKMPADIRLQLRDNTLILSDNGGRSLYFEHLFPGEDGYSRSESLWLVRGGVAKLDEGHRLAALWQALPEELRLSPHRYLATNSPQGPWWVLGWCERVPEADEVLPAPLPPYRVLTGLVDRFGRTQTFHHEAAGELSGEITGVTDGAGRHFRLVLTTQAQRAEEARQQAISGGTEPSAFPDTLPGYTEYGRDNGIRLSAVWLTHDPEYPENLPAAPLVRYGWTPRGELAVVYDRSGKQVRSFTYDDKYRGRMVAHRHTGRPEIRYRYDSDGRVTEQLNPAGLSYTYQYEKDHITITDSLDRREVL…
GCF_018884585.1	Rhs-DUF4329	WP_216349467.1		100.000	100	MSGKPAARQGDMTQYGGSIVQGSAGVRIGAPTGVACSVCPGGVTSGHPVNPLLGAKVLPGETDIALPGPLPFILSRTYSSYRTKTPAPVGSLGPGWKMPADIRLQLRDNTLILSDNGGRSLYFEHLFPGEDGYSRSESLWLVRGGVAKLDEGHRLAALWQALPEELRLSPHRYLATNSPQGPWWLLGWCERVPEADEVLPAPLPPYRVLTGLVDRFGRTQTFHREAAGEFSGEITGVTDGAGRHFRLVLTTQAQRAEEARQQAISGGTEPSAFPDTLPGYTEYGRDNGIRLSAVWLTHDPEYPENLPAAPLVRYGWTPRGELAAVYDRSNTQVRSFTYDDKYRGRMVAHRHTGRPEIRYRYDSDGRVTEQLNPAGLSYTYQYEKDRITITDSLNRREVL…
GCF_016696665.1	Rhs-DUF4329	WP_100635182.1		100.000	100	MSGKPAARQGDMTQYGGSIVQGSAGVRIGAPTGVACSVCPGGVTSGHPVNPLLGAKVLPGETDIALPGPLPFILSRTYSSYRTKTPAPVGSLGPGWKMPADIRLQLRDNTLILSDNGGRSLYFEHLFPGEDGYSRSESLWLVRGGVAKLDEGHRLAALWQALPEELRLSPHRYLATNSPQGPWWLLGWCERVPEADEVLPAPLPPYRVLTGLVDRFGRTQTFHREAAGEFSGEITGVTDGAGRHFRLVLTTQAQRAEEARQQAISGGTEPSAFPDTLPGYTEYGRDNGIRLSAVWLTHDPEYPENLPAAPLVRYGWTPRGELAAVYDRSNTQVRSFTYDDKYRGRMVAHRHTGRPEIRYRYDSDGRVTEQLNPAGLSYTYQYEKDRITITDSLNRREVL…
GCF_003402955.1	Rhs-DUF4329	WP_100635182.1		100.000	100	MSGKPAARQGDMTQYGGSIVQGSAGVRIGAPTGVACSVCPGGVTSGHPVNPLLGAKVLPGETDIALPGPLPFILSRTYSSYRTKTPAPVGSLGPGWKMPADIRLQLRDNTLILSDNGGRSLYFEHLFPGEDGYSRSESLWLVRGGVAKLDEGHRLAALWQALPEELRLSPHRYLATNSPQGPWWLLGWCERVPEADEVLPAPLPPYRVLTGLVDRFGRTQTFHREAAGEFSGEITGVTDGAGRHFRLVLTTQAQRAEEARQQAISGGTEPSAFPDTLPGYTEYGRDNGIRLSAVWLTHDPEYPENLPAAPLVRYGWTPRGELAAVYDRSNTQVRSFTYDDKYRGRMVAHRHTGRPEIRYRYDSDGRVTEQLNPAGLSYTYQYEKDRITITDSLNRREVL…
GCF_002302315.1	Rhs-DUF4329	WP_095908825.1		100.000	100	MSGKPAARQGDMTQYGGSIVQGSAGVRIGAPTGVACSVCPGGVTSGHPVNPLLGAKVLPGETDIALPGPLPFILSRTYSSYRTKTPAPVGSLGPGWKMPADIRLQLRDNTLILSDNGGRSLYFEHLFPGEDGYSRSESLWLVRGGVAKLDEGHRLAALWQALPEELRLSPHRYLATNSPQGPWWLLGWCERVPEADEVLPAPLPPYRVLTGLVDRFGRTQTFHREAAGEFSGEITGVTDGAGRHFRLVLTTQAQRAEEARQQAISGGTEPSAFPDTLPGYTEYGRDNGIRLSAVWLTHDPEYPENLPAAPLVRYGWTPRGELAVVYDRSGKQVRSFTYDDKYRGRMVAHRHTGRPEIRYRYDSDGRVTEQLNPAGLSYTYQYEKDHITITDSLDRREVL…
GCF_904831875.1	Rhs-DUF4329	WP_095908825.1		100.000	100	MSGKPAARQGDMTQYGGSIVQGSAGVRIGAPTGVACSVCPGGVTSGHPVNPLLGAKVLPGETDIALPGPLPFILSRTYSSYRTKTPAPVGSLGPGWKMPADIRLQLRDNTLILSDNGGRSLYFEHLFPGEDGYSRSESLWLVRGGVAKLDEGHRLAALWQALPEELRLSPHRYLATNSPQGPWWLLGWCERVPEADEVLPAPLPPYRVLTGLVDRFGRTQTFHREAAGEFSGEITGVTDGAGRHFRLVLTTQAQRAEEARQQAISGGTEPSAFPDTLPGYTEYGRDNGIRLSAVWLTHDPEYPENLPAAPLVRYGWTPRGELAVVYDRSGKQVRSFTYDDKYRGRMVAHRHTGRPEIRYRYDSDGRVTEQLNPAGLSYTYQYEKDHITITDSLDRREVL…
GCF_003956185.1	Rhs-DUF4329	WP_095908825.1		100.000	100	MSGKPAARQGDMTQYGGSIVQGSAGVRIGAPTGVACSVCPGGVTSGHPVNPLLGAKVLPGETDIALPGPLPFILSRTYSSYRTKTPAPVGSLGPGWKMPADIRLQLRDNTLILSDNGGRSLYFEHLFPGEDGYSRSESLWLVRGGVAKLDEGHRLAALWQALPEELRLSPHRYLATNSPQGPWWLLGWCERVPEADEVLPAPLPPYRVLTGLVDRFGRTQTFHREAAGEFSGEITGVTDGAGRHFRLVLTTQAQRAEEARQQAISGGTEPSAFPDTLPGYTEYGRDNGIRLSAVWLTHDPEYPENLPAAPLVRYGWTPRGELAVVYDRSGKQVRSFTYDDKYRGRMVAHRHTGRPEIRYRYDSDGRVTEQLNPAGLSYTYQYEKDHITITDSLDRREVL…
GCF_003956365.1	Rhs-DUF4329	WP_095908825.1		100.000	100	MSGKPAARQGDMTQYGGSIVQGSAGVRIGAPTGVACSVCPGGVTSGHPVNPLLGAKVLPGETDIALPGPLPFILSRTYSSYRTKTPAPVGSLGPGWKMPADIRLQLRDNTLILSDNGGRSLYFEHLFPGEDGYSRSESLWLVRGGVAKLDEGHRLAALWQALPEELRLSPHRYLATNSPQGPWWLLGWCERVPEADEVLPAPLPPYRVLTGLVDRFGRTQTFHREAAGEFSGEITGVTDGAGRHFRLVLTTQAQRAEEARQQAISGGTEPSAFPDTLPGYTEYGRDNGIRLSAVWLTHDPEYPENLPAAPLVRYGWTPRGELAVVYDRSGKQVRSFTYDDKYRGRMVAHRHTGRPEIRYRYDSDGRVTEQLNPAGLSYTYQYEKDHITITDSLDRREVL…
GCF_009950475.1	Rhs-DUF4329	WP_161620818.1		100.000	100	MSGKPAARQGDMTQYGGSIVQGSAGVRIGAPTGVACSVCPGGVTSGHPVNPLLGAKVLPGETDIALPGPLPFILSRTYSSYRTKTPAPVGSLGPGWKMPADIRLQLRDNTLILSDNGGRSLYFEHLFPGEDGYSRSESLWLVRGGVAKLDEGHRLAALWQALPEELRLSPHRYLATNSPQGPWWLLGWCERVPEADEVLPAPLPPYRVLTGLVDRFGRTQTFHREAAGEFSGEITGVTDGAGRHFRLVLTTQAQRAEEARQQAISGGTEPSAFPDTLPGYTEYGRDNGIRLSAVWLTHDPEYPENLPAAPLVRYGWTPRGELAVVYDRSGKQVRSFTYDDKYRGRMVAHRHTGRPEIRYRYDSDGRVTEQLNPAGLSYTYQYEKDHITITDSLDRREVL…
GCF_009948655.1	Rhs-DUF4329	WP_161622473.1		100.000	100	MSGKPAARQGDMTQYGGSIVQGSAGVRIGAPTGVACSVCPGGVTSGHPVNPLLGAKVLPGETDIALPGPLPFILSRTYSSYRTKTPAPVGSLGPGWKMPADIRLQLRDNTLILSDNGGRSLYFEHLFPGEDGYSRSESLWLVRGGVAKLDEGHRLAALWQALPEELRLSPHRYLATNSPQGPWWLLGWCERVPEADEVLPAPLPPYRVLTGLVDRFGRTQTFHREAAGEFSGEITGVTDGAGRHFRLVLTTQAQRAEEARQQAISGGTEPSAFPDTLPGYTEYGRDNGIRLSAVWLTHDPEYPENLPAAPLVRYGWTPRGELAVVYDRSGKQVRSFTYDDKYRGRMVAHRHTGRPEIRYRYDSDGRVTEQLNPAGLSYTYQYEKDHITITDSLDRREVL…
GCF_024585025.1	Rhs-DUF4329	WP_257185762.1		100.000	100	MSGKPAARQGDMTQYGGSIVQGSAGVRIGAPTGVACSVCPGGVTSGHPVNPLLGAKVLPGETDIALPGPLPFILSRTYSSYRTKTPAPVGRLGPGWKMPADIRLQLRDNTLILSDNGGRSLYFEHLFPGEDGYSRSESLWLVRGGVAKLDEGHRLAALWQALPEELRLSPHRYLATNSPQGPWWVLGWCERVPEADEVLPAPLPPYRVLTGLVDRFGRTQTFHHEAAGEFSGEITGVTDGAGRHFRLVLTTQAQRAEEARQQAISGGTEPSAFPDTLPGYTEYGRDNGIRLSAVWLTHDPEYPENLPAAPLVRYGWTPRGELAAVYDRSNTQVRSFTYDDKYRGRMVAHRHTGRPEIRYRYDSDGRVTEQLNPAGLSYTYQYEKDRITITDSLDRREVL…
GCF_018884285.1	Rhs-DUF4329	WP_053285920.1		100.000	100	MSGKPAARQGDMTQYGGSIVQGSAGVRIGAPTGVACSVCPGGVTSGHPVNPLLGAKVLPGETDIALPGPLPFILSRTYSSYRTKTPAPVGSLGPGWKMPADIRLQLRDNTLILSDNGGRSLYFEHLFPGEDGYSRSESLWLVRGGVAKLDEGHRLAALWQALPEELRLSPHRYLATNSPQGPWWVLGWCERVPEADEVLPAPLPPYRVLTGLVDRFGRTQTFHHEAAGEFSGEITGVTDGAGRHFRLVLTTQAQRAEEARQQAISGGTEPSAFPDTLPGYTEYGRDNGIRLSAVWLTHDPEYPENLPAAPLVRYGWTPRGELAAVYDRSNTQVRSFTYDDKYRGRMVAHRHTGRPEIRYRYDSDGRVTEQLNPAGLSYTYQYEKDRITITDSLDRREVL…
GCF_002741455.1	Rhs-DUF4329	WP_053285920.1		100.000	100	MSGKPAARQGDMTQYGGSIVQGSAGVRIGAPTGVACSVCPGGVTSGHPVNPLLGAKVLPGETDIALPGPLPFILSRTYSSYRTKTPAPVGSLGPGWKMPADIRLQLRDNTLILSDNGGRSLYFEHLFPGEDGYSRSESLWLVRGGVAKLDEGHRLAALWQALPEELRLSPHRYLATNSPQGPWWVLGWCERVPEADEVLPAPLPPYRVLTGLVDRFGRTQTFHHEAAGEFSGEITGVTDGAGRHFRLVLTTQAQRAEEARQQAISGGTEPSAFPDTLPGYTEYGRDNGIRLSAVWLTHDPEYPENLPAAPLVRYGWTPRGELAAVYDRSNTQVRSFTYDDKYRGRMVAHRHTGRPEIRYRYDSDGRVTEQLNPAGLSYTYQYEKDRITITDSLDRREVL…
GCF_024584865.1	Rhs-DUF4329	WP_257122676.1		100.000	100	MSGKPAARQGDMTQYGGSIVQGSAGVRIGAPTGVACSVCPGGVTSGHPVNPLLGAKVLPGETDIALPGPLPFILSRTYSSYRTKTPAPVGSLGPGWKMPADIRLQLRDNTLILSDNGGRSLYFEHLFPGEDGYSRSESLWLVRGGVAKLDEGHRLAALWQALPEELRLSPHRYLATNSPQGPWWLLGWCERVPEADEVLPAPLPPYRVLTGLVDRFGRTQTFHREAAGEFSGEITGVTDGAGRHFRLVLTTQAQRAEEARQQAISGGTEPSAFPDTLPGYTEYGRDNGIRLSAVWLTHDPEYPENLPAAPLVRYGWTPRGELAVVYDRSGKQVRSFTYDDKYRGRMVAHRHTGRPEIRYRYDSDGRVTEQLNPAGLSYTYQYEKDHITITDSLDRREVL…
GCF_001677495.1	Rhs-DUF4329	WP_206296245.1		99.928	100	MSGKPAARQGDMTQYGGSIVQGSAGVRIGAPTGVACSVCPGGVTSGHPVNPLLGAKVLPGETDIALPGPLPFILSRTYSSYRTKTPAPVGSLGPGWKMPADIRLQLRDNTLILSDNGGRSLYFEHLFPGEDGYSRSESLWLVRGGVAKLDEGHRLAALWQALPEELRLSPHRYLATNSPQGPWWLLGWCERVPEADEVLPAPLPPYRVLTGLVDRFGRTQTFHREAAGEFSGEITGVTDGAGRHFRLVLTTQAQRAEEARQQAISGGTEPSAFPDTLPGYTEYGRDNGIRLSAVWLTHDPEYPENLPAAPLVRYGWTPRGELAVVYDRSGKQVRSFTYDDKYRGRMVAHRHTGRPEIRYRYDSDGRVTEQLNPAGLSYTYQYEKDHITITDSLDRREVL…
GCF_001678965.1	Rhs-DUF4329	WP_206296245.1		99.928	100	MSGKPAARQGDMTQYGGSIVQGSAGVRIGAPTGVACSVCPGGVTSGHPVNPLLGAKVLPGETDIALPGPLPFILSRTYSSYRTKTPAPVGSLGPGWKMPADIRLQLRDNTLILSDNGGRSLYFEHLFPGEDGYSRSESLWLVRGGVAKLDEGHRLAALWQALPEELRLSPHRYLATNSPQGPWWLLGWCERVPEADEVLPAPLPPYRVLTGLVDRFGRTQTFHREAAGEFSGEITGVTDGAGRHFRLVLTTQAQRAEEARQQAISGGTEPSAFPDTLPGYTEYGRDNGIRLSAVWLTHDPEYPENLPAAPLVRYGWTPRGELAVVYDRSGKQVRSFTYDDKYRGRMVAHRHTGRPEIRYRYDSDGRVTEQLNPAGLSYTYQYEKDHITITDSLDRREVL…
GCF_018884265.1	Rhs-DUF4329	WP_042815351.1		100.000	100	MSGKPAARQGDMTQYGGSIVQGSAGVRIGAPTGVACSVCPGGVTSGHPVNPLLGAKVLPGETDIALPGPLPFILSRTYSSYRTKTPAPVGSLGPGWKMPADIRLQLRDNTLILSDNGGRSLYFEHLFPGEDGYSRSESLWLVRGGVAKLDEGHRLAALWQALPEELRLSPHRYLATNSPQGPWWLLGWCERVPEADEVLPAPLPPYRVLTGLVDRFGRTQTFHREAAGEFSGEITGVTDGAGRHFRLVLTTQAQRAEEARQQAISGGTEPSAFPDTLPGYTEYGRDNGIRLSAVWLTHDPEYPENLPAAPLVRYGWTPRGELAVVYDRSGKQVRSFTYDDKYRGRMVAHRHTGRPEIRYRYDSDGRVTEQLNPAGLSYTYQYEKDHITITDSLDRREVL…
TW10573	Rhs-DUF4329	WP_115185672.1		100.000	100	MSGKPAARQGDMTQYGGSIVQGSAGVRIGAPTGVACSVCPGGVTSGHPVNPLLGAKVLPGETDIALPGPLPFILSRTYSSYRTKTPAPVGSLGPGWKMPADIRLQLRDNTLILSDNGGRSLYFEHLFPGEDGYSRSESLWLVRGGVAKLDEGHRLAALWQALPEELRLSPHRYLATNSPQGPWWLLGWCERVPEADEVLPAPLPPYRVLTGLVDRFGRTQTFHREAAGEFSGEITGVTDGAGRHFRLVLTTQAQRAEEARQQAISGGTEPSAFPDTLPGYTEYGRDNGIRLSAVWLTHDPEYPENLPAAPLVRYGWTPRGELAVVYDRSGKQVRSFTYDDKYRGRMVAHRHTGRPEIRYRYDSDGRVTEQLNPAGLSYTYQYEKDHITITDSLDRREVL…
GCF_003956285.1	Rhs-DUF4329	WP_115185672.1		100.000	100	MSGKPAARQGDMTQYGGSIVQGSAGVRIGAPTGVACSVCPGGVTSGHPVNPLLGAKVLPGETDIALPGPLPFILSRTYSSYRTKTPAPVGSLGPGWKMPADIRLQLRDNTLILSDNGGRSLYFEHLFPGEDGYSRSESLWLVRGGVAKLDEGHRLAALWQALPEELRLSPHRYLATNSPQGPWWLLGWCERVPEADEVLPAPLPPYRVLTGLVDRFGRTQTFHREAAGEFSGEITGVTDGAGRHFRLVLTTQAQRAEEARQQAISGGTEPSAFPDTLPGYTEYGRDNGIRLSAVWLTHDPEYPENLPAAPLVRYGWTPRGELAVVYDRSGKQVRSFTYDDKYRGRMVAHRHTGRPEIRYRYDSDGRVTEQLNPAGLSYTYQYEKDHITITDSLDRREVL…
GCF_003956445.1	Rhs-DUF4329	WP_115185672.1		100.000	100	MSGKPAARQGDMTQYGGSIVQGSAGVRIGAPTGVACSVCPGGVTSGHPVNPLLGAKVLPGETDIALPGPLPFILSRTYSSYRTKTPAPVGSLGPGWKMPADIRLQLRDNTLILSDNGGRSLYFEHLFPGEDGYSRSESLWLVRGGVAKLDEGHRLAALWQALPEELRLSPHRYLATNSPQGPWWLLGWCERVPEADEVLPAPLPPYRVLTGLVDRFGRTQTFHREAAGEFSGEITGVTDGAGRHFRLVLTTQAQRAEEARQQAISGGTEPSAFPDTLPGYTEYGRDNGIRLSAVWLTHDPEYPENLPAAPLVRYGWTPRGELAVVYDRSGKQVRSFTYDDKYRGRMVAHRHTGRPEIRYRYDSDGRVTEQLNPAGLSYTYQYEKDHITITDSLDRREVL…
GCF_003956425.1	Rhs-DUF4329	WP_126133741.1		100.000	100	MSGKPAARQGDMTQYGGSIVQGSAGVRIGAPTGVACSVCPGGVTSGHPVNPLLGAKVLPGETDIALPGPLPFILSRTYSSYRTKTPAPVGSLGPGWKMPADIRLQLRDNTLILSDNGGRSLYFEHLFPGEDGYSRSESLWLVRGGVAKLDEGHRLAALWQALPEELRLSPHRYLATNSPQGPWWLLGWCERVPEADEVLPAPLPPYRVLTGLVDRFGRTQTFHREAAGEFSGEITGVTDGAGRHFRLVLTTQAQRAEEARQQAISGGTEPSAFPDTLPGYTEYGRDNGIRLSAVWLTHDPEYPENLPAAPLVRYGWTPRGELAVVYDRSGKQVRSFTYDDKYRGRMVAHRHTGRPEIRYRYDSDGRVTEQLNPAGLSYTYQYEKDRITITDSLDRREVL…
GCF_003956465.1	Rhs-DUF4329	WP_115185672.1		100.000	100	MSGKPAARQGDMTQYGGSIVQGSAGVRIGAPTGVACSVCPGGVTSGHPVNPLLGAKVLPGETDIALPGPLPFILSRTYSSYRTKTPAPVGSLGPGWKMPADIRLQLRDNTLILSDNGGRSLYFEHLFPGEDGYSRSESLWLVRGGVAKLDEGHRLAALWQALPEELRLSPHRYLATNSPQGPWWLLGWCERVPEADEVLPAPLPPYRVLTGLVDRFGRTQTFHREAAGEFSGEITGVTDGAGRHFRLVLTTQAQRAEEARQQAISGGTEPSAFPDTLPGYTEYGRDNGIRLSAVWLTHDPEYPENLPAAPLVRYGWTPRGELAVVYDRSGKQVRSFTYDDKYRGRMVAHRHTGRPEIRYRYDSDGRVTEQLNPAGLSYTYQYEKDHITITDSLDRREVL…
GCF_002741255.1	Rhs-DUF4329	WP_099483620.1		100.000	100	MSGKPAARQGDMTQYGGSIVQGSAGVRIGAPTGVACSVCPGGVTSGHPVNPLLGAKVLPGETDIALPGPLPFILSRTYSSYRTKTPAPVGSLGPGWKMPADIRLQLRDNTLILSDNGGRSLYFEHLFPGEDGYSRSESLWLVRGGVAKLDEGHRLAALWQALPEELRLSPHRYLATNSPQGPWWVLGWCERVPEADEVLPAPLPPYRVLTGLVDRFGRTQTFHHEAAGELSGEITGVTDGAGRHFRLVLTTQAQRAEEARQQAISGGTEPSAFPDTLPGYTEYGRDNGIRLSAVWLTHDPEYPENLPAAPLVRYGWTPRGELAAVYDRSNTQVRSFTYDDKYRGRMVAHRHTGRPEIRYRYDSDGRVTEQLNPAGLSYTYQYEKDRITITDSLDRREVL…
GCF_002302335.1	Rhs-DUF4329	WP_095892520.1		100.000	100	MSGKPAARQGDMTQYGGSIVQGSAGVRIGAPTGVACSVCPGGVTSGHPVNPLLGAKVLPGETDIALPGPLPFILSRTYSSYRTKTPAPVGSLGPGWKMPADIRLQLRDNTLILSDNGGRSLYFEHLFPGEDGYSRSESLWLVRGGVAKLDEGHRLAALWQALPEELRLSPHRYLATNSPQGPWWVLGWCERVPEADEVLPAPLPPYRVLTGLVDRFGRTQTFHHEAAGELSGEITGVTDGAGRHFRLVLTTQAQRAEEARQQAISGGTEPSAFPDTLPGYTEYGRDNGIRLSAVWLTHDPEYPENLPAAPLVRYGWTPRGELAAVYDRSNTQVRSFTYDDKYRGRMVAHRHTGRPEIRYRYDSDGRVTEQLNPAGLSYTYQYEKDRITITDSLDRREVL…
TW10828	Rhs-DUF4329	gbWNT81971.1		100.000	100	MSGKPAARQGDMTQYGGSIVQGSAGVRIGAPTGVACSVCPGGVTSGHPVNPLLGAKVLPGETDIALPGPLPFILSRTYSSYRTKTPAPVGSLGPGWKMPADIRLQLRDNTLILSDNGGRSLYFEHLFPGEDGYSRSESLWLVRGGVAKLDEGHRLAALWQALPEELRLSPHRYLATNSPQGPWWVLGWCERVPEADEVLPAPLPPYRVLTGLVDRFGRTQTFHHEAAGELSGEITGVTDGAGRHFRLVLTTQAQRAEEARQQAISGGTEPSAFPDTLPGYTEYGRDNGIRLSAVWLTHDPEYPENLPAAPLVRYGWTPRGELAAVYDRSNTQVRSFTYDDKYRGRMVAHRHTGRPEIRYRYDSDGRVTEQLNPAGLSYTYQYEKDRITITDSLDRREVL…
GCF_009866925.2	Rhs-DUF4329	WP_000015291.1		100.000	100	MSGKPAARQGDMTQYGGSIVQGSAGVRIGAPTGVACSVCPGGVTSGHPVNPLLGAKVLPGETDIALPGPLPFILSRTYSSYRTKTPAPVGSLGPGWKMPADIRLQLRDNTLILSDNGGRSLYFEHLFPGEDGYSRSESLWLVRGGVAKLDEGHRLAALWQALPEELRLSPHRYLATNSPQGPWWLLGWCERVPEADEVLPAPLPPYRVLTGLVDRFGRTQTFHREAAGEFSGEITGVTDGAWRHFRLVLTTQAQRAEEARQQAISGGTEPSAFPDTLPGYTEYGRDNGIRLSAVWLTHDPEYPENLPAAPLVRYGWTPRGELAVVYDRSGKQVRSFTYDDKYRGRMVAHRHTGRPEIRYRYDSDGRVTEQLNPAGLSYTYQYEKDHITITDSLDRREVL…
GCF_024662255.1	Rhs-DUF4329	WP_000015291.1		100.000	100	MSGKPAARQGDMTQYGGSIVQGSAGVRIGAPTGVACSVCPGGVTSGHPVNPLLGAKVLPGETDIALPGPLPFILSRTYSSYRTKTPAPVGSLGPGWKMPADIRLQLRDNTLILSDNGGRSLYFEHLFPGEDGYSRSESLWLVRGGVAKLDEGHRLAALWQALPEELRLSPHRYLATNSPQGPWWLLGWCERVPEADEVLPAPLPPYRVLTGLVDRFGRTQTFHREAAGEFSGEITGVTDGAWRHFRLVLTTQAQRAEEARQQAISGGTEPSAFPDTLPGYTEYGRDNGIRLSAVWLTHDPEYPENLPAAPLVRYGWTPRGELAVVYDRSGKQVRSFTYDDKYRGRMVAHRHTGRPEIRYRYDSDGRVTEQLNPAGLSYTYQYEKDHITITDSLDRREVL…
GCF_021534865.1	Rhs-DUF4329	WP_032167211.1		100.000	100	MSGKPAARQGDMTQYGGSIVQGSAGVRIGAPTGVACSVCPGGVTSGHPVNPLLGAKVLPGETDLALPGPLPFILSRTYSSYRTKTPAPVGSLGPGWKMPADIRLQLRDNTLILSDNGGRSLYFEHLFPGEDGYSRSESLWLVRGGVLRLDEGHRLAALWQALPEELRLSPHRYLATNSPQGPWWLLGWCERVPEADEVLPAPLPPYRVLTGLVDRFGRTQTFHREAAGEFSGEITGVTDGAGRHFRLVLTTQAQRAEEARQQAISGGTEPSAFPDTLPGYTEYGRDNGIRLSAVWLTHDPEYPENLPAAPLVRYGWTPRGELAVVYDRSGKQVRSFTYDDKYRGRMVAHRHTGRPEIRYRYDSDGRVTEQLNPAGLSYTYQYEKDRITITDSLNRREVL…
GCF_003956345.1	Rhs-DUF4329	WP_126125945.1		100.000	100	MSGKPAARQGDMTQYGGSIVQGSAGVRIGAPTDVACSVCPGGVTSGHPVNPLLGAKVLPGETDIALPGPLPFILSRTYSSYRTKTPAPVGSLGPGWKMPADIRLQLRDNTLILSDNGGRSLYFEHLFPGEDGYSRSESLWLVRGGVAKLDEGHRLAALWQALPEELRLSSHRYLATNSPQGPWWLLGWCERVPEADEVLPAPLPPYRVLTGLVDRFGRTQTFHREAAGEFSGEITGVTDGAGRHFRLVLTTQAQRAEEARQQAISGGTEPSAFPDTLPGYTEYGRDNGIRLSAVWLTHDPEYPENLPAAPLVRYGWTPRGELAAVYDRSNTQVRSFTYDDKYRGRMVAHRHTSRPEIRYRYDSDGRVTEQLNPAGLSYTYQYEKDHITITDSLDRREVL…
GCF_002741215.1	Rhs-DUF4329	WP_099550803.1		100.000	100	MSGKPAARQGDMTQYGGSIVQGSAGVRIGAPTGVACSVCPGGVTSGHPVNPLLGAKVLPGETDIALPGPLPFILSRTYSSYRTKTPAPVGSLGPGWKMPADIRLQLRDNTLILSDNGGRSLYFEHLFPGEDGYSRSESLWLVRGGVAKLDEGHRLAALWQALPEELRLSPHRYLATNSPQGPWWLLGWCERVPEADEVLPAPLPPYRVLTGLVDRFGRTQTFHREAAGEFSGEITGVTDGAGRHFRLVLTTQAQRAEEARQQAISGGTEPSAFPDTLPGYTEYGRDNGIRLSAVWLTHDPEYPENLPAAPLVRYGWTPRGELAVVYDRSGKQVRSFTYDDKYRGRMVAHRHTGRPEIRYRYDSDGRVTEQLNPAGLSYTYQYEKDHITITDSLDRREVL…
GCF_003956245.1	Rhs-DUF4329	WP_129547146.1		100.000	100	MSGKPAARQGDMTQYGGSIVQGSAGVRIGAPTGVACSVCPGGVTSGHPVNPLLGAKVLPGETDIALPGPLPFILSRTYSSYRTKTPAPVGSLGPGWKMPADIRLQLRDNTLILSDNGGRSLYFEHLFPGEDGYSRSESLWLVRGGVAKLDEGHRLAALWQALPEELRLSPHRYLATNSPQGPWWVLGWCERVPEADEVLPAPLPPYRVLTGLVDRFGRTQTFHHEAAGEFSGEITGVTDGAGRHFRLVLTTQAQRAEEARQQASSGGTEPSAFPDTLPGYTEYGRDNGIRLSAVWLTHDPEYPENLPAAPLVRYGWTPRGELAAVYDRSNTQVRSFTYDDKYRGRMVAHRHTSRPEIRYRYDSDGRVTEQLNPAGLSYTYQYEKDRITITDSLNRREVL…
GCF_021534925.1	Rhs-DUF4329	WP_240992392.1		100.000	100	MSGKPAARQGDMTQYGGSIVQGSAGVRIGAPTGVACSVCPGGVTSGHPVNPLLGAKVLPGETDLALPGPLPFILSRTYSSYRTKTPAPVGSLGPGWKMPADIRLQLRDNTLILSDNGGRSLYFEHLFPGEDGYSRSESLWLVRGGVLRLDEGHRLAALWQALPEELRLSSHRYLATNSPQGPWWLLGWCERVPEADEVLPAPLPPYRVLTGLVDRFGRTQTFHREAAGEFSGEITGVTDGAGRHFRLVLTTQAQRAEEARQQAISGGTEPSAFPDTLPGYTEYGRDNGIRLSAVWLTHDPEYPENLPAAPLVRYGWTPRGELAVVYDRSGKQVRSFTYDDKYRGRMVAHRHTGRPEIRYRYDSDGRVTEQLNPAGLSYTYQYEKDRITITDSLDRREVL…
GCF_008065435.1	Rhs-DUF4329	WP_148050674.1		100.000	100	MSGKPAARQGDMTQYGGSIVQGSAGVRIGAPTGVACSVCPGGVTSGHPVNPLLGAKVLPGETDIALPAPLPFILSRTYSSYRTKTPAPVGSLGPGWKMPADIRLQLRDNTLILSDNGGRSLYFEHLFPGEDGYSRSESLWLVRGGVAKLDEGHRLAALWQALPEELRLSPHRYLATNSPQGPWWLLGWCERVPEADEVLPAPLPPYRVLTGLVDRFGRTQTFHREAAGEFSGEITGVTDGAGRHFRLVLTTQAQRAEEARQQAISGGTEPSAFPDTLPGYTEYGRDNGIRLSAVWLTHDPEYPENLPAAPLVRYGWTPRGELAAVYDRSNTQVRSFTYDDKYRGRMVAHRHTGRPEIRYRYDSDGRVTEQLNPAGLSYTYQYEKDRITITDSLDRREVL…
GCF_000017745.1	Rhs-DUF4329	WP_000015208.1		100.000	100	MSGKPAARQGDMTQYGGSIVQGSAGVRIGAPTGVACSVCPGGVTSGHPVNPLLGAKVLPGETDIALPGPLPFILSRTYSSYRTKTPAPVGSLGPGWKMPADIRLQLRDNTLILSDNGGRSLYFEHLFPGEDGYSRSESLWLVRGGVAKLDEGHRLAALWQALPEELRLSPHRYLATNSPQGPWWLLGWCERVPEADEVLPAPLPPYRVLTGLVDRFGRTQTFHREAAGEFSGEITGVTDGAGRHFRLVLTTQAQRAEEARQQAISGGTEPSAFPDTLPGYTEYGRDNGIRLSAVWLTHDPEYPENLPAAPLVRYGWTPRGELAAVYDRSNTQVRSFTYDDKYRGRMVAHRHTGRPEIRYRYDSDGRVTEQLNPAGLSYTYQYEKDRITITDSLDRREVL…
GCF_018884265.1	Rhs-DUF4329	WP_001296800.1		100.000	100	MSGKPAARQGDMTQYGGSIVQGSAGVRIGAPTGVACSVCPGGVTSGHPVNPLLGAKVLPGETDIAQPGPLPFILSRTYSSYRTKTPAPVGSLGPGWKMPADIRLQLRDNTLILSDNGGRSLYFEHLFPGEDGYSRSESLWLVRGGVAKLDEGHRLAALWQALPEELRLSPHRYLATNSPQGPWWVLGWCERVPEADEVLPAPLPPYRVLTGLVDRFGRTQTFHREAAGEFSGEITGVTDGAGRHFRLVLTTQAQRAEEARQQAISGGTEPSAFPDTLPGYTEYGRDNGIRLSAVWLTHDPEYPENLPAAPLVRYGWTPRGELAAVYDRSNTQVRSFTYDDKYRGRMVAHRHTSRPEIRYRYDSDGRVTEQLNPAGLSYTYQYEKDHITITDSLDRREVL…
TW10573	Rhs-DUF4329	WP_115185681.1		100.000	100	MSGKPAARQGDMTQYGGSIVQGSAGVRIGAPTGVACSVCPGGVTSGHPVNPLLGAKVLPGETDIALPGPLPFILSRTYSSYRTKTPAPVGSLGPGWKMPADIRLQLRDNTLILSDNGGRSLYFEHLFPGEDGYSRSESLWLVRGGVAKLDEGHRLAALWQALPEELRLSPHRYLATNSPQGPWWLLGWCERVPEADEVLPAPLPPYRVLTGLVDRFGRTQTFHREAAGEFSGEITGVTDGAGRHFRLVLTTQAQRAEEARQQAISGGTEPSAFPDTLPGYTEYGRDNGIRLSAVWLTHDPEYPENLPAAPLVRYGWTPRGELAVVYDRSGKQVRSFTYDDKYRGRMVAHRHTGRPEIRYRYDSDGRVTEQLNPAGLSYTYQYEKDHITITDSLDRREVL…
TW10573	Rhs-DUF4329	WP_315738852.1		100.000	100	MSGKPAARQGDMTQYGGSIVQGSAGVRIGAPTGVACSVCPGGVTSGHPVNPLLGAKVLPGETDIAQPGPLPFILSRTYSSYRTKTPAPVGSLGPGWKMPADIRLQLRDNTLILSDNGGRSLYFEHLFPGEDGYSRSESLWLVRGGVAKLDEGHRLAALWQALPEELRLSPHRYLATNSPQGPWWVLGWCERVPEADEVLPAPLPPYRVLTGLVDRFGRTQTFHREAAGEFSGEITGVTDGAGRHFRLVLTTQAQRAEEARQQAISGGTEPSAFPDTLPGYTEYGRDNGIRLSAVWLTHDPEYPENLPAAPLVRYGWTPRGELAAVYDRSNTQVRSFTYDDKYRGRMVAHRHTSRPEIRYRYDSDGRVTEQLNPAGLSYTYQYEKDHITITDSLDRREVL…
GCF_003956285.1	Rhs-DUF4329	WP_126125328.1		100.000	100	MSGKPAARQGDMTQYGGSIVQGSAGVRIGAPTGVACSVCPGGVTSGHPVNPLLGAKVLPGETDIALPGPLPFILSRTYSSYRTKTPAPVGSLGPGWKMPADIRLQLRDNTLILSDNGGRSLYFEHLFPGEDGYSRSESLWLVRGGVAKLDEGHRLAALWQALPEELRLSPHRYLATNSPQGPWWLLGWCERVPEADEVLPAPLPPYRVLTGLVDRFGRTQTFHREAAGEFSGEITGVTDGAGRHFRLVLTTQAQRAEEARQQAISGGTEPSAFPDTLPGYTEYGRDNGIRLSAVWLTHDPEYPENLPAAPLVRYGWTPRGELAVVYDRSGKQVRSFTYDDKYRGRMVAHRHTGRPEIRYRYDSDGRVTEQLNPAGLSYTYQYEKDHITITDSLDRREVL…
GCF_003956285.1	Rhs-DUF4329	WP_001296800.1		100.000	100	MSGKPAARQGDMTQYGGSIVQGSAGVRIGAPTGVACSVCPGGVTSGHPVNPLLGAKVLPGETDIAQPGPLPFILSRTYSSYRTKTPAPVGSLGPGWKMPADIRLQLRDNTLILSDNGGRSLYFEHLFPGEDGYSRSESLWLVRGGVAKLDEGHRLAALWQALPEELRLSPHRYLATNSPQGPWWVLGWCERVPEADEVLPAPLPPYRVLTGLVDRFGRTQTFHREAAGEFSGEITGVTDGAGRHFRLVLTTQAQRAEEARQQAISGGTEPSAFPDTLPGYTEYGRDNGIRLSAVWLTHDPEYPENLPAAPLVRYGWTPRGELAAVYDRSNTQVRSFTYDDKYRGRMVAHRHTSRPEIRYRYDSDGRVTEQLNPAGLSYTYQYEKDHITITDSLDRREVL…
GCF_003956445.1	Rhs-DUF4329	WP_001296800.1		100.000	100	MSGKPAARQGDMTQYGGSIVQGSAGVRIGAPTGVACSVCPGGVTSGHPVNPLLGAKVLPGETDIAQPGPLPFILSRTYSSYRTKTPAPVGSLGPGWKMPADIRLQLRDNTLILSDNGGRSLYFEHLFPGEDGYSRSESLWLVRGGVAKLDEGHRLAALWQALPEELRLSPHRYLATNSPQGPWWVLGWCERVPEADEVLPAPLPPYRVLTGLVDRFGRTQTFHREAAGEFSGEITGVTDGAGRHFRLVLTTQAQRAEEARQQAISGGTEPSAFPDTLPGYTEYGRDNGIRLSAVWLTHDPEYPENLPAAPLVRYGWTPRGELAAVYDRSNTQVRSFTYDDKYRGRMVAHRHTSRPEIRYRYDSDGRVTEQLNPAGLSYTYQYEKDHITITDSLDRREVL…
GCF_003956445.1	Rhs-DUF4329	WP_126133062.1		100.000	100	MSGKPAARQGDMTQYGGSIVQGSAGVRIGAPTGVACSVCPGGVTSGHPVNPLLGAKVLPGETDIALPGPLPFILSRTYSSYRTKTPAPVGSLGPGWKMPADIRLQLRDNTLILSDNGGRSLYFEHLFPGEDGYSRSESLWLVRGGVAKLDEGHRLAALWQALPEELRLSPHRYLATNSPQGPWWLLGWCERVPEADEVLPAPLPPYRVLTGLVDRFGRTQTFHREAAGEFSGEITGVTDGAGRHFRLVLTTQAQRAEEARQQAISGGTEPSAFPDTLPGYTEYGRDNGIRLSAVWLTHDPEYPENLPAAPLVRYGWTPRGELAVVYDRSGKQVRSFTYDDKYRGRMVAHRHTGRPEIRYRYDSDGRVTEQLNPAGLSYTYQYEKDHITITDSLDRREVL…
GCF_003956425.1	Rhs-DUF4329	WP_126133062.1		100.000	100	MSGKPAARQGDMTQYGGSIVQGSAGVRIGAPTGVACSVCPGGVTSGHPVNPLLGAKVLPGETDIALPGPLPFILSRTYSSYRTKTPAPVGSLGPGWKMPADIRLQLRDNTLILSDNGGRSLYFEHLFPGEDGYSRSESLWLVRGGVAKLDEGHRLAALWQALPEELRLSPHRYLATNSPQGPWWLLGWCERVPEADEVLPAPLPPYRVLTGLVDRFGRTQTFHREAAGEFSGEITGVTDGAGRHFRLVLTTQAQRAEEARQQAISGGTEPSAFPDTLPGYTEYGRDNGIRLSAVWLTHDPEYPENLPAAPLVRYGWTPRGELAVVYDRSGKQVRSFTYDDKYRGRMVAHRHTGRPEIRYRYDSDGRVTEQLNPAGLSYTYQYEKDHITITDSLDRREVL…
GCF_003956425.1	Rhs-DUF4329	WP_001296800.1		100.000	100	MSGKPAARQGDMTQYGGSIVQGSAGVRIGAPTGVACSVCPGGVTSGHPVNPLLGAKVLPGETDIAQPGPLPFILSRTYSSYRTKTPAPVGSLGPGWKMPADIRLQLRDNTLILSDNGGRSLYFEHLFPGEDGYSRSESLWLVRGGVAKLDEGHRLAALWQALPEELRLSPHRYLATNSPQGPWWVLGWCERVPEADEVLPAPLPPYRVLTGLVDRFGRTQTFHREAAGEFSGEITGVTDGAGRHFRLVLTTQAQRAEEARQQAISGGTEPSAFPDTLPGYTEYGRDNGIRLSAVWLTHDPEYPENLPAAPLVRYGWTPRGELAAVYDRSNTQVRSFTYDDKYRGRMVAHRHTSRPEIRYRYDSDGRVTEQLNPAGLSYTYQYEKDHITITDSLDRREVL…
GCF_003956465.1	Rhs-DUF4329	WP_001296800.1		100.000	100	MSGKPAARQGDMTQYGGSIVQGSAGVRIGAPTGVACSVCPGGVTSGHPVNPLLGAKVLPGETDIAQPGPLPFILSRTYSSYRTKTPAPVGSLGPGWKMPADIRLQLRDNTLILSDNGGRSLYFEHLFPGEDGYSRSESLWLVRGGVAKLDEGHRLAALWQALPEELRLSPHRYLATNSPQGPWWVLGWCERVPEADEVLPAPLPPYRVLTGLVDRFGRTQTFHREAAGEFSGEITGVTDGAGRHFRLVLTTQAQRAEEARQQAISGGTEPSAFPDTLPGYTEYGRDNGIRLSAVWLTHDPEYPENLPAAPLVRYGWTPRGELAAVYDRSNTQVRSFTYDDKYRGRMVAHRHTSRPEIRYRYDSDGRVTEQLNPAGLSYTYQYEKDHITITDSLDRREVL…
GCF_003956465.1	Rhs-DUF4329	WP_126133062.1		100.000	100	MSGKPAARQGDMTQYGGSIVQGSAGVRIGAPTGVACSVCPGGVTSGHPVNPLLGAKVLPGETDIALPGPLPFILSRTYSSYRTKTPAPVGSLGPGWKMPADIRLQLRDNTLILSDNGGRSLYFEHLFPGEDGYSRSESLWLVRGGVAKLDEGHRLAALWQALPEELRLSPHRYLATNSPQGPWWLLGWCERVPEADEVLPAPLPPYRVLTGLVDRFGRTQTFHREAAGEFSGEITGVTDGAGRHFRLVLTTQAQRAEEARQQAISGGTEPSAFPDTLPGYTEYGRDNGIRLSAVWLTHDPEYPENLPAAPLVRYGWTPRGELAVVYDRSGKQVRSFTYDDKYRGRMVAHRHTGRPEIRYRYDSDGRVTEQLNPAGLSYTYQYEKDHITITDSLDRREVL…
GCF_002741255.1	Rhs-DUF4329	WP_099483614.1		100.000	100	MSGKPAARQGDMTQYGGSIVQGSAGVRIGAPTGVACSVCPGGVTSGHPVNPLLGAKVLPGETDIALPGPLPFILSRTYSSYRTKTPAPVGSLGPGWKMPADIRLQLRDNTLILSDNGGRSLYFEHLFPGEDGYSRSESLWLVRGGVAKLDEGHRLAALWQALPEELRLSPHRYLATNSPQGPWWLLGWCERVPEADEVLPAPLPPYRVLTGLVDRFGRTQTFHREAAGEFSGEITGVTDGAGRHFRLVLTTQAQRAEEARQQAISGGTEPSAFPDTLPGYTEYGRDNGIRLSAVWLTHDPEYPENLPAAPLVRYGWTPRGELAAVYDRSNTQVRSFTYDDKYRGRMVAHRHTGRPEIRYRYDSDGRVTEQLNPAGLSYTYQYEKDRITITDSLDRREVL…
GCF_002302335.1	Rhs-DUF4329	WP_000015207.1		100.000	100	MSGKPAARQGDMTQYGGSIVQGSAGVRIGAPTGVACSVCPGGVTSGHPVNPLLGAKVLPGETDIALPGPLPFILSRTYSSYRTKTPAPVGSLGPGWKMPADIRLQLRDNTLILSDNGGRSLYFEHLFPGEDGYSRSESLWLVRGGVAKLDEGHRLAALWQALPEELRLSPHRYLATNSPQGPWWLLGWCERVPEADEVLPAPLPPYRVLTGLVDRFGRTQTFHREAAGEFSGEITGVTDGAGRHFRLVLTTQAQRAEEARQQAISGGTEPSAFPDTLPGYTEYGRDNGIRLSAVWLTHDPEYPENLPAAPLVRYGWTPRGELAAVYDRSNTQVRSFTYDDKYRGRMVAHRHTGRPEIRYRYDSDGRVTEQLNPAGLSYTYQYEKDRITITDSLDRREVL…
TW10828	Rhs-DUF4329	WP_000015207.1		100.000	100	MSGKPAARQGDMTQYGGSIVQGSAGVRIGAPTGVACSVCPGGVTSGHPVNPLLGAKVLPGETDIALPGPLPFILSRTYSSYRTKTPAPVGSLGPGWKMPADIRLQLRDNTLILSDNGGRSLYFEHLFPGEDGYSRSESLWLVRGGVAKLDEGHRLAALWQALPEELRLSPHRYLATNSPQGPWWLLGWCERVPEADEVLPAPLPPYRVLTGLVDRFGRTQTFHREAAGEFSGEITGVTDGAGRHFRLVLTTQAQRAEEARQQAISGGTEPSAFPDTLPGYTEYGRDNGIRLSAVWLTHDPEYPENLPAAPLVRYGWTPRGELAAVYDRSNTQVRSFTYDDKYRGRMVAHRHTGRPEIRYRYDSDGRVTEQLNPAGLSYTYQYEKDRITITDSLDRREVL…
GCF_018884545.1	Rhs-DUF4329	WP_216332787.1		100.000	100	MSGKPAARQGDMTQYGGSIVQGSAGVRIGAPTGVACSVCPGGVTSGHPVNPLLGAKVLPGETDIALPAPLPFILSRTYSSYRTKTPAPVGSLGPGWKMPADIRLQLRDNTLILSDNGGRSLYFEHLFPGEDGYSRSESLWLVRGGVAKLDEGHRLAALWQALPEELRLSPHRYLATNSPQGPWWLLGWCERVPEADEVLPAPLPPYRVLTGLVDRFGRTQTFHREAAGEFSGEITGVTDGAGRHFRLVLTTQAQRAEEARQQAISGGTEPSAFPDTLPGYTEYGRDNGIRLSAVWLTHDPEYPENLPAAPLVRYGWTPRGELAVVYDRSGKQVRSFTYDDKYRGRMVAHRHTGRPEICYRYDSDGRVTEQLNPAGLSYTYQYEKDRITITDSLNRREVL…
GCF_009950475.1	Rhs-DUF4329	WP_161622526.1		100.000	100	MSGKPAARQGDMTQYGGSIVQGSAGVRIGAPTGVACSVCPGGVTSGHPVNPRLGAKVLPGETDIALPGPLPFILSRTYSSYRTKTPAPVGSLGPGWKMPADIRLQLRDNTLILSDNGGRSLYFEHLFPGEDGYSRSESLWLVRGGVLRLDEGHRLAALWQALPEELRLSPHRYLATNSPQGPWWLLGWCERVPEADEVLPAPLPPYRVLTGLVDRFGRTQTFHREAAGEFSGEITGVTDGAGRHFRLVLTTQAQRAEEARQQAISGGTEPSAFPDTLPGYTEYGRDNGIRLSAVWLTHDPEYPENLPAAPLVRYGWTPRGELAAVYDRSNTQVRSFTYDDKYRGRMVAHRHTGRPEIRYRYDSDGRVTEQLNPAGLSYTYQYEKDRITITDSLDRREVL…
GCF_024585025.1	Rhs-DUF4329	WP_257185809.1		100.000	100	MSGKPAARQGDMTQYGGSIVQGSAGVRIGAPTGVACSVCPGGVTSGHPVNPLLGAKVLPGETDIALPAPLPFILSRTYSSYRTKTPAPVGSLGPGWKMPADIRLQLRDNTLILSDNGGRSLYFEHLFPGEDGYSRSESLWLVRGGVLRLDEGHRLAALWQALPEELRLSPHRYLATNSPQGPWWLLGWCERVPEADEVLPAPLPPYRVLTGLVDRFGRTQTFHREAAGEFSGEITGVTDGAGRHFRLVLTTQAQRAEEARQQAISGGTEPSAFPDTLPGYTEYGRDNGIRLSAVWLTHDPEYPENLPAAPLVRYGWTPRGELAAVYDRSNTQVRSFTYDDKYRGRMVAHRHTGRPEIRYRYDSDGRVTEQLNPAGLSYTYQYEKDRITITDSLDRREVL…
GCF_024585025.1	Rhs-DUF4329	WP_257185754.1		100.000	100	MSGKPAARQGDMTQYGGSIVQGSAGVRIGAPTGVACSVCPGGVTSGHPVNPLLGAKVLPGETDIALPGPLPFILSRTYSSYRTKTPAPVGSLGPGWKMPADIRLQLRDNTLILSDNGGRSLYFEHLFPGEDGYSRSESLWLVRGGVAKLDEGHRLAALWQALPEELRLSPHRYLATNSPQGPWWVLGWCERVPEADEVLPAPLPPYRVLTGLVDRFGRTQTFHHEAAGEFSGEITGVTDGAGRHFRLVLTTQAQRAEEARQQAISGGTEPSAFPDTLPGYTEYGRDNGIRLSAVWLTHDPEYPENLPAAPLVRYGWTPRGELAAVYDRSNTQVRSFTYDDKYRGRMVAHRHTGRPEIRYRYDSDGRVTEQLNPAGLSYTYQYEKDRITITDSLDRREVL…
GCF_018884285.1	Rhs-DUF4329	WP_000015317.1		100.000	100	MSGKPAARQGDMTQYGGSIVQGSAGVRIGAPTGVACSVCPGGVTSGHPVNPLLGAKVLPGETDIALPGPLPFILSRTYSSYRTKTPAPVGSLGPGWKMPADIRLQLRDNTLILSDNGGRSLYFEHLFPGEDGYSRSESLWLVRGGVAKLDEGHRLAALWQALPEELRLSPHRYLATNSPQGPWWVLGWCERVPEADEVLPAPLPPYRVLTGLVDRFGRTQTFHHEAAGEFSGEITGVTDGAGRHFRLVLTTQAQRAEEARQQAISGGTEPSAFPDTLPGYTEYGRDNGIRLSAVWLTHDPEYPENLPAAPLVRYGWTPRGELAAVYDRSNTQVRSFTYDDKYRGRMVAHRHTGRPEIRYRYDSDGRVTEQLNPAGLSYTYQYEKDRITITDSLDRREVL…
GCF_002741455.1	Rhs-DUF4329	WP_000015317.1		100.000	100	MSGKPAARQGDMTQYGGSIVQGSAGVRIGAPTGVACSVCPGGVTSGHPVNPLLGAKVLPGETDIALPGPLPFILSRTYSSYRTKTPAPVGSLGPGWKMPADIRLQLRDNTLILSDNGGRSLYFEHLFPGEDGYSRSESLWLVRGGVAKLDEGHRLAALWQALPEELRLSPHRYLATNSPQGPWWVLGWCERVPEADEVLPAPLPPYRVLTGLVDRFGRTQTFHHEAAGEFSGEITGVTDGAGRHFRLVLTTQAQRAEEARQQAISGGTEPSAFPDTLPGYTEYGRDNGIRLSAVWLTHDPEYPENLPAAPLVRYGWTPRGELAAVYDRSNTQVRSFTYDDKYRGRMVAHRHTGRPEIRYRYDSDGRVTEQLNPAGLSYTYQYEKDRITITDSLDRREVL…
GCF_024584865.1	Rhs-DUF4329	WP_257122652.1		100.000	100	MSGKPAARQGDMTQYGGSIVQGSAGVRIGAPTGVACSVCPGGVTSGHPVNPLLGAKVLPGETDIALPGPLPFILSRTYSSYRTKTPAPVGSLGPGWKMPADIRLQLRDNTLILSDNGGRSLYFEHLFPGEDGYSRSESLWLVRGGVAKLDEGHRLAALWQALPEELRLSPHRYLATNSPQGPWWLLGWCERVPEADEVLPAPLPPYRVLTGLVDRFGRTQTFHREAAGEFSGEITGVTDGAGRHFRLVLTTQAQRAEEARQQAISGGTEPSAFPDTLPGYTEYGRDNGIRLSAVWLTHDPEYPENLPAAPLVRYGWTPRGELAVVYDRSGKQVRSFTYDDKYRGRMVAHRHTGRPEIRYRYDSDGRVTEQLNPAGLSYTYQYEKDHITITDSLDRREVL…
GCF_001677495.1	Rhs-DUF4329	WP_065225702.1		100.000	100	MSGKPAARQGDMTQYGGSIVQGSAGVRIGAPTGVACSVCPGGVTSGHPVNPLLGAKVLPGETDIALPGPLPFILSRTYSSYRTKTPAPVGSLGPGWKMPADIRLQLRDNTLILSDNGGRSLYFEHLFPGEDGYSRSESLWLVRGGVAKLDEGHRLAALWQALPEELRLSPHRYLATNSPQGPWWLLGWCERVPEADEVLPAPLPPYRVLTGLVDRFGRTQTFHREAAGEFSGEITGVTDGAGRHFRLVLTTQAQRAEEARQQAISGGTEPSAFPDTLPGYTEYGRDNGIRLSAVWLTHDPEYPENLPAAPLVRYGWTPRGELAVVYDRSGKQVRSFTYDDKYRGRMVAHRHTGRPEIRYRYDSDGRVTEQLNPAGLSYTYQYEKDHITITDSLDRREVL…
GCF_001678965.1	Rhs-DUF4329	WP_065225702.1		100.000	100	MSGKPAARQGDMTQYGGSIVQGSAGVRIGAPTGVACSVCPGGVTSGHPVNPLLGAKVLPGETDIALPGPLPFILSRTYSSYRTKTPAPVGSLGPGWKMPADIRLQLRDNTLILSDNGGRSLYFEHLFPGEDGYSRSESLWLVRGGVAKLDEGHRLAALWQALPEELRLSPHRYLATNSPQGPWWLLGWCERVPEADEVLPAPLPPYRVLTGLVDRFGRTQTFHREAAGEFSGEITGVTDGAGRHFRLVLTTQAQRAEEARQQAISGGTEPSAFPDTLPGYTEYGRDNGIRLSAVWLTHDPEYPENLPAAPLVRYGWTPRGELAVVYDRSGKQVRSFTYDDKYRGRMVAHRHTGRPEIRYRYDSDGRVTEQLNPAGLSYTYQYEKDHITITDSLDRREVL…
GCF_018884545.1	Rhs-DUF4329	WP_216332781.1		100.000	100	MSGKPAARQGDMTQYGGSIVQGSAGVRIGAPTGVACSVCPGGVTSGHPVNPLLGAKVLPGETDIALPAPLPFILSRTYSSYRTKTPAPVGSLGPGWKMPADIRLQLRDNTLILSDNGGRSLYFEHLFPGEDGYSRSESLWLVRGGVAKLDEGHRLAALWQALPEELRLSPHRYLATNSPQGPWWLLGWCERVPEADEVLPAPLPPYRVLTGLVDRFGRTQTFHREAAGEFSGEITGVTDGAGRHFRLVLTTQAQRAEEARQQAISGGTEPSAFPDTLPGYTEYGRDNGIRLSAVWLTHDPEYPENLPAAPLVRYGWTPRGELAAVYDRSNTQVRSFTYDDKYRGRMVAHRHTGRPEICYRYDSDGRVTEQLNPAGLSYTYQYEKDHITITDSLNRREVL…
GCF_009866925.2	Rhs-DUF4329	WP_001581552.1		100.000	100	MSGKPAARQGDMTQYGGPIVQGSAGVRIGAPTGVACSVCPGGMTSGNPVNPLLGAKVLPGETDLALPGPLPFILSRTYSSYRTKTPAPVGVFGPGWKAPSDIRLQLRDDGLILNDNGGRSIHFEPLLPGEAVYSRSESMWLVRGGKAAQPDGHTLARLWGALPPDIRLSPHLYLATNSAQGPWWILGWSERVPGAEDVLPAPLPPYRVLTGMADRFGRTLTYRREAAGDLAGEITGVTDGAGREFRLVLTTQAQRAEEARTSSLSSSDSSRPLSASAFPDTLPGTEYGPDRGIRLSAVWLMHDPAYPESLPAAPLVRYTYTEAGELLAVYDRSNTQVRAFTYDAQHPGRMVAHRYAGRPEMRYRYDDTGRVVEQLNPAGLSYRYLYEQDRITVTDSLNR…
GCF_024662255.1	Rhs-DUF4329	WP_000014739.1		100.000	100	MSGKPAARQGDMTQYGGPIVQGSAGVRIGAPTGVACSVCPGGMTSGNPVNPLLGAKVLPGETDLALPGPLPFILSRTYSSYRTKTPAPVGVFGPGWKAPSDIRLQLRDDGLILNDNGGRSIHFEPLLPGEAVYSRSESMWLVRGGKAAQPDGHTLARLWGALPPDIRLSPHLYLATNSAQGPWWILGWSERVPGAEDVLPAPLPPYRVLTGMADRFGRTLTYRREAAGDLAGEITGVTDGAGREFRLVLTTQAQRAEEARTSSLSSSDSSRPLSASAFPDTLPGTEYGPDRGIRLSAVWLMHDPAYPESLPAAPLVRYTYTEAGELLAVYDRSNTQVRAFTYDAQHPGRMVAHRYAGRPEMRYRYDDTGRVVEQLNPAGLSYRYLYEQDRITVTDSLNR…
GCF_003956345.1	Rhs-DUF4329	WP_074613429.1		100.000	100	MSGKPAARQGDMTQYGGPIVQGSAGVRIGAPTGVACSVCPGGMTSGNPVNPLLGAKVLPGETDLALPGPLPFILSRTYSSYRTKTPAPVGVFGPGWKAPSDIRLQLRDDGLILNDNGGRSIHFEPLLPGEAVYSRSESMWLVRGGKAAQPDGHTLARLWGALPPDIRLSPHLYLATNSAQGPWWILGWSERVPGAEDVLPAPLPPYRVLTGMADRFGRTLTYRREAAGDLAGEITGVTDGAGREFRLVLTTQAQRAEEARTSSLSSSDSSRPLSASAFPDTLPGTEYGPDRGIRLSAVWLMHDPAYPESLPAAPLVRYTYTEAGELLAVYDRSNTQVRAFTYDAQHPGRMVAHRYAGRPEMRYRYDDTGRVVEQLNPAGLSYRYLYEQDRITVTDSLNR…
GCF_000017745.1	Rhs-DUF4329	WP_000014657.1		100.000	100	MSGKPAARQGDMTQYGGPIVQGSAGVRIGAPTGVACSVCPGGMTSGNPVNPLLGAKVLPGETDLALPGPLPFILSRTYSSYRTKTPAPVGIFGPGWKAPSDIRLQIRDDALVLNDNGGRSIHFEPLLPGEAVYSRSESLWLVRGGKATQPDGHTLARLWASLPPDIRLSPHLYLATNSAQGPWWILGWSELVPGAEDVLPAPLPPYRVLTGLADRFGRTLTYRREAAGDLAGEITGVTDGAGREFRLVLTTQAQRAEEARKQRTASLSSPDTPRPLSASAFPDTLPGTEYGPDRGIRLSAVWLMHDPAYPESLPGAPLARYTYTEAGELLAVYDRSNTQVRAFTYDAQHPGRMVAHRYAGRPEMRYRYDDTGRVVEQLNPAGLSYRYLYEQDRITVTDS…
GCF_021534985.1	Rhs-DUF4329	WP_000014663.1		100.000	100	MSGKPAARQGDMTQYGGPIVQGSAGVRIGAPTGVACSVCPGGMTSGNPVNPLLGAKVLPGETDLALPGPLPFILSRTYSSYRTKTPAPVGIFGPGWKAPSDIRLQIRDDALVLNDNGGRSIHFEPLLPGEAVYSRSESLWLVRGGKATQPDGHTLARLWASLPPDIRLSPHLYLATNSAQGPWWILGWSELVPGAEDVLPAPLPPYRVLTGLADRFGRTLTYRREAAGDLAGEITGVTDGAGREFRLVLTTQAQRAEEARKQRTASLSSPDTPRPLSASAFPDTLPGTEYGPDRGIRLSAVWLMHDPAYPESLPGAPLARYTYTEAGELLAVYDRSNTQVRAFTYDAQHPGRMVAHRYAGRPEMRYRYDDTGRVVEQLNPAGLSYRYLYEQDRITVTDS…
GCF_018986835.1	Rhs-DUF4329	WP_216787511.1		100.000	100	MSGKPAARQGDMTQYGGPIVQGSAGVRIGAPTGVACSVCPGGMTSGNPVNPLLGAKVLPGETDLALPGPLPFILSRTYSSYRTKTPAPVGIFGPGWKAPSDIRLQIRDDALVLNDNGGRSIHFEPLLPGEAVYSRSESLWLVRGGKATQPDGHTLARLWASLPPDIRLSPHLYLATNSAQGPWWILGWSELVPGAEDVLPAPLPPYRVLTGLADRFGRTLTYRREAAGDLAGEITGVTDGAGREFRLVLTTQAQRAEEARKQRTASLSSPDTPRPLSASAFPDTLPGTEYGPDRGIRLSAVWLMHDPAYPESLPGAPLARYTYTEAGELLAVYDRSNTQVRAFTYDAQHPGRMVAHRYAGRPEMRYRYDDTGRVVEQLNPAGLSYRYQYEQDRITVTDS…
GCF_002302315.1	Rhs-DUF4329	WP_000014665.1		100.000	100	MSGKPAARQGDMTQYGGPIVQGSAGVRIGAPTGVACSVCPGGMTSGNPVNPLLGAKVLPGETDLALPGPLPFILSRTYSSYRTKTPAPVGIFGPGWKAPSDIRLQIRDDALVLNDNGGRSIHFEPLLPGEAVYSRSESLWLVRGGKATQPDGHTLARLWASLPPDIRLSPHLYLATNSAQGPWWILGWSELVPGAEDVLPAPLPPYRVLTGLADRFGRTLTYRREAAGDLAGEITGVTDGAGREFRLVLTTQAQRAEEARKQRTASLSSPDTPRPLSASAFPDTLPGTEYGPDRGIRLSAVWLMHDPAYPESLPGAPLARYTYTEAGELLAVYDRSNTQVRAFTYDAQHPGRMVAHRYAGRPEMRYRYDDTGRVVEQLNPAGLSYRYLYEQDRITVTDS…
GCF_003956325.1	Rhs-DUF4329	WP_000014665.1		100.000	100	MSGKPAARQGDMTQYGGPIVQGSAGVRIGAPTGVACSVCPGGMTSGNPVNPLLGAKVLPGETDLALPGPLPFILSRTYSSYRTKTPAPVGIFGPGWKAPSDIRLQIRDDALVLNDNGGRSIHFEPLLPGEAVYSRSESLWLVRGGKATQPDGHTLARLWASLPPDIRLSPHLYLATNSAQGPWWILGWSELVPGAEDVLPAPLPPYRVLTGLADRFGRTLTYRREAAGDLAGEITGVTDGAGREFRLVLTTQAQRAEEARKQRTASLSSPDTPRPLSASAFPDTLPGTEYGPDRGIRLSAVWLMHDPAYPESLPGAPLARYTYTEAGELLAVYDRSNTQVRAFTYDAQHPGRMVAHRYAGRPEMRYRYDDTGRVVEQLNPAGLSYRYLYEQDRITVTDS…
GCF_003956205.1	Rhs-DUF4329	WP_000014665.1		100.000	100	MSGKPAARQGDMTQYGGPIVQGSAGVRIGAPTGVACSVCPGGMTSGNPVNPLLGAKVLPGETDLALPGPLPFILSRTYSSYRTKTPAPVGIFGPGWKAPSDIRLQIRDDALVLNDNGGRSIHFEPLLPGEAVYSRSESLWLVRGGKATQPDGHTLARLWASLPPDIRLSPHLYLATNSAQGPWWILGWSELVPGAEDVLPAPLPPYRVLTGLADRFGRTLTYRREAAGDLAGEITGVTDGAGREFRLVLTTQAQRAEEARKQRTASLSSPDTPRPLSASAFPDTLPGTEYGPDRGIRLSAVWLMHDPAYPESLPGAPLARYTYTEAGELLAVYDRSNTQVRAFTYDAQHPGRMVAHRYAGRPEMRYRYDDTGRVVEQLNPAGLSYRYLYEQDRITVTDS…
GCF_904831875.1	Rhs-DUF4329	WP_000014665.1		100.000	100	MSGKPAARQGDMTQYGGPIVQGSAGVRIGAPTGVACSVCPGGMTSGNPVNPLLGAKVLPGETDLALPGPLPFILSRTYSSYRTKTPAPVGIFGPGWKAPSDIRLQIRDDALVLNDNGGRSIHFEPLLPGEAVYSRSESLWLVRGGKATQPDGHTLARLWASLPPDIRLSPHLYLATNSAQGPWWILGWSELVPGAEDVLPAPLPPYRVLTGLADRFGRTLTYRREAAGDLAGEITGVTDGAGREFRLVLTTQAQRAEEARKQRTASLSSPDTPRPLSASAFPDTLPGTEYGPDRGIRLSAVWLMHDPAYPESLPGAPLARYTYTEAGELLAVYDRSNTQVRAFTYDAQHPGRMVAHRYAGRPEMRYRYDDTGRVVEQLNPAGLSYRYLYEQDRITVTDS…
GCF_003956485.1	Rhs-DUF4329	WP_000014665.1		100.000	100	MSGKPAARQGDMTQYGGPIVQGSAGVRIGAPTGVACSVCPGGMTSGNPVNPLLGAKVLPGETDLALPGPLPFILSRTYSSYRTKTPAPVGIFGPGWKAPSDIRLQIRDDALVLNDNGGRSIHFEPLLPGEAVYSRSESLWLVRGGKATQPDGHTLARLWASLPPDIRLSPHLYLATNSAQGPWWILGWSELVPGAEDVLPAPLPPYRVLTGLADRFGRTLTYRREAAGDLAGEITGVTDGAGREFRLVLTTQAQRAEEARKQRTASLSSPDTPRPLSASAFPDTLPGTEYGPDRGIRLSAVWLMHDPAYPESLPGAPLARYTYTEAGELLAVYDRSNTQVRAFTYDAQHPGRMVAHRYAGRPEMRYRYDDTGRVVEQLNPAGLSYRYLYEQDRITVTDS…
GCF_003956185.1	Rhs-DUF4329	WP_000014665.1		100.000	100	MSGKPAARQGDMTQYGGPIVQGSAGVRIGAPTGVACSVCPGGMTSGNPVNPLLGAKVLPGETDLALPGPLPFILSRTYSSYRTKTPAPVGIFGPGWKAPSDIRLQIRDDALVLNDNGGRSIHFEPLLPGEAVYSRSESLWLVRGGKATQPDGHTLARLWASLPPDIRLSPHLYLATNSAQGPWWILGWSELVPGAEDVLPAPLPPYRVLTGLADRFGRTLTYRREAAGDLAGEITGVTDGAGREFRLVLTTQAQRAEEARKQRTASLSSPDTPRPLSASAFPDTLPGTEYGPDRGIRLSAVWLMHDPAYPESLPGAPLARYTYTEAGELLAVYDRSNTQVRAFTYDAQHPGRMVAHRYAGRPEMRYRYDDTGRVVEQLNPAGLSYRYLYEQDRITVTDS…
GCF_018884385.1	Rhs-DUF4329	WP_000014665.1		100.000	100	MSGKPAARQGDMTQYGGPIVQGSAGVRIGAPTGVACSVCPGGMTSGNPVNPLLGAKVLPGETDLALPGPLPFILSRTYSSYRTKTPAPVGIFGPGWKAPSDIRLQIRDDALVLNDNGGRSIHFEPLLPGEAVYSRSESLWLVRGGKATQPDGHTLARLWASLPPDIRLSPHLYLATNSAQGPWWILGWSELVPGAEDVLPAPLPPYRVLTGLADRFGRTLTYRREAAGDLAGEITGVTDGAGREFRLVLTTQAQRAEEARKQRTASLSSPDTPRPLSASAFPDTLPGTEYGPDRGIRLSAVWLMHDPAYPESLPGAPLARYTYTEAGELLAVYDRSNTQVRAFTYDAQHPGRMVAHRYAGRPEMRYRYDDTGRVVEQLNPAGLSYRYLYEQDRITVTDS…
GCF_003956365.1	Rhs-DUF4329	WP_000014665.1		100.000	100	MSGKPAARQGDMTQYGGPIVQGSAGVRIGAPTGVACSVCPGGMTSGNPVNPLLGAKVLPGETDLALPGPLPFILSRTYSSYRTKTPAPVGIFGPGWKAPSDIRLQIRDDALVLNDNGGRSIHFEPLLPGEAVYSRSESLWLVRGGKATQPDGHTLARLWASLPPDIRLSPHLYLATNSAQGPWWILGWSELVPGAEDVLPAPLPPYRVLTGLADRFGRTLTYRREAAGDLAGEITGVTDGAGREFRLVLTTQAQRAEEARKQRTASLSSPDTPRPLSASAFPDTLPGTEYGPDRGIRLSAVWLMHDPAYPESLPGAPLARYTYTEAGELLAVYDRSNTQVRAFTYDAQHPGRMVAHRYAGRPEMRYRYDDTGRVVEQLNPAGLSYRYLYEQDRITVTDS…
GCF_009950475.1	Rhs-DUF4329	WP_000014664.1		100.000	100	MSGKPAARQGDMTQYGGPIVQGSAGVRIGAPTGVACSVCPGGMTSGNPVNPLLGAKVLPGETDLALPGPLPFILSRTYSSYRTKTPAPVGIFGPGWKAPSDIRLQIRDDALVLNDNGGRSIHFEPLLPGEAVYSRSESLWLVRGGKATQPDGHTLARLWASLPPDIRLSPHLYLATNSAQGPWWILGWSELVPGAEDVLPAPLPPYRVLTGLADRFGRTLTYRREAAGDLAGEITGVTDGAGREFRLVLTTQAQRAEEARKQRTASLSSPDTPRPLSASAFPDTLPGTEYGPDRGIRLSAVWLMHDPAYPESLPGAPLARYTYTEAGELLAVYDRSNTQVRAFTYDAQHPGRMVAHRYAGRPEMRYRYDDTGRVVEQLNPAGLSYRYLYEQDRITVTDS…
GCF_024584865.1	Rhs-DUF4329	WP_000014664.1		100.000	100	MSGKPAARQGDMTQYGGPIVQGSAGVRIGAPTGVACSVCPGGMTSGNPVNPLLGAKVLPGETDLALPGPLPFILSRTYSSYRTKTPAPVGIFGPGWKAPSDIRLQIRDDALVLNDNGGRSIHFEPLLPGEAVYSRSESLWLVRGGKATQPDGHTLARLWASLPPDIRLSPHLYLATNSAQGPWWILGWSELVPGAEDVLPAPLPPYRVLTGLADRFGRTLTYRREAAGDLAGEITGVTDGAGREFRLVLTTQAQRAEEARKQRTASLSSPDTPRPLSASAFPDTLPGTEYGPDRGIRLSAVWLMHDPAYPESLPGAPLARYTYTEAGELLAVYDRSNTQVRAFTYDAQHPGRMVAHRYAGRPEMRYRYDDTGRVVEQLNPAGLSYRYLYEQDRITVTDS…
GCF_001677495.1	Rhs-DUF4329	WP_065225527.1		100.000	100	MSGKPAARQGDMTQYGGPIVQGSAGVRIGAPTGVACSVCPGGMTSGNPVNPLLGAKVLPGETDLALPGPLPFILSRTYSSYRTKTPAPVGIFGPGWKAPSDIRLQIRDDALVLNDNGGRSIHFEPLLPGEAVYSRSESLWLVRGGKATQPDGHTLARLWASLPPDIRLSPHLYLATNSAQGPWWILGWSELVPGAEDVLPAPLPPYRVLTGLADRFGRTLTYRREAAGDLAGEITGVTDGAGREFRLVLTTQAQRAEEARKQRTASLSSPDTPRPLSASAFPDTLPGTEYGPDRGIRLSAVWLMHDPAYPESLPGAPLARYTYTEAGELLAVYDRSNTQVRAFTYDAQHPGRMVAHRYAGRPEMRYRYDDTGRVVEQLNPAGLSYRYLYEQDRITVTDS…
GCF_001678965.1	Rhs-DUF4329	WP_065225527.1		100.000	100	MSGKPAARQGDMTQYGGPIVQGSAGVRIGAPTGVACSVCPGGMTSGNPVNPLLGAKVLPGETDLALPGPLPFILSRTYSSYRTKTPAPVGIFGPGWKAPSDIRLQIRDDALVLNDNGGRSIHFEPLLPGEAVYSRSESLWLVRGGKATQPDGHTLARLWASLPPDIRLSPHLYLATNSAQGPWWILGWSELVPGAEDVLPAPLPPYRVLTGLADRFGRTLTYRREAAGDLAGEITGVTDGAGREFRLVLTTQAQRAEEARKQRTASLSSPDTPRPLSASAFPDTLPGTEYGPDRGIRLSAVWLMHDPAYPESLPGAPLARYTYTEAGELLAVYDRSNTQVRAFTYDAQHPGRMVAHRYAGRPEMRYRYDDTGRVVEQLNPAGLSYRYLYEQDRITVTDS…
GCF_000017745.1	Rhs-MPTase4	WP_001289086.1		100.000	100	MSEGPGGPQGATAGGTLAMRMLSQQAMVASQMKRAANDKAIAQMLASKKSGPPAARLGDEIQHKSFLGAQAGAVLGAIVTIAEGCLIMAACATGPYALVLVPALMYASYKASDYVEEKQNQLESWINSFCDTDGAINTGSENVKINGELAARAAVTLPPPPPPGAIPEVPQGEPSWGDIATDLLESAAEKAVPLAKAWENAVITLTDSNAGFMDRVSAGASLLFPAGPVLMEFATMVGGRGEIKKEVDFPEAGEDTALCDKENKPPRIAQGSSNVFINNQPAARKGDKLECSAAIVGGSPDVFIGGEQVTYLDIQPEFPPWQRMILGGITIASYLLPPAGLLGKLKNLARLGKLGNLLGKSGKLLGAKLGALLGKTGKSLKSIANKVIRWVTDPVDPVT…
GCF_009948655.1	Rhs-MPTase4	WP_001289065.1		100.000	100	MSEGPGGPQGATAGGTLAMRMLSQQAMVASQMKRAANDKAIAQMLASKKSGPPAARLGDEIQHKSFLGALAGAVLGAIVTIAEGCLIMAACATGPYALVLVPALMYASYKASDYVEEKQNQLESWINSFCDTDGAINTGSENVKINGKPAARAAVTLPPPPPPGAIPEVPQGEPSWGDIATDLLESAAEKAVPLAKAWGNAVITLTDSNAGFMDRVSAGASLLFPAGPVLMEFATMVGGRGEIKKDVDFPEAGEDTALCDKENKPPRIAQGSSNVFINNQPAARQGDKLECSAAIVGGSPDVFIGGEQVTYLDIQPEFPPWQRMILGGITIASYLLPPAGLLGKLKNLARLGKLGNLLGKSGKLLGAKLGALLGKTGKSLKSIANKVIRWVTDPVDPVT…
GCF_018884285.1	Rhs-MPTase4	WP_001289071.1		100.000	100	MSEGPGGPQGATAGGTLAMRMLSQQAMVASQMKRAANDKAIAQMLASKKSGPPAARLGDEIQHKSFLGALAGAVLGAIVTIAEGCLIMAACATGPYALVLVPALMYASYKASDYVEEKQNQLESWINSFCDTDGAINTGSENVKINGKPAARAAVTLPPPPPPGAIPEVPQGEPSWGDIATDLLESAAEKAVPLAKAWGNAVITLTDSNAGFMDRVSAGASLLFPAGPVLMEFATMVGGRGEIKKDVDFPEAGEDTALCDKENKPPRIAQGSSNVFINNQPAARQGDKLECSAAIVGGSPDVFIGGEQVTYLDIQPEFPPWQRMILGGITIASYLLPPAGLLGKLKNLARLGKLGNLLGKSGKLLGAKLGALLGKTGKSLKSIANKVIRWVTDPVDPVT…
GCF_002741455.1	Rhs-MPTase4	WP_001289071.1		100.000	100	MAACATGPYALVLVPALMYASYKASDYVEEKQNQLESWINSFCDTDGAINTGSENVKINGKPAARAAVTLPPPPPPGAIPEVPQGEPSWGDIATDLLESAAEKAVPLAKAWGNAVITLTDSNAGFMDRVSAGASLLFPAGPVLMEFATMVGGRGEIKKDVDFPEAGEDTALCDKENKPPRIAQGSSNVFINNQPAARQGDKLECSAAIVGGSPDVFIGGEQVTYLDIQPEFPPWQRMILGGITIASYLLPPAGLLGKLKNLARLGKLGNLLGKSGKLLGAKLGALLGKTGKSLKSIANKVIRWVTDPVDPVTGAYCDERTDFTLGQTLPLSFTRFHSSVLPLHGLTGVGWSDSWSEYAWVREQGNRVDIISLGATLNFAFDGESDTAVNPYHAQYILRR…
GCF_002741255.1	Rhs-MafB19	WP_095892493.1		100.000	100	MSEGPGGPQGATAGGTLAMRMLSQQAMVASQMKRAANDKAIAQMLAAKKSGPPAARLGDEIQHKSFLGALAGAVLGAIVTIAEGCLIMAACATGPYALVLVPALMYASYKASDYVEEKQNQLESWINSFCDTDGAINTGSENVNINGKPAARAAVTLPPPPPPGAIPEVPQGEPSWGDIATDLLESAAEKAVPLAKAWGNAVITLTDSNAGFMDRLCAGTSLLFPAGPVLMEFATMVGGRGEIKKDVDFPEAGEDTALCDKENKPPRIAQGSSNVFINNQPAARKGDKLECSAAIVEGSPDVFIGGEQVTYLDIQPEFPPWQRMILGGITIASYLLPPAGLLGKLGNLAKLGKLGNLLGKSGKLLGAKLGALLSRTKNALKNTYNVLKKFIKDPVDPVT…
GCF_002302335.1	Rhs-MafB19	WP_095892493.1		100.000	100	MSEGPGGPQGATAGGTLAMRMLSQQAMVASQMKRAANDKAIAQMLAAKKSGPPAARLGDEIQHKSFLGALAGAVLGAIVTIAEGCLIMAACATGPYALVLVPALMYASYKASDYVEEKQNQLESWINSFCDTDGAINTGSENVNINGKPAARAAVTLPPPPPPGAIPEVPQGEPSWGDIATDLLESAAEKAVPLAKAWGNAVITLTDSNAGFMDRLCAGTSLLFPAGPVLMEFATMVGGRGEIKKDVDFPEAGEDTALCDKENKPPRIAQGSSNVFINNQPAARKGDKLECSAAIVEGSPDVFIGGEQVTYLDIQPEFPPWQRMILGGITIASYLLPPAGLLGKLGNLAKLGKLGNLLGKSGKLLGAKLGALLSRTKNALKNTYNVLKKFIKDPVDPVT…
GCF_001677495.1	Rhs-MafB19	WP_065225540.1		100.000	100	MSEGPGGPQGATAGGTLAMRMLSQQAMVASQMKRAANDKAIAQMLASKKSGPPAARLGDEIQHKSFLGALAGAVLGAIVTIAEGCLIMAACATGPYALVLVPALMYASYKASDYVEEKQNQLESWINSFCDTDGAINTGSENVKINGKPAARAAVTLPPPPPPGAIPEVPQGEPSWGDIATDLLESAAEKAVPLAKAWGNAVITLTDSNAGFMDRVSAGASLLFPAGPVLMEFATMVGGRGEIKKDVDFPEAGEDTALCDKENKPPRIAQGSSNVFINNQPAARQGDKLECSAAIVGGSPDVFIGGEQVTYLDIQPEFPPWQRMILGGITIASYLLPPAGLLGKLKNLARLGKLGNLLGKSGKLLGAKLGALLGKTGKSLKSIANKVIRWVTDPVDPVT…
GCF_001678965.1	Rhs-MafB19	WP_065225540.1		100.000	100	MSEGPGGPQGATAGGTLAMRMLSQQAMVASQMKRAANDKAIAQMLASKKSGPPAARLGDEIQHKSFLGALAGAVLGAIVTIAEGCLIMAACATGPYALVLVPALMYASYKASDYVEEKQNQLESWINSFCDTDGAINTGSENVKINGKPAARAAVTLPPPPPPGAIPEVPQGEPSWGDIATDLLESAAEKAVPLAKAWGNAVITLTDSNAGFMDRVSAGASLLFPAGPVLMEFATMVGGRGEIKKDVDFPEAGEDTALCDKENKPPRIAQGSSNVFINNQPAARQGDKLECSAAIVGGSPDVFIGGEQVTYLDIQPEFPPWQRMILGGITIASYLLPPAGLLGKLKNLARLGKLGNLLGKSGKLLGAKLGALLGKTGKSLKSIANKVIRWVTDPVDPVT…
GCF_021534985.1	Rhs-REase3	WP_001514606.1		100.000	100	MSEGPGGPQGATAGGTLAMRMLSQQAMVASQMKRAANDKAIAQMLAAKKSGPPAARLGDEIQHKSFLGALAGAVLGAIVTIAEGCLIMTACATGPYALVLVPALMYASYKASDYVEEKQNQLESWINSFCDTDGAINTGSENVKINGKPAARAAVTLPPPPPPGAIPEVPQGEPSWGDIATDLLESAAEKAVPLAKAWGNAVITLTDSNAGFMDRVSAGASLLFPAGPVLMEFATMVGGRGEIKKDVDFPEAGEDTALCDKENKPPRIAQGSSNVFINNQPAARKGDKLECSAAIVEGSPDVFIGGEQVTYLDIQPEFPPWQRMILGGITIASYLLPPAGLLGKLGNLAKLGKLGNLLGKSGKLLGAKLGALLSRTKNALKNTYNVLKKFIKDPVDPVT…
GCF_018986835.1	Rhs-REase3	WP_001289045.1		100.000	100	MSEGPGGPQGATAGGTLAMRMLSQQAMVASQMKRAANDKAIAQMLAAKKSGPPAARLGDEIQHKSFLGALAGAVLGAIVTIAEGCLIMAACATGPYALVLVPALMYASYKASDYVEEKQNQLESWINSFCDTDGAINTGSENVNINGKPAARAAVTLPPPPPPGAIPEVPQGEPSWGDIATDLLESAAEKAVPLAKAWGNAVITLTDSNAGFMDRLCAGTSLLFPAGPVLMEFATMVGGRGEIKKDVDFPEAGEDTALCDKENKPPRIAQGSSNVFINNQPAARKGDKLECSAAIVEGSPDVFIGGEQVTYLDIQPEFPPWQRMILGGITIASYLLPPAGLLGKLGNLAKLGKLGNLLGKSGKLLGAKLGALLSRTKNALKNTYNVLKKFIKDPVDPVT…
GCF_003956285.1	Rhs-Ntox30	WP_001716276.1		100.000	100	MSEGPGGPQGATAGGTLAMRMLSQQAMVASQMKRAANDKAIAQMLASKKSGPPAARLGDEIQHKSFLGALAGAVLGAIVTIAEGCLIMAACATGPYALVLVPALMYASYKASDYVEEKQNQLESWINSFCDTDGAINTGSENVKINGELAARAAVTLPPPPPPGAIPEVPQGEPSWGDIATDLLESAAEKAVPLAKAWGNAVITLTDSNAGFMDRVSAGASLLFPAGPVLMEFATMVGGRGEIKKEVDFPEAGEDTALCDKENKPPRIAQGSSNVFINNQPAARKGDKLECSAVIVGGSPDVFIGGEQVTYLDIQPEFPPWQRMILGGITIASYLLPPAGLLGKLKNLARLGKLGNLLGKSGKLLGAKLGALLGKTGKSLKSIANKVIRWVTDPVDPVT…
GCF_003956445.1	Rhs-Ntox30	WP_001716276.1		100.000	100	MSEGPGGPQGATAGGTLAMRMLSQQAMVASQMKRAANDKAIAQMLASKKSGPPAARLGDEIQHKSFLGALAGAVLGAIVTIAEGCLIMAACATGPYALVLVPALMYASYKASDYVEEKQNQLESWINSFCDTDGAINTGSENVKINGELAARAAVTLPPPPPPGAIPEVPQGEPSWGDIATDLLESAAEKAVPLAKAWGNAVITLTDSNAGFMDRVSAGASLLFPAGPVLMEFATMVGGRGEIKKEVDFPEAGEDTALCDKENKPPRIAQGSSNVFINNQPAARKGDKLECSAVIVGGSPDVFIGGEQVTYLDIQPEFPPWQRMILGGITIASYLLPPAGLLGKLKNLARLGKLGNLLGKSGKLLGAKLGALLGKTGKSLKSIANKVIRWVTDPVDPVT…
GCF_003956425.1	Rhs-Ntox30	WP_001716276.1		100.000	100	MSEGPGGPQGATAGGTLAMRMLSQQAMVASQMKRAANDKAIAQMLASKKSGPPAARLGDEIQHKSFLGALAGAVLGAIVTIAEGCLIMAACATGPYALVLVPALMYASYKASDYVEEKQNQLESWINSFCDTDGAINTGSENVKINGELAARAAVTLPPPPPPGAIPEVPQGEPSWGDIATDLLESAAEKAVPLAKAWGNAVITLTDSNAGFMDRVSAGASLLFPAGPVLMEFATMVGGRGEIKKEVDFPEAGEDTALCDKENKPPRIAQGSSNVFINNQPAARKGDKLECSAVIVGGSPDVFIGGEQVTYLDIQPEFPPWQRMILGGITIASYLLPPAGLLGKLKNLARLGKLGNLLGKSGKLLGAKLGALLGKTGKSLKSIANKVIRWVTDPVDPVT…
GCF_003956465.1	Rhs-Ntox30	WP_126133615.1		100.000	100	MSEGPGGPQGATAGGTLAMRMLSQQAMVASQMKRAANDKAIAQMLASKKSGPPAARLGDEIQHKSFLGALAGAVLGAIVTIAEGCLIMAACATGPYALVLVPALMYASYKASDYVEEKQNQLESWINSFCDTDGAINTGSENVKINSELAARAAVTLPPPPPPGAIPEVPQGEPSWGDIATDLLESAAEKAVPLAKAWGNAVITLTDSNAGFMDRVSAGASLLFPAGPVLMEFATMVGGRGEIKKEVDFPEAGEDTALCDKENKPPRIAQGSSNVFINNQPAARKGDKLECSAVIVGGSPDVFIGGEQVTYLDIQPEFPPWQRMILGGITIASYLLPPAGLLGKLKNLARLGKLGNLLGKSGKLLGAKLGALLGKTGKSLKSIANKVIRWVTDPVDPVT…
GCF_024584865.1	Rhs-Ntox30	WP_257122721.1		100.000	100	MSEGPGGPQGATAGGTLAMRMLSQQAMVASQMKRAANDKAIAQMLASKKSGPPAARLGDEIQHKSFLGALAGAVLGAIVTIAEGCLIMAACATGPYALVLVPALMYASYKASDYVEEKQNQLESWINSFCDTDGAINTGSENVKINGELAARAAVTLPPPPPPGAIPEVPQGEPSWGDIATDLLESAAEKAVPLAKAWGNAVITLTDSNAGFMDRVSAGASLLFPAGPVLMEFATMVGGRGEIKKEVDFPEAGEDTALCDKENKPPRIAQGSSNVFINNQPAARKGDKLECSAAIVGGSPDVFIGGEQVTYLDIQPEFPPWQRMILGGITIASYLLPPAGLLGKLKNLARLGKLGNLLGKSGKLLGAKLGALLGKTGKSLKSIANKVIRWVTDPVDPVT…
