# Supplementary material for: Colicins and T6SS-based competition systems enhance enterotoxigenic E. coli (ETEC) competitiveness
Source: Gut Microbes. 2023 Dec 27;16(1):2295891. doi: 10.1080/19490976.2023.2295891 (PMC10761095; doi:10.1080/19490976.2023.2295891)
Supplement: Table_S2_revised_JK.xlsx [file KGMI_A_2295891_SM3396.xlsx]

## Sheet: Table S2
						Bacteriocins										T6SS				T6SS effectors
																				Hcp		PAAR-Rhs
Accession	Strain	ST	Enterotoxins	Colonization factors	ETEC lineage (Mentzer et al. 2014)	Colicin Ia	Colicin Ib	Colicin B	Colicin E1	Colicin M	Colicin V	Microcin H47	Uropathogenic specific protein	CDI	T6SS status	Type i1	Type i2	Type i3	Type i4b	S-type pyocin + HNH nuclease	HNH nuclease	1. Ntox34	1. DUF4329	2. DUF4329	3. DUF4329	3. ct-4	3. ct-6	3. ct-14	4. DUF4329	5. DUF4329	6. Tox-REase-3	6. Tox-MPTase4	6. Ntox30	6. MafB19-deam	6. AHH	6. ct-16	7. ct-1	7. ct-3	7. ct-5	7. ct-8	7. ct-10	7. ct-12	7. ct-13	7. ct-17	8. ct-2	8. ct-3	8. ct-7	8. ct-9	8. ct-10
GCF_000013265.1	UPEC UTI89	95											yes	1	intact	intact	intact
GCF_000007445.1	UPEC CFT073	73										yes	yes	1	residual		Missing TssG
GCF_000013305.1	UPEC 536	127											yes	1	intact	Intact	Missing TssM, TssI, Split TssF
GCF_003030245.1		5030	ST-II, LT												residual	Split TssI, TssH
GCF_019431335.1		1	STp, ST-II	F18											residual	missing TssM, TssI, Truncated TssA, TssH
GCF_001677475.2		1176	STp												intact			Missing TssF, Split TssL	Intact	+							+										+											+
GCF_904831805.1		182	STp	CS6	L7										missing
GCF_002741555.1		182	STp	CS6	L7										missing
GCF_002741535.1		182	STp	CS6	L7										missing
GCF_002741435.1		182	STp	CS6	L7		yes								missing
GCF_002741495.1		182	STp	CS6	L7										missing
GCF_000008865.2	EHEC O157	11													intact	Intact
GCF_000013585.1	Shigella flexneri 8401	634													missing
GCF_000092525.1	Shigella sonnei Ss046	152							yes						residual	Split TssM, TssK, TssC, TssH
GCF_000283715.1	Shigella sonnei 53G	152							yes						residual	Split TssM, TssI, TssC
GCF_001721225.1		-	STp					yes		yes					residual	Missing TssJ, TssK, TssI, truncated TssL, TssG, Split TssC
GCF_000005845.2	E. coli str. K12 substr. MG1655	10													missing
GCF_000010245.2	E. coli str. K12 substr. W3110	10													missing
GCF_009866925.2		10	STp					yes		yes					intact	Intact					+	+		+				+		+													+						+
GCF_024662255.1		10	STp									yes			intact	Intact					+	+		+				+		+													+
GCF_018884325.1		10	STh	CFA/I, CS21	L15										missing
GCF_003956305.1		10	STh	CFA/I, CS21	L15										missing
GCF_019431295.1		10858	STp, ST-II	K88, F18			yes								missing
GCF_021534865.1		100	ST-II, LT	K88											intact	Intact					+	+		+						+								+					+		+
GCF_000212715.2		100	ST-II, LT	K88											residual	Split TssM, TssI
GCF_018884485.1		4121	STp, LT	CS12											broken component	Split TssF
GCF_003956345.1		1564	STh												intact	Intact					+			+				+		+													+						+
GCF_003290205.1		4	STh, LT	CS2, CS3	L2										missing
GCF_002269325.1		4	STh, LT	CS2, CS3, CS21	L2										missing
GCF_904830965.1		4	STh, LT	CS2, CS3, CS21	L2										missing
GCF_001888075.1		4	STh, LT	CS2, CS3, CS21	L2										missing
GCF_002741335.1		4	STh, LT	CS2, CS3	L2										missing
GCF_002741575.1		4	STh, LT	CS2, CS3	L2										missing
GCF_018884525.1		4	STh, LT	CS2, CS3, CS21	L2										missing
GCF_002741195.1		4	STh, LT	CS2, CS3, CS21	L2										missing
GCF_018884405.1	TW10598	4	STh, LT	CS2, CS3, CS21	L2										missing
GCF_001750845.1		4	STh, LT	CS1, CS3, CS21	L1										missing
GCF_904833135.1		2353	STh, LT	CS1, CS3, CS21	L1										missing
GCF_002741515.1		2353	STh, LT	CS3											missing
GCF_904831835.1		1312	LT	CS21	L4										missing
GCF_002741315.1		1312	LT	CS6, CS21	L4										missing
GCF_002741295.1		1312	LT	CS6	L4										missing
GCF_018884505.1		1312	LT	CS6, CS8	L4										missing
GCF_003956225.1		1312	STh	CS6	L4										missing
GCF_000210475.1	ETEC H10407	48	STp, STh, LT	CFA/I											missing
GCF_002741215.1		48	STh, LT	CS7											complemented	Truncated TssJ, TssL, Split TssI	Split TssF				+	+		+				+															+						+
GCF_003956265.1		1201	STh	CS4, CS6											broken component	Split TssF
GCF_018884565.1		2368	STp, LT	CS19	L10										intact	Intact					+	+		+		+													+
GCF_003956245.1		398	STp	CS6	L9										intact	Intact					+	+		+				+											+								+
GCF_000017765.1	E. coli commensal HS	46													intact	Intact
GCF_021534925.1		540	STp												intact	Intact					+	+		+		+			+														+
GCF_008065435.1		-	STp, LT											1	intact	Intact			Intact			+		+				+												+
GCF_001677515.1		329	STp												intact				Intact		+	+						+																			+
GCF_009950125.1		3630	STp, ST-II												residual	Split TssF, Truncated TssI
GCF_022376675.1		2332	STh	CFA/I, CS21	L6										residual	Missing TssM, TssA, Truncated TssL, TssK
GCF_018884445.1	TW11681	2332	STh	CFA/I, CS21	L6										residual	Missing TssM, TssA, Truncated TssL, TssK
GCF_018884365.1		2332	STh	CFA/I, CS21	L6										residual	Missing TssM, TssA, Truncated TssL, TssK
GCF_003956405.1		2332	STh	CFA/I, CS21	L6										intact	Missing TssM, TssA, Truncated TssL, TssK	intact				+								+
GCF_002803805.1		764	STp, ST-II	987P				yes						1	residual				Missing TssF, TssG, TssE, TssB, TssC, TssD, TssI, Truncated TssA
GCF_000167875.2	EPEC E110019	381													residual	Split TssM, TssC
GCF_032366635.1	TW10690	641	STh	CS21											residual		Missing TssJ, TssM, TssF, TssG, TssE, Truncated TssD, TssI, TssH
GCF_000017745.1		1132	STh, LT	CS1, CS3											intact	Intact	Truncated TssJ, Missing TssM, TssF, TssG, TssI				+		+					+	+	+		+									+				+
GCF_003956385.1		517	STh												broken component	Split TssC
GCF_021535025.1		162	STp												broken component	Split TssH
GCF_021534985.1		162	STp												intact	Intact					+					+				+	+										+					+
GCF_018986835.1		4496	LT												intact	Intact					+					+				+	+										+					+
GCF_002741475.1		316	STp	CS6	L17										missing
GCF_018884425.1	TW10590	278	STh	CFA/I, CS21											broken component	Split TssC
GCF_018884265.1		94	STp, STh, LT	CS6, CS21	L8										intact	Intact	Missing TssJ, TssM, TssF, TssG, TssE, TssI				+			+				+	+												+
GCF_032365155.1	TW10573	94	STh	CS6, CS21	L8										intact	Intact	Missing TssJ, TssM, TssF, TssG, TssE, TssI				+		+	+				+	+
GCF_003956285.1		94	STh	CS6, CS21	L8										intact	Intact	Missing TssJ, TssM, TssF, TssG, TssE, TssI				+		+	+					+				+								+
GCF_003956445.1		-	STh	CS6, CS21	L8										intact	Intact	Missing TssJ, TssM, TssF, TssG, TssE, TssI				+		+	+					+				+								+
GCF_003956425.1		94	STh	CS6, CS21	L8										intact	Intact	Missing TssJ, TssM, TssF, TssG, TssE, TssI				+		+	+					+				+								+
GCF_003956465.1		94	STh	CS6, CS21	L8										intact	Intact	Missing TssJ, TssM, TssF, TssG, TssE, TssI				+		+	+					+				+								+
GCF_002741255.1		5305	LT	CS7											complemented	Split TssF	Missing TssM, TssI, TssH, Truncated TssD				+		+					+	+					+											+
GCF_002302335.1		5305	LT	CS7											complemented	Split TssF	Missing TssM, TssI, TssH, Truncated TssD				+		+					+	+					+	+										+
GCF_904830975.1		5305	LT	CS7											residual	Split TssF, TssH	Missing TssM, TssI, TssH, Truncated TssD
GCF_032368225.1	TW10828	173	LT	CS7	L3										complemented	Split TssF	Missing TssM, TssI, TssH, Truncated TssD				+		+					+	+						+										+
GCF_003956165.1		173	STh	CFA/I, CS21	L3										intact	Intact	Missing TssM, TssL, TssK, TssD, TssI, TssH, Truncated TssC				+					+			+													+
GCF_002741355.1		7256	STh	CFA/I											intact	Intact	Missing TssM, TssL, TssK, TssD, TssI, TssH, Truncated TssC				+					+			+													+			+
GCF_904831825.1		173	STh, LT	CFA/I, CS21	L3										intact	Intact	Missing TssM, TssL, TssK, TssD, TssI, TssH, Truncated TssC				+					+			+													+			+
GCF_018884585.1		88	LT	CS17											intact	Intact						+				+			+													+					+
GCF_016696665.1		88	STp, ST-II, LT	F18					yes						intact	Intact						+						+	+													+					+
GCF_003402955.1		88	STp, ST-II, LT	F18											intact	Intact						+						+	+													+					+
GCF_002853805.1		88	ST-II, LT												broken component	Split TssI
GCF_018884545.1		423	LT	CS19											intact	Intact							+			+			+													+
GCF_032367395.1	TW14425	23	STh	CS14	L16										missing
GCF_002302315.1		443	STh, LT	CS5, CS6	L5	yes									intact	Intact					+							+	+	+
GCF_003956325.1		443	STh	CS5, CS6	L5	yes									intact	Intact					+							+		+													+
GCF_003956205.1		443	STh, LT	CS5, CS6	L5	yes									intact	Intact					+							+		+													+
GCF_904831875.1		443	STh, LT	CS5, CS6	L5	yes									intact	Intact					+							+	+	+													+
GCF_003956485.1		443	STh	CS5, CS6	L5	yes									intact	Intact					+							+		+													+
GCF_003956185.1		443	STh	CS5, CS6	L5	yes									intact	Intact					+							+	+	+													+
GCF_018884385.1	TW10722	443	STh	CS5, CS6	L5	yes									intact	Intact					+							+		+													+
GCF_003956365.1		443	STh	CS5, CS6	L5	yes									intact	Intact					+								+	+
GCF_009950475.1		1611	LT					yes		yes					intact	Intact	Intact				+		+					+	+	+															+
GCF_009948655.1		4038	LT									yes			intact	Intact	intact				+					+			+			+													+
GCF_024585025.1		155	LT								yes				intact	Intact	Intact				+		+		+				+							+							+		+
GCF_018884305.1		223	STp	CS14	L19										broken component	Split TssI
GCF_018884285.1		58	STp			yes									intact	Intact					+		+					+	+			+													+
GCF_002741455.1		58	STp	CS14	L19	yes									intact	Intact					+		+					+	+			+													+
GCF_024584865.1		12338	LT			yes					yes				intact	Intact					+		+					+	+	+			+											+	+
GCF_024584985.1		345	LT												missing
GCF_001677495.1		718	STp												complemented	Truncated TssL			Missing TssF, TssG, TssE, TssB, TssC, TssD, TssI		+		+					+	+	+				+	+					+				+	+
GCF_001678965.1		718	STp												intact	Truncated TssL			Intact		+		+					+	+	+				+	+					+				+	+
GCF_000026225.1	E. fergusonii ATCC 35469
[truncated: 4 more columns]
