# Supplementary material for: Colicins and T6SS-based competition systems enhance enterotoxigenic E. coli (ETEC) competitiveness
Source: Gut Microbes. 2023 Dec 27;16(1):2295891. doi: 10.1080/19490976.2023.2295891 (PMC10761095; doi:10.1080/19490976.2023.2295891)
Supplement: Table S6 revised.xlsx [file KGMI_A_2295891_SM3395.xlsx]

## Sheet: TssD 1
Site	Partition	⍺	β	β-⍺	Prob[⍺>β]	Prob[⍺<β]	BayesFactor[⍺<β]
1	1	5.328	2.016	-3.312	0.536	0.413	0.824
2	1	3.960	2.914	-1.047	0.495	0.454	0.970
3	1	5.333	2.646	-2.686	0.523	0.427	0.870
4	1	5.331	2.474	-2.858	0.526	0.423	0.857
5	1	5.328	1.964	-3.364	0.537	0.412	0.820
6	1	5.339	3.745	-1.594	0.503	0.447	0.944
7	1	3.967	4.608	0.641	0.466	0.483	1.092
8	1	5.344	4.615	-0.729	0.489	0.461	1.000
9	1	3.052	4.604	1.552	0.450	0.499	1.163
10	1	5.328	1.964	-3.364	0.537	0.412	0.820
11	1	3.956	1.852	-2.104	0.517	0.431	0.884
12	1	3.046	2.453	-0.593	0.488	0.460	0.994
13	1	3.961	3.162	-0.799	0.490	0.458	0.988
14	1	3.963	3.740	-0.223	0.480	0.468	1.030
15	1	3.045	1.850	-1.194	0.501	0.446	0.940
16	1	27.744	4.722	-23.022	0.868	0.088	0.113
17	1	5.336	3.166	-2.170	0.513	0.437	0.905
18	1	3.967	4.608	0.641	0.466	0.483	1.092
19	1	3.960	2.914	-1.047	0.495	0.454	0.970
20	1	5.328	1.853	-3.474	0.540	0.410	0.811
21	1	5.332	2.605	-2.728	0.523	0.426	0.868
22	1	3.967	4.608	0.641	0.466	0.483	1.092
23	1	3.048	3.159	0.111	0.474	0.474	1.052
24	1	5.344	4.615	-0.729	0.489	0.461	1.000
25	1	5.331	2.458	-2.874	0.527	0.423	0.856
26	1	5.344	4.615	-0.729	0.489	0.461	1.000
27	1	5.334	2.917	-2.417	0.518	0.432	0.889
28	1	3.956	1.852	-2.104	0.517	0.431	0.884
29	1	5.333	2.646	-2.686	0.523	0.427	0.870
30	1	3.959	2.643	-1.316	0.500	0.448	0.948
31	1	24.910	2.970	-21.940	0.889	0.079	0.101
32	1	3.050	3.737	0.687	0.464	0.484	1.097
33	1	3.967	4.608	0.641	0.466	0.483	1.092
34	1	3.958	2.455	-1.503	0.504	0.444	0.934
35	1	5.339	3.745	-1.594	0.503	0.447	0.944
36	1	3.959	2.643	-1.316	0.500	0.448	0.948
37	1	5.331	2.458	-2.874	0.527	0.423	0.856
38	1	3.050	3.737	0.687	0.464	0.484	1.097
39	1	5.336	3.166	-2.170	0.513	0.437	0.905
40	1	5.328	2.016	-3.312	0.536	0.413	0.824
41	1	5.334	2.917	-2.417	0.518	0.432	0.889
42	1	5.339	3.745	-1.594	0.503	0.447	0.944
43	1	3.048	2.911	-0.137	0.478	0.469	1.032
44	1	3.967	4.608	0.641	0.466	0.483	1.092
45	1	5.328	2.016	-3.312	0.536	0.413	0.824
46	1	5.339	3.745	-1.594	0.503	0.447	0.944
47	1	5.344	4.615	-0.729	0.489	0.461	1.000
48	1	5.336	3.166	-2.170	0.513	0.437	0.905
49	1	3.967	4.608	0.641	0.466	0.483	1.092
50	1	3.956	1.962	-1.994	0.514	0.433	0.894
51	1	5.328	1.964	-3.364	0.537	0.412	0.820
52	1	3.963	3.740	-0.223	0.480	0.468	1.030
53	1	5.333	2.646	-2.686	0.523	0.427	0.870
54	1	5.334	2.917	-2.417	0.518	0.432	0.889
55	1	5.333	2.646	-2.686	0.523	0.427	0.870
56	1	5.339	3.745	-1.594	0.503	0.447	0.944
57	1	5.339	3.745	-1.594	0.503	0.447	0.944
58	1	3.958	2.455	-1.503	0.504	0.444	0.934
59	1	3.967	4.608	0.641	0.466	0.483	1.092
60	1	5.336	3.166	-2.170	0.513	0.437	0.905
61	1	5.336	3.166	-2.170	0.513	0.437	0.905
62	1	5.336	3.166	-2.170	0.513	0.437	0.905
63	1	3.959	2.643	-1.316	0.500	0.448	0.948
64	1	3.052	4.604	1.552	0.450	0.499	1.163
65	1	5.334	2.917	-2.417	0.518	0.432	0.889
66	1	5.331	2.458	-2.874	0.527	0.423	0.856
67	1	3.959	2.643	-1.316	0.500	0.448	0.948
68	1	5.344	4.615	-0.729	0.489	0.461	1.000
69	1	3.967	4.608	0.641	0.466	0.483	1.092
70	1	3.967	4.608	0.641	0.466	0.483	1.092
71	1	3.052	4.604	1.552	0.450	0.499	1.163
72	1	3.052	4.604	1.552	0.450	0.499	1.163
73	1	3.960	2.914	-1.047	0.495	0.454	0.970
74	1	3.959	2.643	-1.316	0.500	0.448	0.948
75	1	3.960	2.914	-1.047	0.495	0.454	0.970
76	1	5.344	4.615	-0.729	0.489	0.461	1.000
77	1	5.328	1.964	-3.364	0.537	0.412	0.820
78	1	5.331	2.458	-2.874	0.527	0.423	0.856
79	1	5.333	2.646	-2.686	0.523	0.427	0.870
80	1	3.958	2.455	-1.503	0.504	0.444	0.934
81	1	3.959	2.643	-1.316	0.500	0.448	0.948
82	1	5.328	2.016	-3.312	0.536	0.413	0.824
83	1	3.960	2.914	-1.047	0.495	0.454	0.970
84	1	5.331	2.474	-2.858	0.526	0.423	0.857
85	1	5.332	2.605	-2.728	0.523	0.426	0.868
86	1	3.958	2.455	-1.503	0.504	0.444	0.934
87	1	5.344	4.615	-0.729	0.489	0.461	1.000
88	1	5.331	2.474	-2.858	0.526	0.423	0.857
89	1	5.344	4.615	-0.729	0.489	0.461	1.000
90	1	5.339	3.745	-1.594	0.503	0.447	0.944
91	1	3.959	2.601	-1.357	0.501	0.448	0.947
92	1	5.336	3.166	-2.170	0.513	0.437	0.905
93	1	5.328	1.964	-3.364	0.537	0.412	0.820
94	1	3.959	2.643	-1.316	0.500	0.448	0.948
95	1	3.048	2.911	-0.137	0.478	0.469	1.032
96	1	5.328	1.853	-3.474	0.540	0.410	0.811
97	1	5.336	3.166	-2.170	0.513	0.437	0.905
98	1	5.339	3.745	-1.594	0.503	0.447	0.944
99	1	3.050	3.737	0.687	0.464	0.484	1.097
100	1	5.344	4.615	-0.729	0.489	0.461	1.000
101	1	5.339	3.745	-1.594	0.503	0.447	0.944
102	1	5.339	3.745	-1.594	0.503	0.447	0.944
103	1	3.959	2.643	-1.316	0.500	0.448	0.948
104	1	5.331	2.474	-2.858	0.526	0.423	0.857
105	1	5.333	2.646	-2.686	0.523	0.427	0.870
106	1	3.052	4.604	1.552	0.450	0.499	1.163
107	1	3.967	4.608	0.641	0.466	0.483	1.092
108	1	3.959	2.643	-1.316	0.500	0.448	0.948
109	1	5.334	2.917	-2.417	0.518	0.432	0.889
110	1	3.959	2.601	-1.357	0.501	0.448	0.947
111	1	5.331	2.474	-2.858	0.526	0.423	0.857
112	1	3.967	4.608	0.641	0.466	0.483	1.092
113	1	5.328	1.964	-3.364	0.537	0.412	0.820
114	1	5.467	25.418	19.951	0.115	0.836	5.946
115	1	5.331	2.458	-2.874	0.527	0.423	0.856
116	1	5.344	4.615	-0.729	0.489	0.461	1.000
117	1	5.334	2.917	-2.417	0.518	0.432	0.889
118	1	3.961	3.162	-0.799	0.490	0.458	0.988
119	1	3.052	4.604	1.552	0.450	0.499	1.163
120	1	5.339	3.745	-1.594	0.503	0.447	0.944
121	1	5.334	2.917	-2.417	0.518	0.432	0.889
122	1	5.334	2.917	-2.417	0.518	0.432	0.889
123	1	3.052	4.604	1.552	0.450	0.499	1.163
124	1	3.958	2.455	-1.503	0.504	0.444	0.934
125	1	3.959	2.643	-1.316	0.500	0.448	0.948
126	1	3.958	2.455	-1.503	0.504	0.444	0.934
127	1	24.931	4.709	-20.222	0.852	0.104	0.136
128	1	3.958	2.455	-1.503	0.504	0.444	0.934
129	1	3.967	4.608	0.641	0.466	0.483	1.092
130	1	3.050	3.737	0.687	0.464	0.484	1.097
131	1	3.046	2.453	-0.593	0.488	0.460	0.994
132	1	3.956	1.962	-1.994	0.514	0.433	0.894
133	1	5.336	3.166	-2.170	0.513	0.437	0.905
134	1	5.334	2.917	-2.417	0.518	0.432	0.889
135	1	5.344	4.615	-0.729	0.489	0.461	1.000
136	1	5.336	3.166	-2.170	0.513	0.437	0.905
137	1	5.339	3.745	-1.594	0.503	0.447	0.944
138	1	3.958	2.455	-1.503	0.504	0.444	0.934
139	1	5.331	2.458	-2.874	0.527	0.423	0.856
140	1	5.336	3.166	-2.170	0.513	0.437	0.905
141	1	5.344	4.615	-0.729	0.489	0.461	1.000
142	1	5.344	4.615	-0.729	0.489	0.461	1.000
143	1	3.046	2.453	-0.593	0.488	0.460	0.994
144	1	5.339	3.745	-1.594	0.503	0.447	0.944
145	1	3.048	3.159	0.111	0.474	0.474	1.052
146	1	3.967	4.608	0.641	0.466	0.483	1.092
147	1	5.334	2.917	-2.417	0.518	0.432	0.889
148	1	5.328	1.853	-3.474	0.540	0.410	0.811
149	1	3.048	3.159	0.111	0.474	0.474	1.052
150	1	5.333	2.646	-2.686	0.523	0.427	0.870
151	1	3.960	2.914	-1.047	0.495	0.454	0.970
152	1	5.328	2.016	-3.312	0.536	0.413	0.824
153	1	5.328	1.964	-3.364	0.537	0.412	0.820
154	1	3.959	2.643	-1.316	0.500	0.448	0.948
155	1	5.344	4.615	-0.729	0.489	0.461	1.000
156	1	3.050	3.737	0.687	0.464	0.484	1.097
157	1	5.331	2.458	-2.874	0.527	0.423	0.856
158	1	5.332	2.605	-2.728	0.523	0.426	0.868
159	1	3.960	2.909	-1.051	0.495	0.453	0.970
160	1	3.050	3.737	0.687	0.464	0.484	1.097

## Sheet: TssA 2
Site	Partition	⍺	β	β-⍺	Prob[⍺>β]	Prob[⍺<β]	BayesFactor[⍺<β]
1	1	3.887	0.928	-2.959	0.550	0.397	0.824
2	1	3.163	7.151	3.988	0.233	0.719	3.198
3	1	2.931	0.875	-2.056	0.536	0.409	0.866
4	1	3.230	1.181	-2.049	0.528	0.418	0.899
5	1	2.204	27.422	25.218	0.024	0.954	25.763
6	1	1.998	1.490	-0.508	0.493	0.451	1.029
7	1	1.867	1.301	-0.567	0.495	0.448	1.017
8	1	2.093	1.547	-0.547	0.494	0.450	1.026
9	1	16.813	1.415	-15.398	0.877	0.095	0.131
10	1	3.116	1.100	-2.016	0.529	0.417	0.895
11	1	1.764	1.118	-0.645	0.499	0.444	0.999
12	1	3.121	1.310	-1.811	0.522	0.424	0.922
13	1	3.112	1.056	-2.056	0.530	0.415	0.888
14	1	2.931	0.875	-2.056	0.536	0.409	0.866
15	1	3.231	1.214	-2.017	0.527	0.419	0.903
16	1	2.295	1.734	-0.561	0.494	0.451	1.030
17	1	3.119	1.244	-1.875	0.524	0.422	0.914
18	1	2.281	1.053	-1.228	0.514	0.430	0.945
19	1	1.998	1.490	-0.508	0.493	0.451	1.029
20	1	2.583	18.031	15.447	0.124	0.839	6.531
21	1	2.088	1.251	-0.837	0.502	0.441	0.990
22	1	3.224	1.017	-2.207	0.534	0.412	0.876
23	1	39.340	1.126	-38.213	0.994	0.002	0.003
24	1	3.123	1.354	-1.768	0.520	0.425	0.927
25	1	3.116	1.100	-2.016	0.529	0.417	0.895
26	1	3.119	1.244	-1.875	0.524	0.422	0.914
27	1	22.842	1.443	-21.400	0.912	0.067	0.090
28	1	2.088	1.251	-0.837	0.502	0.441	0.990
29	1	25.858	1.277	-24.581	0.927	0.059	0.078
30	1	3.230	1.181	-2.049	0.528	0.418	0.899
31	1	2.086	1.171	-0.916	0.505	0.439	0.979
32	1	3.123	1.354	-1.768	0.520	0.425	0.927
33	1	3.224	1.024	-2.200	0.534	0.412	0.877
34	1	3.241	1.504	-1.737	0.518	0.428	0.936
35	1	2.295	1.734	-0.561	0.494	0.451	1.030
36	1	1.866	1.214	-0.652	0.498	0.445	1.005
37	1	2.720	1.511	-1.209	0.508	0.437	0.973
38	1	1.772	1.727	-0.045	0.482	0.462	1.076
39	1	2.713	1.229	-1.483	0.516	0.429	0.940
40	1	1.998	1.490	-0.508	0.493	0.451	1.029
41	1	3.230	1.181	-2.049	0.528	0.418	0.899
42	1	3.897	1.111	-2.786	0.542	0.405	0.853
43	1	2.086	1.171	-0.916	0.505	0.439	0.979
44	1	1.998	1.490	-0.508	0.493	0.451	1.029
45	1	2.282	1.122	-1.160	0.511	0.433	0.956
46	1	2.713	1.229	-1.483	0.516	0.429	0.940
47	1	2.284	1.217	-1.068	0.507	0.437	0.971
48	1	1.998	1.490	-0.508	0.493	0.451	1.029
49	1	36.675	1.588	-35.087	0.985	0.006	0.007
50	1	1.998	1.490	-0.508	0.493	0.451	1.029
51	1	2.287	1.348	-0.939	0.504	0.441	0.987
52	1	2.545	0.944	-1.602	0.525	0.419	0.905
53	1	2.931	0.871	-2.059	0.536	0.409	0.866
54	1	2.086	1.171	-0.916	0.505	0.439	0.979
55	1	3.123	1.354	-1.768	0.520	0.425	0.927
56	1	3.230	1.181	-2.049	0.528	0.418	0.899
57	1	18.917	1.197	-17.719	0.898	0.079	0.107
58	1	2.282	1.122	-1.160	0.511	0.433	0.956
59	1	2.935	0.977	-1.958	0.531	0.414	0.886
60	1	1.663	1.319	-0.344	0.489	0.454	1.041
61	1	26.418	1.693	-24.724	0.925	0.055	0.073
62	1	3.121	1.310	-1.811	0.522	0.424	0.922
63	1	3.123	1.354	-1.768	0.520	0.425	0.927
64	1	3.121	1.310	-1.811	0.522	0.424	0.922
65	1	3.227	1.105	-2.122	0.530	0.415	0.889
66	1	2.939	1.103	-1.837	0.525	0.420	0.907
67	1	2.286	1.304	-0.982	0.505	0.439	0.982
68	1	1.767	1.347	-0.420	0.492	0.452	1.032
69	1	3.123	1.354	-1.768	0.520	0.425	0.927
70	1	2.213	1.262	-0.951	0.505	0.440	0.982
71	1	1.867	1.301	-0.567	0.495	0.448	1.017
72	1	2.213	1.262	-0.951	0.505	0.440	0.982
73	1	20.580	1.438	-19.142	0.900	0.076	0.103
74	1	2.720	1.511	-1.209	0.508	0.437	0.973
75	1	1.865	1.129	-0.735	0.501	0.442	0.992
76	1	1.998	1.490	-0.508	0.493	0.451	1.029
77	1	2.287	1.348	-0.939	0.504	0.441	0.987
78	1	1.865	1.129	-0.735	0.501	0.442	0.992
79	1	3.224	1.017	-2.207	0.534	0.412	0.876
80	1	3.222	0.975	-2.247	0.536	0.410	0.869
81	1	2.088	1.251	-0.837	0.502	0.441	0.990
82	1	1.763	1.049	-0.714	0.502	0.441	0.987
83	1	2.287	1.348	-0.939	0.504	0.441	0.987
84	1	2.088	1.251	-0.837	0.502	0.441	0.990
85	1	1.998	1.490	-0.508	0.493	0.451	1.029
86	1	1.998	1.490	-0.508	0.493	0.451	1.029
87	1	2.287	1.348	-0.939	0.504	0.441	0.987
88	1	1.868	1.345	-0.523	0.494	0.449	1.022
89	1	3.887	0.928	-2.959	0.550	0.397	0.824
90	1	1.865	1.120	-0.745	0.502	0.442	0.990
91	1	3.224	1.024	-2.200	0.534	0.412	0.877
92	1	3.241	1.504	-1.737	0.518	0.428	0.936
93	1	3.231	1.214	-2.017	0.527	0.419	0.903
94	1	3.897	1.111	-2.786	0.542	0.405	0.853
95	1	2.935	0.977	-1.958	0.531	0.414	0.886
96	1	2.710	1.153	-1.558	0.519	0.426	0.929
97	1	3.224	1.017	-2.207	0.534	0.412	0.876
98	1	3.897	1.111	-2.786	0.542	0.405	0.853
99	1	2.295	1.734	-0.561	0.494	0.451	1.030
100	1	2.720	1.511	-1.209	0.508	0.437	0.973
101	1	3.112	1.056	-2.056	0.530	0.415	0.888
102	1	3.112	1.056	-2.056	0.530	0.415	0.888
103	1	2.295	1.734	-0.561	0.494	0.451	1.030
104	1	2.287	1.348	-0.939	0.504	0.441	0.987
105	1	1.766	1.234	-0.532	0.495	0.448	1.017
106	1	1.766	1.300	-0.466	0.493	0.450	1.026
107	1	2.088	1.251	-0.837	0.502	0.441	0.990
108	1	3.887	0.928	-2.959	0.550	0.397	0.824
109	1	1.998	1.490	-0.508	0.493	0.451	1.029
110	1	3.231	1.214	-2.017	0.527	0.419	0.903
111	1	3.897	1.111	-2.786	0.542	0.405	0.853
112	1	2.931	0.871	-2.059	0.536	0.409	0.866
113	1	3.230	1.181	-2.049	0.528	0.418	0.899
114	1	3.117	1.193	-1.924	0.525	0.420	0.908
115	1	1.819	1.376	-0.442	0.492	0.452	1.031
116	1	3.121	1.310	-1.811	0.522	0.424	0.922
117	1	3.112	1.056	-2.056	0.530	0.415	0.888
118	1	2.934	0.959	-1.975	0.532	0.413	0.883
119	1	2.545	0.944	-1.602	0.525	0.419	0.905
120	1	1.998	1.490	-0.508	0.493	0.451	1.029
121	1	1.766	1.234	-0.532	0.495	0.448	1.017
122	1	2.720	1.511	-1.209	0.508	0.437	0.973
123	1	2.093	1.547	-0.547	0.494	0.450	1.026
124	1	3.116	1.100	-2.016	0.529	0.417	0.895
125	1	3.117	1.193	-1.924	0.525	0.420	0.908
126	1	2.931	0.871	-2.059	0.536	0.409	0.866
127	1	2.287	1.348	-0.939	0.504	0.441	0.987
128	1	2.088	1.251	-0.837	0.502	0.441	0.990
129	1	3.117	1.193	-1.924	0.525	0.420	0.908
130	1	3.231	1.214	-2.017	0.527	0.419	0.903
131	1	1.669	1.487	-0.182	0.485	0.459	1.061
132	1	1.873	1.728	-0.145	0.484	0.460	1.067
133	1	1.998	1.490	-0.508	0.493	0.451	1.029
134	1	3.116	1.100	-2.016	0.529	0.417	0.895
135	1	3.227	1.105	-2.122	0.530	0.415	0.889
136	1	3.119	1.244	-1.875	0.524	0.422	0.914
137	1	1.867	1.301	-0.567	0.495	0.448	1.017
138	1	2.713	1.229	-1.483	0.516	0.429	0.940
139	1	2.213	1.262	-0.951	0.505	0.440	0.982
140	1	1.868	1.345	-0.523	0.494	0.449	1.022
141	1	2.049	1.169	-0.880	0.504	0.440	0.982
142	1	2.720	1.511	-1.209	0.508	0.437	0.973
143	1	1.767	1.347	-0.420	0.492	0.452	1.032
144	1	3.116	1.100	-2.016	0.529	0.417	0.895
145	1	3.222	0.975	-2.247	0.536	0.410	0.869
146	1	2.935	0.977	-1.958	0.531	0.414	0.886
147	1	2.710	1.153	-1.558	0.519	0.426	0.929
148	1	3.123	1.358	-1.765	0.520	0.426	0.928
149	1	2.720	1.511	-1.209	0.508	0.437	0.973
150	1	2.720	1.511	-1.209	0.508	0.437	0.973
151	1	2.282	1.122	-1.160	0.511	0.433	0.956
152	1	2.088	1.251	-0.837	0.502	0.441	0.990
153	1	1.998	1.490	-0.508	0.493	0.451	1.029
154	1	2.710	1.153	-1.558	0.519	0.426	0.929
155	1	3.119	1.244	-1.875	0.524	0.422	0.914
156	1	1.764	1.118	-0.645	0.499	0.444	0.999
157	1	2.295	1.734	-0.561	0.494	0.451	1.030
158	1	3.119	1.244	-1.875	0.524	0.422	0.914
159	1	21.015	1.222	-19.793	0.908	0.071	0.095
160	1	2.713	1.229	-1.483	0.516	0.429	0.940
161	1	2.934	0.959	-1.975	0.532	0.413	0.883
162	1	1.998	1.490	-0.508	0.493	0.451	1.029
163	1	3.123	1.358	-1.765	0.520	0.426	0.928
164	1	2.939	1.103	-1.837	0.525	0.420	0.907
165	1	2.931	0.871	-2.059	0.536	0.409	0.866
166	1	3.887	0.928	-2.959	0.550	0.397	0.824
167	1	2.720	1.511	-1.209	0.508	0.437	0.973
168	1	3.230	1.181	-2.049	0.528	0.418	0.899
169	1	2.286	1.304	-0.982	0.505	0.439	0.982
170	1	1.766	1.234	-0.532	0.495	0.448	1.017
171	1	2.086	1.171	-0.916	0.505	0.439	0.979
172	1	2.213	1.262	-0.951	0.505	0.440	0.982
173	1	1.767	1.347	-0.420	0.492	0.452	1.032
174	1	2.224	11.618	9.394	0.165	0.794	4.818
175	1	3.135	1.743	-1.391	0.510	0.436	0.967
176	1	2.720	1.511	-1.209	0.508	0.437	0.973
177	1	1.998	1.490	-0.508	0.493	0.451	1.029
178	1	2.710	1.153	-1.558	0.519	0.426	0.929
179	1	2.931	0.875	-2.056	0.536	0.409	0.866
180	1	3.230	1.181	-2.049	0.528	0.418	0.899
181	1	1.766	1.300	-0.466	0.493	0.450	1.026
182	1	2.713	1.229	-1.483	0.516	0.429	0.940
183	1	3.230	1.181	-2.049	0.528	0.418	0.899
184	1	3.123	1.354	-1.768	0.520	0.425	0.927
185	1	1.868	1.345	-0.523	0.494	0.449	1.022
186	1	2.720	1.511	-1.209	0.508	0.437	0.973
187	1	3.121	1.310	-1.811	0.522	0.424	0.922
188	1	2.286	1.304	-0.982	0.505	0.439	0.982
189	1	3.428	9.972	6.544	0.207	0.746	3.672
190	1	2.009	1.032	-0.977	0.509	0.435	0.963
191	1	2.286	1.304	-0.982	0.505	0.439	0.982
192	1	1.998	1.490	-0.508	0.493	0.451	1.029
193	1	2.545	0.944	-1.602	0.525	0.419	0.905
194	1	2.939	1.103	-1.837	0.525	0.420	0.907
195	1	3.123	1.354	-1.768	0.520	0.425	0.927
196	1	2.295	1.734	-0.561	0.494	0.451	1.030
197	1	2.088	1.251	-0.837	0.502	0.441	0.990
198	1	1.867	1.301	-0.567	0.495	0.448	1.017
199	1	2.720	1.511	-1.209	0.508	0.437	0.973
200	1	1.868	1.345	-0.523	0.494	0.449	1.022
201	1	1.765	1.185	-0.580	0.497	0.446	1.010
202	1	3.117	1.193	-1.924	0.525	0.420	0.908
203	1	1.867	1.301	-0.567	0.495	0.448	1.017
204	1	1.873	1.728	-0.145	0.484	0.460	1.067
205	1	2.088	1.251	-0.837	0.502	0.441	0.990
206	1	2.287	1.348	-0.939	0.504	0.441	0.987
207	1	1.865	1.120	-0.745	0.502	0.442	0.990
208	1	2.282	1.122	-1.160	0.511	0.433	0.956
209	1	1.772	1.727	-0.045	0.482	0.462	1.076
210	1	3.135	1.743	-1.391	0.510	0.436	0.967
211	1	1.998	1.490	-0.508	0.493	0.451	1.029
212	1	3.135	1.743	-1.391	0.510	0.436	0.967
213	1	3.112	1.056	-2.056	0.530	0.415	0.888
214	1	1.998	1.490	-0.508	0.493	0.451	1.029
215	1	1.957	16.710	14.753	0.121	0.845	6.821
216	1	3.107	10.735	7.628	0.193	0.762	4.003
217	1	3.887	0.928	-2.959	0.550	0.397	0.824
218	1	2.086	1.171	-0.916	0.505	0.439	0.979
219	1	2.282	1.122	-1.160	0.511	0.433	0.956
220	1	2.088	1.251	-0.837	0.502	0.441	0.990
221	1	20.267	1.223	-19.043	0.904	0.074	0.100
222	1	3.119	1.244	-1.875	0.524	0.422	0.914
223	1	2.931	0.875	-2.056	0.536	0.409	0.866
224	1	1.998	1.490	-0.508	0.493	0.451	1.029
225	1	1.867	1.301	-0.567	0.495	0.448	1.017
226	1	2.713	1.229	-1.483	0.516	0.429	0.940
227	1	2.934	0.959	-1.975	0.532	0.413	0.883
228	1	3.135	1.743	-1.391	0.510	0.436	0.967
229	1	1.873	1.728	-0.145	0.484	0.460	1.067
230	1	2.720	1.511	-1.209	0.508	0.437	0.973
231	1	3.123	1.354	-1.768	0.520	0.425	0.927
232	1	2.931	0.875	-2.056	0.536	0.409	0.866
233	1	2.658	9.248	6.591	0.197	0.758	3.914
234	1	3.296	0.902	-2.393	0.541	0.404	0.851
235	1	3.049	9.603	6.554	0.203	0.751	3.781
236	1	2.093	1.547	-0.547	0.494	0.450	1.026
237	1	3.112	1.056	-2.056	0.530	0.415	0.888
238	1	2.931	0.875	-2.056	0.536	0.409	0.866
239	1	2.286	1.304	-0.982	0.505	0.439	0.982
240	1	1.865	1.120	-0.745	0.502	0.442	0.990
241	1	2.009	1.032	-0.977	0.509	0.435	0.963
242	1	2.281	1.053	-1.228	0.514	0.430	0.945
243	1	2.931	0.871	-2.059	0.536	0.409	0.866
244	1	3.116	1.100	-2.016	0.529	0.417	0.895
245	1	1.868	1.345	-0.523	0.494	0.449	1.022
246	1	2.281	1.053	-1.228	0.514	0.430	0.945
247	1	3.116	1.100	-2.016	0.529	0.417	0.895
248	1	3.123	1.354	-1.768	0.520	0.425	0.927
249	1	2.931	0.867	-2.064	0.537	0.408	0.864
250	1	1.866	1.214	-0.652	0.498	0.445	1.005
251	1	2.282	1.122	-1.160	0.511	0.433	0.956
252	1	1.767	1.344	-0.423	0.492	0.452	1.031
253	1	3.115	1.127	-1.988	0.528	0.418	0.899
254	1	3.123	1.354	-1.768	0.520	0.425	0.927
255	1	1.866	1.214	-0.652	0.498	0.445	1.005
256	1	1.868	1.345	-0.523	0.494	0.449	1.022
257	1	2.049	1.169	-0.880	0.504	0.440	0.982
258	1	3.897	1.111	-2.786	0.542	0.405	0.853
259	1	3.897	1.111	-2.786	0.542	0.405	0.853
260	1	3.897	1.111	-2.786	0.542	0.405	0.853
261	1	22.839	1.859	-20.980	0.902	0.074	0.100
262	1	3.115	1.127	-1.988	0.528	0.418	0.899
263	1	2.939	1.103	-1.837	0.525	0.420	0.907
264	1	2.295	1.734	-0.561	0.494	0.451	1.030
265	1	22.025	1.227	-20.798	0.913	0.066	0.088
266	1	2.720	1.511	-1.209	0.508	0.437	0.973
267	1	2.720	1.511	-1.209	0.508	0.437	0.973
268	1	2.093	1.547	-0.547	0.494	0.450	1.026
269	1	1.998	1.490	-0.508	0.493	0.451	1.029
270	1	1.663	1.319	-0.344	0.489	0.454	1.041
271	1	2.720	1.511	-1.209	0.508	0.437	0.973
272	1	1.764	1.118	-0.645	0.499	0.444	0.999
273	1	3.230	1.181	-2.049	0.528	0.418	0.899
274	1	3.231	1.214	-2.017	0.527	0.419	0.903
275	1	3.121	1.310	-1.811	0.522	0.424	0.922
276	1	1.767	1.344	-0.423	0.492	0.452	1.031
277	1	2.720	1.511	-1.209	0.508	0.437	0.973
278	1	3.112	1.056	-2.056	0.530	0.415	0.888
279	1	1.868	1.345	-0.523	0.494	0.449	1.022
280	1	1.868	1.345	-0.523	0.494	0.449	1.022
281	1	2.286	1.304	-0.982	0.505	0.439	0.982
282	1	2.282	1.122	-1.160	0.511	0.433	0.956
283	1	3.897	1.111	-2.786	0.542	0.405	0.853
284	1	3.887	0.928	-2.959	0.550	0.397	0.824
285	1	3.123	1.354	-1.768	0.520	0.425	0.927
286	1	1.866	1.214	-0.652	0.498	0.445	1.005
287	1	1.772	1.727	-0.045	0.482	0.462	1.076
288	1	2.088	1.251	-0.837	0.502	0.441	0.990
289	1	3.123	1.358	-1.765	0.520	0.426	0.928
290	1	2.088	1.251	-0.837	0.502	0.441	0.990
291	1	3.230	1.181	-2.049	0.528	0.418	0.899
292	1	2.939	1.103	-1.837	0.525	0.420	0.907
293	1	2.713	1.229	-1.483	0.516	0.429	0.940
294	1	3.119	1.244	-1.875	0.524	0.422	0.914
295	1	2.589	0.985	-1.603	0.523	0.421	0.911
296	1	1.998	1.490	-0.508	0.493	0.451	1.029
297	1	2.093	1.547	-0.547	0.494	0.450	1.026
298	1	2.093	1.547	-0.547	0.494	0.450	1.026
299	1	1.767	1.347	-0.420	0.492	0.452	1.032
300	1	1.767	1.347	-0.420	0.492	0.452	1.032
301	1	2.935	0.977	-1.958	0.531	0.414	0.886
302	1	3.121	1.310	-1.811	0.522	0.424	0.922
303	1	3.117	1.193	-1.924	0.525	0.420	0.908
304	1	2.295	1.734	-0.561	0.494	0.451	1.030
305	1	1.865	1.120	-0.745	0.502	0.442	0.990
306	1	2.720	1.511	-1.209	0.508	0.437	0.973
307	1	2.295	1.734	-0.561	0.494	0.451	1.030
308	1	1.998	1.490	-0.508	0.493	0.451	1.029
309	1	2.088	1.251	-0.837	0.502	0.441	0.990
310	1	3.121	1.310	-1.811	0.522	0.424	0.922
311	1	2.281	1.053	-1.228	0.514	0.430	0.945
312	1	3.887	0.928	-2.959	0.550	0.397	0.824
313	1	2.720	1.511	-1.209	0.508	0.437	0.973
314	1	3.887	0.928	-2.959	0.550	0.397	0.824
315	1	3.887	0.928	-2.959	0.550	0.397	0.824
316	1	1.766	1.234	-0.532	0.495	0.448	1.017
317	1	1.764	1.118	-0.645	0.499	0.444	0.999
318	1	3.123	1.354	-1.768	0.520	0.425	0.927
319	1	3.231	1.214	-2.017	0.527	0.419	0.903
320	1	2.931	0.875	-2.056	0.536	0.409	0.866
321	1	3.119	1.244	-1.875	0.524	0.422	0.914
322	1	3.897	1.111	-2.786	0.542	0.405	0.853
323	1	2.295	1.734	-0.561	0.494	0.451	1.030
324	1	2.088	1.251	-0.837	0.502	0.441	0.990
325	1	3.224	1.024	-2.200	0.534	0.412	0.877
326	1	1.998	1.490	-0.508	0.493	0.451	1.029
327	1	2.093	1.547	-0.547	0.494	0.450	1.026
328	1	2.720	1.511	-1.209	0.508	0.437	0.973
329	1	2.093	1.547	-0.547	0.494	0.450	1.026
330	1	2.720	1.511	-1.209	0.508	0.437	0.973
331	1	3.123	1.354	-1.768	0.520	0.425	0.927
332	1	2.284	1.217	-1.068	0.507	0.437	0.971
333	1	1.867	1.301	-0.567	0.495	0.448	1.017
334	1	2.093	1.547	-0.547	0.494	0.450	1.026
335	1	3.897	1.111	-2.786	0.542	0.405	0.853
336	1	2.934	0.959	-1.975	0.532	0.413	0.883
337	1	2.713	1.229	-1.483	0.516	0.429	0.940
338	1	1.868	1.345	-0.523	0.494	0.449	1.022
339	1	3.123	1.358	-1.765	0.520	0.426	0.928
340	1	2.086	1.171	-0.916	0.505	0.439	0.979
341	1	3.121	1.310	-1.811	0.522	0.424	0.922
342	1	3.119	1.244	-1.875	0.524	0.422	0.914
343	1	1.868	1.345	-0.523	0.494	0.449	1.022
344	1	2.720	1.511	-1.209	0.508	0.437	0.973
345	1	2.931	0.875	-2.056	0.536	0.409	0.866
346	1	3.224	1.024	-2.200	0.534	0.412	0.877
347	1	2.295	1.734	-0.561	0.494	0.451	1.030
348	1	2.720	1.511	-1.209	0.508	0.437	0.973
349	1	2.049	1.169	-0.880	0.504	0.440	0.982
350	1	1.766	1.234	-0.532	0.495	0.448	1.017
351	1	3.112	1.056	-2.056	0.530	0.415	0.888
352	1	3.897	1.111	-2.786	0.542	0.405	0.853
353	1	2.049	1.169	-0.880	0.504	0.440	0.982
354	1	23.728	1.745	-21.983	0.909	0.068	0.091
355	1	3.121	1.310	-1.811	0.522	0.424	0.922
356	1	3.119	1.244	-1.875	0.524	0.422	0.914
357	1	2.720	1.511	-1.209	0.508	0.437	0.973
358	1	3.231	1.214	-2.017	0.527	0.419	0.903
359	1	1.663	1.319	-0.344	0.489	0.454	1.041
360	1	2.940	1.119	-1.821	0.525	0.420	0.909
361	1	1.767	1.344	-0.423	0.492	0.452	1.031
362	1	2.931	0.871	-2.059	0.536	0.409	0.866
363	1	1.868	1.345	-0.523	0.494	0.449	1.022
364	1	2.935	0.977	-1.958	0.531	0.414	0.886
365	1	1.669	1.487	-0.182	0.485	0.459	1.061
366	1	2.282	1.122	-1.160	0.511	0.433	0.956
367	1	3.887	0.928	-2.959	0.550	0.397	0.824
368	1	2.720	1.511	-1.209	0.508	0.437	0.973
369	1	3.119	1.244	-1.875	0.524	0.422	0.914
370	1	2.713	1.229	-1.483	0.516	0.429	0.940
371	1	2.086	1.171	-0.916	0.505	0.439	0.979
372	1	2.713	1.229	-1.483	0.516	0.429	0.940
373	1	1.865	1.129	-0.735	0.501	0.442	0.992
374	1	1.669	1.487	-0.182	0.485	0.459	1.061
375	1	3.121	1.310	-1.811	0.522	0.424	0.922
376	1	1.767	1.347	-0.420	0.492	0.452	1.032
377	1	3.117	1.193	-1.924	0.525	0.420	0.908
378	1	2.939	1.103	-1.837	0.525	0.420	0.907
379	1	3.116	1.100	-2.016	0.529	0.417	0.895
380	1	2.086	1.171	-0.916	0.505	0.439	0.979
381	1	2.934	0.959	-1.975	0.532	0.413	0.883
382	1	3.115	1.127	-1.988	0.528	0.418	0.899
383	1	3.116	1.100	-2.016	0.529	0.417	0.895
384	1	3.897	1.111	-2.786	0.542	0.405	0.853
385	1	2.720	1.511	-1.209	0.508	0.437	0.973
386	1	2.287	1.348	-0.939	0.504	0.441	0.987
387	1	2.713	1.229	-1.483	0.516	0.429	0.940
388	1	2.213	1.262	-0.951	0.505	0.440	0.982
389	1	1.865	1.129	-0.735	0.501	0.442	0.992
390	1	1.998	1.490	-0.508	0.493	0.451	1.029
391	1	2.281	1.053	-1.228	0.514	0.430	0.945
392	1	2.720	1.511	-1.209	0.508	0.437	0.973
393	1	2.088	1.251	-0.837	0.502	0.441	0.990
394	1	1.867	1.301	-0.567	0.495	0.448	1.017
395	1	3.135	1.743	-1.391	0.510	0.436	0.967
396	1	1.764	1.118	-0.645	0.499	0.444	0.999
397	1	2.713	1.229	-1.483	0.516	0.429	0.940
398	1	1.765	1.185	-0.580	0.497	0.446	1.010
399	1	1.998	1.490	-0.508	0.493	0.451	1.029
400	1	2.049	1.169	-0.880	0.504	0.440	0.982
401	1	2.286	1.304	-0.982	0.505	0.439	0.982
402	1	2.720	1.511	-1.209	0.508	0.437	0.973
403	1	3.227	1.105	-2.122	0.530	0.415	0.889
404	1	3.264	14.377	11.113	0.162	0.795	4.853
405	1	2.935	0.977	-1.958	0.531	0.414	0.886
406	1	3.123	1.354	-1.768	0.520	0.425	0.927
407	1	1.766	1.234	-0.532	0.495	0.448	1.017
408	1	2.287	1.348	-0.939	0.504	0.441	0.987
409	1	2.720	1.511	-1.209	0.508	0.437	0.973
410	1	2.710	1.153	-1.558	0.519	0.426	0.929
411	1	2.720	1.511	-1.209	0.508	0.437	0.973
412	1	2.934	0.959	-1.975	0.532	0.413	0.883
413	1	1.867	1.301	-0.567	0.495	0.448	1.017
414	1	2.935	0.977	-1.958	0.531	0.414	0.886
415	1	2.534	13.396	10.862	0.157	0.802	5.074
416	1	1.998	1.490	-0.508	0.493	0.451	1.029
417	1	2.088	1.251	-0.837	0.502	0.441	0.990
418	1	2.086	1.171	-0.916	0.505	0.439	0.979
419	1	2.093	1.547	-0.547	0.494	0.450	1.026
420	1	2.545	0.944	-1.602	0.525	0.419	0.905
421	1	2.934	0.959	-1.975	0.532	0.413	0.883
422	1	2.713	1.229	-1.483	0.516	0.429	0.940
423	1	1.819	1.376	-0.442	0.492	0.452	1.031
424	1	3.123	1.358	-1.765	0.520	0.426	0.928
425	1	2.088	1.251	-0.837	0.502	0.441	0.990
426	1	3.112	1.056	-2.056	0.530	0.415	0.888
427	1	2.282	1.122	-1.160	0.511	0.433	0.956
428	1	1.663	1.319	-0.344	0.489	0.454	1.041
429	1	3.224	1.024	-2.200	0.534	0.412	0.877
430	1	3.119	1.244	-1.875	0.524	0.422	0.914
431	1	3.897	1.111	-2.786	0.542	0.405	0.853
432	1	1.998	1.490	-0.508	0.493	0.451	1.029
433	1	1.998	1.490	-0.508	0.493	0.451	1.029
434	1	1.998	1.490	-0.508	0.493	0.451	1.029
435	1	2.710	1.153	-1.558	0.519	0.426	0.929
436	1	2.934	0.959	-1.975	0.532	0.413	0.883
437	1	3.230	1.181	-2.049	0.528	0.418	0.899
438	1	3.115	1.127	-1.988	0.528	0.418	0.899
439	1	3.887	0.928	-2.959	0.550	0.397	0.824
440	1	1.873	1.728	-0.145	0.484	0.460	1.067
441	1	2.713	1.229	-1.483	0.516	0.429	0.940
442	1	2.287	1.348	-0.939	0.504	0.441	0.987
443	1	1.868	1.345	-0.523	0.494	0.449	1.022
444	1	3.121	1.310	-1.811	0.522	0.424	0.922
445	1	1.763	1.049	-0.714	0.502	0.441	0.987
446	1	3.121	1.310	-1.811	0.522	0.424	0.922
447	1	2.286	1.304	-0.982	0.505	0.439	0.982
448	1	3.123	1.354	-1.768	0.520	0.425	0.927
449	1	2.088	1.251	-0.837	0.502	0.441	0.990
450	1	2.086	1.171	-0.916	0.505	0.439	0.979

## Sheet: TssM 3
Site	Partition	⍺	β	β-⍺	Prob[⍺>β]	Prob[⍺<β]	BayesFactor[⍺<β]
1	1	1.922	0.699	-1.223	0.565	0.379	0.996
2	1	2.080	0.634	-1.446	0.574	0.370	0.960
3	1	1.450	0.630	-0.820	0.557	0.385	1.025
4	1	1.066	0.814	-0.253	0.527	0.414	1.154
5	1	1.416	0.678	-0.739	0.551	0.390	1.048
6	1	1.416	0.639	-0.777	0.555	0.387	1.034
7	1	1.823	0.679	-1.144	0.564	0.380	1.001
8	1	1.361	0.754	-0.607	0.544	0.398	1.080
9	1	1.167	0.821	-0.346	0.532	0.409	1.133
10	1	2.089	4.883	2.795	0.280	0.669	3.308
11	1	2.079	0.618	-1.461	0.576	0.368	0.953
12	1	1.416	0.662	-0.754	0.553	0.389	1.042
13	1	1.824	0.716	-1.108	0.561	0.382	1.012
14	1	1.555	0.661	-0.893	0.557	0.385	1.024
15	1	1.416	0.644	-0.772	0.554	0.388	1.035
16	1	1.822	0.666	-1.156	0.565	0.378	0.996
17	1	1.455	0.823	-0.632	0.543	0.399	1.086
18	1	12.913	0.872	-12.041	0.897	0.081	0.144
19	1	1.921	0.680	-1.241	0.566	0.377	0.991
20	1	2.128	4.198	2.070	0.293	0.655	3.108
21	1	3.272	0.615	-2.657	0.601	0.346	0.864
22	1	1.823	0.679	-1.144	0.564	0.380	1.001
23	1	13.694	0.753	-12.941	0.906	0.074	0.130
24	1	1.610	0.627	-0.982	0.562	0.380	1.004
25	1	1.555	0.661	-0.893	0.557	0.385	1.024
26	1	2.052	5.745	3.693	0.268	0.682	3.507
27	1	1.420	0.625	-0.795	0.556	0.386	1.028
28	1	15.220	0.733	-14.488	0.918	0.064	0.112
29	1	2.080	0.634	-1.446	0.574	0.370	0.960
30	1	3.288	0.699	-2.588	0.594	0.353	0.892
31	1	1.455	0.823	-0.632	0.543	0.399	1.086
32	1	1.455	0.823	-0.632	0.543	0.399	1.086
33	1	2.723	0.591	-2.132	0.594	0.352	0.887
34	1	1.455	0.823	-0.632	0.543	0.399	1.086
35	1	1.920	0.666	-1.254	0.567	0.376	0.986
36	1	3.288	0.699	-2.588	0.594	0.353	0.892
37	1	1.569	0.646	-0.923	0.559	0.383	1.017
38	1	13.566	0.679	-12.887	0.908	0.072	0.127
39	1	1.455	0.823	-0.632	0.543	0.399	1.086
40	1	1.455	0.823	-0.632	0.543	0.399	1.086
41	1	16.413	0.819	-15.594	0.918	0.064	0.111
42	1	3.288	0.699	-2.588	0.594	0.353	0.892
43	1	1.982	0.655	-1.326	0.570	0.374	0.977
44	1	3.288	0.699	-2.588	0.594	0.353	0.892
45	1	3.288	0.699	-2.588	0.594	0.353	0.892
46	1	1.555	0.661	-0.893	0.557	0.385	1.024
47	1	1.821	0.653	-1.168	0.566	0.377	0.992
48	1	1.921	0.680	-1.241	0.566	0.377	0.991
49	1	3.246	15.688	12.442	0.096	0.862	10.227
50	1	3.288	0.699	-2.588	0.594	0.353	0.892
51	1	1.919	0.641	-1.278	0.569	0.374	0.977
52	1	1.455	0.823	-0.632	0.543	0.399	1.086
53	1	1.611	0.658	-0.953	0.559	0.383	1.017
54	1	1.556	0.698	-0.858	0.555	0.388	1.036
55	1	13.335	0.771	-12.565	0.903	0.076	0.135
56	1	2.263	0.795	-1.468	0.567	0.377	0.991
57	1	3.288	0.699	-2.588	0.594	0.353	0.892
58	1	1.824	0.716	-1.108	0.561	0.382	1.012
59	1	1.555	0.661	-0.893	0.557	0.385	1.024
60	1	1.416	0.678	-0.739	0.551	0.390	1.048
61	1	1.455	0.823	-0.632	0.543	0.399	1.086
62	1	1.920	0.666	-1.254	0.567	0.376	0.986
63	1	2.082	0.658	-1.424	0.572	0.372	0.969
64	1	1.822	0.665	-1.157	0.565	0.378	0.996
65	1	3.288	0.699	-2.588	0.594	0.353	0.892
66	1	1.455	0.823	-0.632	0.543	0.399	1.086
67	1	1.416	0.664	-0.752	0.552	0.389	1.043
68	1	1.919	0.641	-1.278	0.569	0.374	0.977
69	1	1.920	0.666	-1.254	0.567	0.376	0.986
70	1	1.920	0.666	-1.254	0.567	0.376	0.986
71	1	3.288	0.699	-2.588	0.594	0.353	0.892
72	1	1.920	0.654	-1.266	0.568	0.375	0.982
73	1	1.569	0.646	-0.923	0.559	0.383	1.017
74	1	1.569	0.646	-0.923	0.559	0.383	1.017
75	1	1.822	0.666	-1.156	0.565	0.378	0.996
76	1	1.455	0.823	-0.632	0.543	0.399	1.086
77	1	2.525	4.555	2.030	0.298	0.650	3.039
78	1	3.287	0.698	-2.590	0.594	0.353	0.892
79	1	1.416	0.712	-0.704	0.549	0.393	1.060
80	1	1.813	0.640	-1.174	0.567	0.376	0.987
81	1	1.816	0.697	-1.119	0.562	0.381	1.007
82	1	1.801	0.675	-1.126	0.563	0.380	1.001
83	1	14.558	0.797	-13.760	0.910	0.071	0.124
84	1	3.272	0.613	-2.658	0.601	0.345	0.863
85	1	2.246	0.660	-1.587	0.576	0.369	0.955
86	1	1.815	0.663	-1.151	0.565	0.379	0.996
87	1	1.448	0.821	-0.628	0.543	0.399	1.086
88	1	1.552	0.796	-0.756	0.549	0.394	1.063
89	1	2.256	0.793	-1.464	0.567	0.377	0.991
90	1	1.416	0.712	-0.704	0.549	0.393	1.060
91	1	1.549	0.696	-0.853	0.555	0.388	1.036
92	1	1.548	0.660	-0.888	0.557	0.385	1.024
93	1	4.679	19.121	14.442	0.104	0.848	9.132
94	1	1.552	0.796	-0.756	0.549	0.394	1.063
95	1	16.907	0.739	-16.168	0.924	0.059	0.103
96	1	1.552	0.796	-0.756	0.549	0.394	1.063
97	1	2.256	0.793	-1.464	0.567	0.377	0.991
98	1	1.815	0.663	-1.151	0.565	0.379	0.996
99	1	2.249	0.695	-1.554	0.573	0.371	0.966
100	1	1.549	0.696	-0.853	0.555	0.388	1.036
101	1	1.815	0.664	-1.151	0.565	0.379	0.996
102	1	1.542	4.598	3.056	0.267	0.683	3.532
103	1	1.605	0.675	-0.929	0.558	0.385	1.023
104	1	1.914	0.678	-1.236	0.566	0.377	0.991
105	1	1.817	0.714	-1.102	0.561	0.382	1.012
106	1	16.006	0.671	-15.334	0.922	0.061	0.106
107	1	1.915	0.697	-1.218	0.565	0.379	0.997
108	1	1.549	0.696	-0.853	0.555	0.388	1.036
109	1	1.448	0.821	-0.628	0.543	0.399	1.086
110	1	2.075	0.656	-1.419	0.572	0.372	0.969
111	1	1.815	0.664	-1.151	0.565	0.379	0.996
112	1	2.256	0.793	-1.464	0.567	0.377	0.991
113	1	2.256	0.793	-1.464	0.567	0.377	0.991
114	1	1.415	0.662	-0.753	0.552	0.389	1.043
115	1	13.512	0.710	-12.802	0.906	0.073	0.129
116	1	11.498	0.767	-10.731	0.890	0.086	0.154
117	1	2.077	0.685	-1.392	0.570	0.374	0.978
118	1	1.815	0.663	-1.151	0.565	0.379	0.996
119	1	3.287	0.698	-2.590	0.594	0.353	0.892
120	1	1.448	0.821	-0.628	0.543	0.399	1.086
121	1	1.448	0.821	-0.628	0.543	0.399	1.086
122	1	1.815	0.663	-1.151	0.565	0.379	0.996
123	1	1.448	0.821	-0.628	0.543	0.399	1.086
124	1	1.552	0.796	-0.756	0.549	0.394	1.063
125	1	1.815	0.663	-1.151	0.565	0.379	0.996
126	1	1.747	4.922	3.175	0.270	0.680	3.477
127	1	1.817	0.714	-1.102	0.561	0.382	1.012
128	1	2.077	0.685	-1.392	0.570	0.374	0.978
129	1	2.075	0.656	-1.419	0.572	0.372	0.969
130	1	1.815	0.663	-1.151	0.565	0.379	0.996
131	1	1.415	0.662	-0.753	0.552	0.389	1.043
132	1	2.073	0.632	-1.441	0.574	0.370	0.960
133	1	1.448	0.821	-0.628	0.543	0.399	1.086
134	1	3.287	0.698	-2.590	0.594	0.353	0.892
135	1	2.256	0.793	-1.464	0.567	0.377	0.991
136	1	1.285	0.776	-0.509	0.539	0.402	1.101
137	1	1.914	0.678	-1.236	0.566	0.377	0.991
138	1	3.287	0.698	-2.590	0.594	0.353	0.892
139	1	1.604	0.656	-0.948	0.559	0.383	1.017
140	1	3.272	0.613	-2.658	0.601	0.345	0.863
141	1	1.816	0.697	-1.119	0.562	0.381	1.007
142	1	1.974	0.654	-1.320	0.570	0.374	0.977
143	1	1.814	0.652	-1.162	0.566	0.378	0.992
144	1	1.914	0.678	-1.236	0.566	0.377	0.991
145	1	1.913	0.664	-1.249	0.567	0.376	0.986
146	1	1.814	0.652	-1.162	0.566	0.378	0.992
147	1	1.602	0.611	-0.991	0.564	0.379	0.997
148	1	1.814	0.652	-1.162	0.566	0.378	0.992
149	1	1.548	0.660	-0.888	0.557	0.385	1.024
150	1	1.912	0.640	-1.272	0.569	0.374	0.977
151	1	1.409	0.637	-0.772	0.554	0.387	1.034
152	1	1.448	0.821	-0.628	0.543	0.399	1.086
153	1	1.448	0.821	-0.628	0.543	0.399	1.086
154	1	1.815	0.663	-1.151	0.565	0.379	0.996
155	1	2.249	0.695	-1.554	0.573	0.371	0.966
156	1	1.913	0.652	-1.260	0.568	0.375	0.982
157	1	1.603	0.626	-0.977	0.562	0.380	1.005
158	1	1.914	0.678	-1.236	0.566	0.377	0.991
159	1	1.813	0.625	-1.187	0.568	0.375	0.982
160	1	2.077	0.685	-1.392	0.570	0.374	0.978
161	1	1.562	0.644	-0.918	0.559	0.383	1.017
162	1	1.562	0.644	-0.918	0.559	0.383	1.017
163	1	1.604	0.656	-0.948	0.559	0.383	1.017
164	1	1.815	0.664	-1.151	0.565	0.379	0.996
165	1	1.914	0.678	-1.236	0.566	0.377	0.991
166	1	2.249	0.695	-1.554	0.573	0.371	0.966
167	1	1.814	0.652	-1.162	0.566	0.378	0.992
168	1	11.304	0.704	-10.599	0.891	0.086	0.153
169	1	1.815	0.663	-1.151	0.565	0.379	0.996
170	1	1.814	0.652	-1.162	0.566	0.378	0.992
171	1	1.410	0.662	-0.748	0.552	0.389	1.043
172	1	1.549	0.696	-0.853	0.555	0.388	1.036
173	1	1.552	0.796	-0.756	0.549	0.394	1.063
174	1	1.815	0.663	-1.151	0.565	0.379	0.996
175	1	1.448	0.821	-0.628	0.543	0.399	1.086
176	1	2.075	0.659	-1.416	0.572	0.372	0.970
177	1	15.251	0.798	-14.453	0.912	0.069	0.120
178	1	1.912	0.640	-1.272	0.569	0.374	0.977
179	1	1.815	0.677	-1.138	0.564	0.380	1.001
180	1	1.605	0.690	-0.915	0.557	0.386	1.028
181	1	1.816	0.697	-1.119	0.562	0.381	1.007
182	1	1.414	0.650	-0.765	0.553	0.388	1.039
183	1	1.548	0.660	-0.888	0.557	0.385	1.024
184	1	2.256	0.793	-1.464	0.567	0.377	0.991
185	1	2.118	4.155	2.038	0.294	0.655	3.102
186	1	1.915	0.697	-1.218	0.565	0.379	0.997
187	1	1.974	0.654	-1.320	0.570	0.374	0.977
188	1	1.603	0.626	-0.977	0.562	0.380	1.005
189	1	1.605	0.675	-0.929	0.558	0.385	1.023
190	1	1.974	0.654	-1.320	0.570	0.374	0.977
191	1	2.077	0.685	-1.392	0.570	0.374	0.978
192	1	1.989	3.844	1.855	0.295	0.653	3.082
193	1	1.409	0.637	-0.772	0.554	0.387	1.034
194	1	1.817	0.714	-1.102	0.561	0.382	1.012
195	1	2.071	0.609	-1.462	0.576	0.367	0.950
196	1	1.415	0.662	-0.753	0.552	0.389	1.043
197	1	1.815	0.677	-1.138	0.564	0.380	1.001
198	1	1.415	0.662	-0.753	0.552	0.389	1.043
199	1	1.605	0.675	-0.929	0.558	0.385	1.023
200	1	16.002	0.735	-15.267	0.919	0.063	0.111
201	1	1.605	0.675	-0.929	0.558	0.385	1.023
202	1	1.974	0.654	-1.320	0.570	0.374	0.977
203	1	1.448	0.821	-0.628	0.543	0.399	1.086
204	1	1.605	0.690	-0.915	0.557	0.386	1.028
205	1	1.815	0.663	-1.151	0.565	0.379	0.996
206	1	1.415	0.662	-0.753	0.552	0.389	1.043
207	1	1.448	0.821	-0.628	0.543	0.399	1.086
208	1	3.287	0.698	-2.590	0.594	0.353	0.892
209	1	1.549	0.696	-0.853	0.555	0.388	1.036
210	1	1.605	0.690	-0.915	0.557	0.386	1.028
211	1	1.815	0.664	-1.151	0.565	0.379	0.996
212	1	1.817	0.714	-1.102	0.561	0.382	1.012
213	1	1.814	0.652	-1.162	0.566	0.378	0.992
214	1	3.287	0.698	-2.590	0.594	0.353	0.892
215	1	1.448	0.821	-0.628	0.543	0.399	1.086
216	1	1.548	0.660	-0.888	0.557	0.385	1.024
217	1	1.549	0.696	-0.853	0.555	0.388	1.036
218	1	2.246	0.660	-1.587	0.576	0.369	0.955
219	1	1.815	0.663	-1.151	0.565	0.379	0.996
220	1	1.913	0.664	-1.249	0.567	0.376	0.986
221	1	1.815	0.663	-1.151	0.565	0.379	0.996
222	1	2.256	0.793	-1.464	0.567	0.377	0.991
223	1	1.914	0.678	-1.236	0.566	0.377	0.991
224	1	1.448	0.821	-0.628	0.543	0.399	1.086
225	1	18.324	0.738	-17.586	0.930	0.055	0.095
226	1	1.913	0.652	-1.260	0.568	0.375	0.982
227	1	1.562	0.644	-0.918	0.559	0.383	1.017
228	1	1.562	0.644	-0.918	0.559	0.383	1.017
229	1	1.448	0.821	-0.628	0.543	0.399	1.086
230	1	1.409	0.637	-0.772	0.554	0.387	1.034
231	1	1.817	0.714	-1.102	0.561	0.382	1.012
232	1	1.605	0.675	-0.929	0.558	0.385	1.023
233	1	1.061	0.811	-0.250	0.527	0.414	1.154
234	1	1.815	0.677	-1.138	0.564	0.380	1.001
235	1	1.605	0.675	-0.929	0.558	0.385	1.023
236	1	13.085	0.922	-12.162	0.892	0.084	0.150
237	1	27.662	0.950	-26.713	0.989	0.005	0.009
238	1	1.813	0.640	-1.174	0.567	0.376	0.987
239	1	1.410	0.662	-0.748	0.552	0.389	1.043
240	1	2.077	0.685	-1.392	0.570	0.374	0.978
241	1	1.548	0.660	-0.888	0.557	0.385	1.024
242	1	1.815	0.663	-1.151	0.565	0.379	0.996
243	1	1.815	0.663	-1.151	0.565	0.379	0.996
244	1	1.815	0.663	-1.151	0.565	0.379	0.996
245	1	2.249	0.695	-1.554	0.573	0.371	0.966
246	1	1.605	0.690	-0.915	0.557	0.386	1.028
247	1	1.448	0.821	-0.628	0.543	0.399	1.086
248	1	1.061	0.811	-0.250	0.527	0.414	1.154
249	1	2.256	0.793	-1.464	0.567	0.377	0.991
250	1	2.100	3.577	1.477	0.303	0.644	2.965
251	1	1.448	0.821	-0.628	0.543	0.399	1.086
252	1	1.815	0.663	-1.151	0.565	0.379	0.996
253	1	2.072	0.616	-1.456	0.576	0.368	0.953
254	1	1.815	0.663	-1.151	0.565	0.379	0.996
255	1	8.026	0.848	-7.178	0.854	0.116	0.214
256	1	2.256	0.793	-1.464	0.567	0.377	0.991
257	1	1.605	0.675	-0.929	0.558	0.385	1.023
258	1	2.719	0.590	-2.129	0.594	0.352	0.887
259	1	1.815	0.663	-1.151	0.565	0.379	0.996
260	1	2.256	0.793	-1.464	0.567	0.377	0.991
261	1	1.605	0.690	-0.915	0.557	0.386	1.028
262	1	1.416	0.712	-0.704	0.549	0.393	1.060
263	1	2.078	0.700	-1.377	0.569	0.375	0.983
264	1	2.071	0.609	-1.462	0.576	0.367	0.950
265	1	2.256	0.793	-1.464	0.567	0.377	0.991
266	1	1.061	0.811	-0.250	0.527	0.414	1.154
267	1	1.914	0.678	-1.236	0.566	0.377	0.991
268	1	1.415	0.695	-0.721	0.550	0.392	1.054
269	1	2.075	0.659	-1.416	0.572	0.372	0.970
270	1	1.915	0.697	-1.218	0.565	0.379	0.997
271	1	1.411	0.694	-0.717	0.550	0.392	1.054
272	1	27.729	1.024	-26.705	0.988	0.006	0.010
273	1	1.813	0.640	-1.174	0.567	0.376	0.987
274	1	1.801	0.675	-1.126	0.563	0.380	1.001
275	1	1.416	0.712	-0.704	0.549	0.393	1.060
276	1	1.605	0.675	-0.929	0.558	0.385	1.023
277	1	1.061	0.811	-0.250	0.527	0.414	1.154
278	1	8.026	0.848	-7.178	0.854	0.116	0.214
279	1	2.256	0.793	-1.464	0.567	0.377	0.991
280	1	1.414	0.650	-0.765	0.553	0.388	1.039
281	1	1.603	0.626	-0.977	0.562	0.380	1.005
282	1	1.815	0.664	-1.151	0.565	0.379	0.996
283	1	1.815	0.664	-1.151	0.565	0.379	0.996
284	1	11.576	0.904	-10.672	0.883	0.092	0.166
285	1	18.302	0.703	-17.599	0.931	0.054	0.093
286	1	2.256	0.793	-1.464	0.567	0.377	0.991
287	1	11.691	0.680	-11.011	0.895	0.083	0.147
288	1	14.802	0.833	-13.969	0.908	0.072	0.127
289	1	2.075	0.656	-1.419	0.572	0.372	0.969
290	1	1.443	0.628	-0.815	0.557	0.385	1.025
291	1	2.256	0.793	-1.464	0.567	0.377	0.991
292	1	1.605	0.675	-0.929	0.558	0.385	1.023
293	1	1.815	0.663	-1.151	0.565	0.379	0.996
294	1	1.605	0.675	-0.929	0.558	0.385	1.023
295	1	1.913	0.664	-1.249	0.567	0.376	0.986
296	1	1.562	0.644	-0.918	0.559	0.383	1.017
297	1	1.448	0.821	-0.628	0.543	0.399	1.086
298	1	1.814	0.652	-1.162	0.566	0.378	0.992
299	1	1.816	0.697	-1.119	0.562	0.381	1.007
300	1	1.912	0.640	-1.272	0.569	0.374	0.977
301	1	2.073	0.632	-1.441	0.574	0.370	0.960
302	1	1.813	0.640	-1.174	0.567	0.376	0.987
303	1	1.815	0.663	-1.151	0.565	0.379	0.996
304	1	11.412	0.705	-10.707	0.892	0.085	0.153
305	1	1.815	0.664	-1.151	0.565	0.379	0.996
306	1	1.605	0.690	-0.915	0.557	0.386	1.028
307	1	1.549	0.696	-0.853	0.555	0.388	1.036
308	1	1.604	0.648	-0.955	0.560	0.383	1.014
309	1	1.605	0.675	-0.929	0.558	0.385	1.023
310	1	2.077	0.685	-1.392	0.570	0.374	0.978
311	1	3.287	0.698	-2.590	0.594	0.353	0.892
312	1	1.355	0.752	-0.603	0.544	0.398	1.081
313	1	1.409	0.637	-0.772	0.554	0.387	1.034
314	1	2.249	0.695	-1.554	0.573	0.371	0.966
315	1	1.285	0.776	-0.509	0.539	0.402	1.101
316	1	1.604	0.648	-0.955	0.560	0.383	1.014
317	1	1.415	0.662	-0.753	0.552	0.389	1.043
318	1	2.073	0.632	-1.441	0.574	0.370	0.960
319	1	3.287	0.698	-2.590	0.594	0.353	0.892
320	1	2.256	0.793	-1.464	0.567	0.377	0.991
321	1	1.409	0.637	-0.772	0.554	0.387	1.034
322	1	3.287	0.698	-2.590	0.594	0.353	0.892
323	1	1.915	0.697	-1.218	0.565	0.379	0.997
324	1	1.605	0.675	-0.929	0.558	0.385	1.023
325	1	1.355	0.752	-0.603	0.544	0.398	1.081
326	1	3.272	0.613	-2.658	0.601	0.345	0.863
327	1	1.604	0.648	-0.955	0.560	0.383	1.014
328	1	1.448	0.821	-0.628	0.543	0.399	1.086
329	1	1.913	0.664	-1.249	0.567	0.376	0.986
330	1	1.285	0.776	-0.509	0.539	0.402	1.101
331	1	1.914	0.678	-1.236	0.566	0.377	0.991
332	1	1.605	0.675	-0.929	0.558	0.385	1.023
333	1	1.448	0.821	-0.628	0.543	0.399	1.086
334	1	3.272	0.613	-2.658	0.601	0.345	0.863
335	1	1.816	0.697	-1.119	0.562	0.381	1.007
336	1	1.415	0.662	-0.753	0.552	0.389	1.043
337	1	2.256	0.793	-1.464	0.567	0.377	0.991
338	1	1.414	0.638	-0.776	0.554	0.387	1.034
339	1	2.078	0.700	-1.377	0.569	0.375	0.983
340	1	1.813	0.640	-1.174	0.567	0.376	0.987
341	1	1.815	0.663	-1.151	0.565	0.379	0.996
342	1	2.119	4.204	2.085	0.293	0.656	3.113
343	1	1.414	0.624	-0.790	0.556	0.386	1.028
344	1	1.061	0.811	-0.250	0.527	0.414	1.154
345	1	2.073	0.632	-1.441	0.574	0.370	0.960
346	1	1.602	0.611	-0.991	0.564	0.379	0.997
347	1	1.603	0.626	-0.977	0.562	0.380	1.005
348	1	1.813	0.625	-1.187	0.568	0.375	0.982
349	1	1.815	0.663	-1.151	0.565	0.379	0.996
350	1	2.256	0.793	-1.464	0.567	0.377	0.991
351	1	3.272	0.613	-2.658	0.601	0.345	0.863
352	1	2.256	0.793	-1.464	0.567	0.377	0.991
353	1	1.410	0.660	-0.750	0.553	0.389	1.043
354	1	2.072	0.616	-1.456	0.576	0.368	0.953
355	1	1.415	0.662	-0.753	0.552	0.389	1.043
356	1	1.549	0.696	-0.853	0.555	0.388	1.036
357	1	1.914	0.678	-1.236	0.566	0.377	0.991
358	1	1.448	0.821	-0.628	0.543	0.399	1.086
359	1	1.915	0.697	-1.218	0.565	0.379	0.997
360	1	1.409	0.642	-0.767	0.554	0.388	1.036
361	1	1.448	0.821	-0.628	0.543	0.399	1.086
362	1	1.416	0.712	-0.704	0.549	0.393	1.060
363	1	2.249	0.695	-1.554	0.573	0.371	0.966
364	1	1.414	0.650	-0.765	0.553	0.388	1.039
365	1	1.448	0.821	-0.628	0.543	0.399	1.086
366	1	1.416	0.712	-0.704	0.549	0.393	1.060
367	1	1.605	0.675	-0.929	0.558	0.385	1.023
368	1	1.814	0.652	-1.162	0.566	0.378	0.992
369	1	1.549	0.696	-0.853	0.555	0.388	1.036
370	1	1.604	0.648	-0.955	0.560	0.383	1.014
371	1	3.272	0.613	-2.658	0.601	0.345	0.863
372	1	2.075	0.656	-1.419	0.572	0.372	0.969
373	1	1.915	0.697	-1.218	0.565	0.379	0.997
374	1	3.272	0.613	-2.658	0.601	0.345	0.863
375	1	1.448	0.821	-0.628	0.543	0.399	1.086
376	1	1.415	0.662	-0.753	0.552	0.389	1.043
377	1	1.414	0.650	-0.765	0.553	0.388	1.039
378	1	1.816	0.697	-1.119	0.562	0.381	1.007
379	1	1.604	0.656	-0.948	0.559	0.383	1.017
380	1	1.817	0.714	-1.102	0.561	0.382	1.012
381	1	1.813	0.640	-1.174	0.567	0.376	0.987
382	1	1.414	0.624	-0.790	0.556	0.386	1.028
383	1	1.912	0.638	-1.274	0.570	0.374	0.977
384	1	1.416	0.712	-0.704	0.549	0.393	1.060
385	1	2.256	0.793	-1.464	0.567	0.377	0.991
386	1	1.415	0.662	-0.753	0.552	0.389	1.043
387	1	11.302	0.701	-10.601	0.891	0.085	0.153
388	1	2.256	0.793	-1.464	0.567	0.377	0.991
389	1	3.272	0.613	-2.658	0.601	0.345	0.863
390	1	1.605	0.675	-0.929	0.558	0.385	1.023
391	1	1.605	0.675	-0.929	0.558	0.385	1.023
392	1	2.719	0.590	-2.129	0.594	0.352	0.887
393	1	2.073	0.632	-1.441	0.574	0.370	0.960
394	1	1.813	0.640	-1.174	0.567	0.376	0.987
395	1	2.256	0.793	-1.464	0.567	0.377	0.991
396	1	1.414	0.624	-0.790	0.556	0.386	1.028
397	1	1.815	0.664	-1.151	0.565	0.379	0.996
398	1	1.815	0.664	-1.151	0.565	0.379	0.996
399	1	1.815	0.663	-1.151	0.565	0.379	0.996
400	1	2.256	0.793	-1.464	0.567	0.377	0.991
401	1	2.075	0.659	-1.416	0.572	0.372	0.970
402	1	1.801	0.675	-1.126	0.563	0.380	1.001
403	1	1.448	0.821	-0.628	0.543	0.399	1.086
404	1	1.814	0.652	-1.162	0.566	0.378	0.992
405	1	1.604	0.648	-0.955	0.560	0.383	1.014
406	1	2.075	0.656	-1.419	0.572	0.372	0.969
407	1	1.410	0.676	-0.734	0.551	0.391	1.048
408	1	1.448	0.821	-0.628	0.543	0.399	1.086
409	1	1.913	0.664	-1.249	0.567	0.376	0.986
410	1	1.813	0.625	-1.187	0.568	0.375	0.982
411	1	3.287	0.698	-2.590	0.594	0.353	0.892
412	1	2.003	4.468	2.465	0.285	0.664	3.234
413	1	1.448	0.821	-0.628	0.543	0.399	1.086
414	1	1.915	0.697	-1.218	0.565	0.379	0.997
415	1	2.077	0.685	-1.392	0.570	0.374	0.978
416	1	1.813	0.640	-1.174	0.567	0.376	0.987
417	1	1.913	0.664	-1.249	0.567	0.376	0.986
418	1	1.415	0.675	-0.740	0.551	0.391	1.048
419	1	1.604	0.656	-0.948	0.559	0.383	1.017
420	1	2.073	0.632	-1.441	0.574	0.370	0.960
421	1	1.813	0.640	-1.174	0.567	0.376	0.987
422	1	1.815	0.663	-1.151	0.565	0.379	0.996
423	1	2.072	0.616	-1.456	0.576	0.368	0.953
424	1	1.448	0.821	-0.628	0.543	0.399	1.086
425	1	2.073	0.632	-1.441	0.574	0.370	0.960
426	1	1.914	0.678	-1.236	0.566	0.377	0.991
427	1	2.256	0.793	-1.464	0.567	0.377	0.991
428	1	1.410	0.662	-0.748	0.552	0.389	1.043
429	1	1.108	7.976	6.868	0.207	0.751	4.922
430	1	1.817	0.714	-1.102	0.561	0.382	1.012
431	1	1.410	0.662	-0.748	0.552	0.389	1.043
432	1	2.249	0.695	-1.554	0.573	0.371	0.966
433	1	1.415	0.675	-0.740	0.551	0.391	1.048
434	1	1.604	0.648	-0.955	0.560	0.383	1.014
435	1	1.448	0.821	-0.628	0.543	0.399	1.086
436	1	1.410	0.662	-0.748	0.552	0.389	1.043
437	1	1.409	0.637	-0.772	0.554	0.387	1.034
438	1	2.249	0.695	-1.554	0.573	0.371	0.966
439	1	2.072	0.616	-1.456	0.576	0.368	0.953
440	1	1.815	0.663	-1.151	0.565	0.379	0.996
441	1	1.994	4.150	2.156	0.290	0.659	3.157
442	1	3.287	0.698	-2.590	0.594	0.353	0.892
443	1	1.448	0.821	-0.628	0.543	0.399	1.086
444	1	2.719	0.590	-2.129	0.594	0.352	0.887
445	1	1.415	0.662	-0.753	0.552	0.389	1.043
446	1	1.813	0.625	-1.187	0.568	0.375	0.982
447	1	1.415	0.662	-0.753	0.552	0.389	1.043
448	1	1.815	0.663	-1.151	0.565	0.379	0.996
449	1	1.815	0.663	-1.151	0.565	0.379	0.996
450	1	1.448	0.821	-0.628	0.543	0.399	1.086
451	1	16.033	0.703	-15.330	0.920	0.062	0.109
452	1	1.415	0.695	-0.721	0.550	0.392	1.054
453	1	2.073	0.632	-1.441	0.574	0.370	0.960
454	1	1.414	0.624	-0.790	0.556	0.386	1.028
455	1	1.815	0.664	-1.151	0.565	0.379	0.996
456	1	1.409	0.637	-0.772	0.554	0.387	1.034
457	1	1.814	0.652	-1.162	0.566	0.378	0.992
458	1	1.814	0.652	-1.162	0.566	0.378	0.992
459	1	1.915	0.697	-1.218	0.565	0.379	0.997
460	1	1.410	0.662	-0.748	0.552	0.389	1.043
461	1	1.410	0.662	-0.748	0.552	0.389	1.043
462	1	11.958	0.896	-11.063	0.886	0.089	0.161
463	1	1.448	0.821	-0.628	0.543	0.399	1.086
464	1	1.817	0.714	-1.102	0.561	0.382	1.012
465	1	1.974	0.654	-1.320	0.570	0.374	0.977
466	1	1.813	0.640	-1.174	0.567	0.376	0.987
467	1	1.814	0.652	-1.162	0.566	0.378	0.992
468	1	3.287	0.698	-2.590	0.594	0.353	0.892
469	1	1.605	0.690	-0.915	0.557	0.386	1.028
470	1	2.078	0.700	-1.377	0.569	0.375	0.983
471	1	1.604	0.656	-0.948	0.559	0.383	1.017
472	1	2.075	0.659	-1.416	0.572	0.372	0.970
473	1	2.075	0.656	-1.419	0.572	0.372	0.969
474	1	1.414	0.650	-0.765	0.553	0.388	1.039
475	1	2.075	0.656	-1.419	0.572	0.372	0.969
476	1	1.604	0.656	-0.948	0.559	0.383	1.017
477	1	2.256	0.793	-1.464	0.567	0.377	0.991
478	1	14.774	0.677	-14.097	0.914	0.067	0.117
479	1	1.814	0.652	-1.162	0.566	0.378	0.992
480	1	1.974	0.654	-1.320	0.570	0.374	0.977
481	1	1.813	0.640	-1.174	0.567	0.376	0.987
482	1	1.915	0.697	-1.218	0.565	0.379	0.997
483	1	1.416	0.712	-0.704	0.549	0.393	1.060
484	1	2.246	0.660	-1.587	0.576	0.369	0.955
485	1	2.256	0.793	-1.464	0.567	0.377	0.991
486	1	1.815	0.664	-1.151	0.565	0.379	0.996
487	1	1.548	0.660	-0.888	0.557	0.385	1.024
488	1	1.815	0.664	-1.151	0.565	0.379	0.996
489	1	1.603	0.626	-0.977	0.562	0.380	1.005
490	1	3.272	0.613	-2.658	0.601	0.345	0.863
491	1	2.077	0.685	-1.392	0.570	0.374	0.978
492	1	1.915	0.697	-1.218	0.565	0.379	0.997
493	1	1.914	0.678	-1.236	0.566	0.377	0.991
494	1	1.415	0.675	-0.740	0.551	0.391	1.048
495	1	1.914	0.678	-1.236	0.566	0.377	0.991
496	1	2.256	0.793	-1.464	0.567	0.377	0.991
497	1	1.913	0.652	-1.260	0.568	0.375	0.982
498	1	1.549	0.696	-0.853	0.555	0.388	1.036
499	1	1.605	0.675	-0.929	0.558	0.385	1.023
500	1	2.077	0.685	-1.392	0.570	0.374	0.978
501	1	1.603	0.626	-0.977	0.562	0.380	1.005
502	1	1.814	0.652	-1.162	0.566	0.378	0.992
503	1	2.075	0.656	-1.419	0.572	0.372	0.969
504	1	1.448	0.821	-0.628	0.543	0.399	1.086
505	1	1.552	0.796	-0.756	0.549	0.394	1.063
506	1	1.448	0.821	-0.628	0.543	0.399	1.086
507	1	1.914	0.678	-1.236	0.566	0.377	0.991
508	1	15.251	0.798	-14.453	0.912	0.069	0.120
509	1	1.448	0.821	-0.628	0.543	0.399	1.086
510	1	2.075	0.656	-1.419	0.572	0.372	0.969
511	1	1.914	0.678	-1.236	0.566	0.377	0.991
512	1	1.411	0.694	-0.717	0.550	0.392	1.054
513	1	1.815	0.663	-1.151	0.565	0.379	0.996
514	1	1.605	0.675	-0.929	0.558	0.385	1.023
515	1	1.815	0.664	-1.151	0.565	0.379	0.996
516	1	1.409	0.637	-0.772	0.554	0.387	1.034
517	1	1.448	0.821	-0.628	0.543	0.399	1.086
518	1	1.815	0.664	-1.151	0.565	0.379	0.996
519	1	1.604	0.656	-0.948	0.559	0.383	1.017
520	1	1.814	0.652	-1.162	0.566	0.378	0.992
521	1	2.077	0.685	-1.392	0.570	0.374	0.978
522	1	3.287	0.698	-2.590	0.594	0.353	0.892
523	1	1.814	0.652	-1.162	0.566	0.378	0.992
524	1	2.077	0.685	-1.392	0.570	0.374	0.978
525	1	1.815	0.663	-1.151	0.565	0.379	0.996
526	1	2.072	0.616	-1.456	0.576	0.368	0.953
527	1	1.415	0.662	-0.753	0.552	0.389	1.043
528	1	1.448	0.821	-0.628	0.543	0.399	1.086
529	1	1.815	0.664	-1.151	0.565	0.379	0.996
530	1	1.605	0.675	-0.929	0.558	0.385	1.023
531	1	3.272	0.613	-2.658	0.601	0.345	0.863
532	1	1.410	0.660	-0.750	0.553	0.389	1.043
533	1	1.448	0.821	-0.628	0.543	0.399	1.086
534	1	2.075	0.659	-1.416	0.572	0.372	0.970
535	1	2.256	0.793	-1.464	0.567	0.377	0.991
536	1	1.410	0.660	-0.750	0.553	0.389	1.043
537	1	1.355	0.752	-0.603	0.544	0.398	1.081
538	1	1.415	0.662	-0.753	0.552	0.389	1.043
539	1	1.974	0.654	-1.320	0.570	0.374	0.977
540	1	1.913	0.652	-1.260	0.568	0.375	0.982
541	1	1.415	0.675	-0.740	0.551	0.391	1.048
542	1	1.604	0.656	-0.948	0.559	0.383	1.017
543	1	1.915	0.697	-1.218	0.565	0.379	0.997
544	1	1.549	0.696	-0.853	0.555	0.388	1.036
545	1	2.256	0.793	-1.464	0.567	0.377	0.991
546	1	1.813	0.640	-1.174	0.567	0.376	0.987
547	1	1.604	0.656	-0.948	0.559	0.383	1.017
548	1	1.448	0.821	-0.628	0.543	0.399	1.086
549	1	1.552	0.796	-0.756	0.549	0.394	1.063
550	1	1.448	0.821	-0.628	0.543	0.399	1.086
551	1	1.448	0.821	-0.628	0.543	0.399	1.086
552	1	2.249	0.695	-1.554	0.573	0.371	0.966
553	1	1.552	0.796	-0.756	0.549	0.394	1.063
554	1	1.415	0.662	-0.753	0.552	0.389	1.043
555	1	2.075	0.659	-1.416	0.572	0.372	0.970
556	1	1.448	0.821	-0.628	0.543	0.399	1.086
557	1	1.815	0.677	-1.138	0.564	0.380	1.001
558	1	1.912	0.638	-1.274	0.570	0.374	0.977
559	1	1.448	0.821	-0.628	0.543	0.399	1.086
560	1	1.603	0.626	-0.977	0.562	0.380	1.005
561	1	2.075	0.656	-1.419	0.572	0.372	0.969
562	1	1.913	0.652	-1.260	0.568	0.375	0.982
563	1	1.448	0.821	-0.628	0.543	0.399	1.086
564	1	1.816	0.697	-1.119	0.562	0.381	1.007
565	1	1.548	0.660	-0.888	0.557	0.385	1.024
566	1	2.132	4.239	2.106	0.293	0.656	3.116
567	1	3.413	3.140	-0.273	0.350	0.597	2.425
568	1	2.075	0.656	-1.419	0.572	0.372	0.969
569	1	1.815	0.664	-1.151	0.565	0.379	0.996
570	1	1.913	0.664	-1.249	0.567	0.376	0.986
571	1	1.914	0.678	-1.236	0.566	0.377	0.991
572	1	1.914	0.678	-1.236	0.566	0.377	0.991
573	1	2.249	0.695	-1.554	0.573	0.371	0.966
574	1	1.602	0.611	-0.991	0.564	0.379	0.997
575	1	1.549	0.696	-0.853	0.555	0.388	1.036
576	1	1.549	0.696	-0.853	0.555	0.388	1.036
577	1	1.548	0.660	-0.888	0.557	0.385	1.024
578	1	1.817	0.714	-1.102	0.561	0.382	1.012
579	1	1.913	0.664	-1.249	0.567	0.376	0.986
580	1	1.915	0.697	-1.218	0.565	0.379	0.997
581	1	1.448	0.821	-0.628	0.543	0.399	1.086
582	1	1.815	0.663	-1.151	0.565	0.379	0.996
583	1	29.075	0.883	-28.192	0.992	0.004	0.007
584	1	3.272	0.613	-2.658	0.601	0.345	0.863
585	1	1.355	0.752	-0.603	0.544	0.398	1.081
586	1	3.272	0.613	-2.658	0.601	0.345	0.863
587	1	1.448	0.821	-0.628	0.543	0.399	1.086
588	1	2.249	0.695	-1.554	0.573	0.371	0.966
589	1	2.077	0.685	-1.392	0.570	0.374	0.978
590	1	1.548	0.660	-0.888	0.557	0.385	1.024
591	1	2.072	0.616	-1.456	0.576	0.368	0.953
592	1	1.410	0.660	-0.750	0.553	0.389	1.043
593	1	1.415	0.662	-0.753	0.552	0.389	1.043
594	1	2.075	0.656	-1.419	0.572	0.372	0.969
595	1	1.604	0.648	-0.955	0.560	0.383	1.014
596	1	25.953	27.051	1.098	0.369	0.410	1.136
597	1	1.915	0.697	-1.218	0.565	0.379	0.997
598	1	1.915	0.697	-1.218	0.565	0.379	0.997
599	1	2.246	0.660	-1.587	0.576	0.369	0.955
600	1	2.256	0.793	-1.464	0.567	0.377	0.991
601	1	1.604	0.656	-0.948	0.559	0.383	1.017
602	1	3.272	0.613	-2.658	0.601	0.345	0.863
603	1	1.410	0.662	-0.748	0.552	0.389	1.043
604	1	1.548	0.660	-0.888	0.557	0.385	1.024
605	1	1.815	0.663	-1.151	0.565	0.379	0.996
606	1	3.287	0.698	-2.590	0.594	0.353	0.892
607	1	2.072	0.616	-1.456	0.576	0.368	0.953
608	1	1.549	0.696	-0.853	0.555	0.388	1.036
609	1	13.746	0.716	-13.029	0.906	0.073	0.129
610	1	2.073	0.632	-1.441	0.574	0.370	0.960
611	1	2.078	0.700	-1.377	0.569	0.375	0.983
612	1	15.810	0.718	-15.092	0.918	0.064	0.112
613	1	2.256	0.793	-1.464	0.567	0.377	0.991
614	1	1.815	0.663	-1.151	0.565	0.379	0.996
615	1	1.605	0.675	-0.929	0.558	0.385	1.023
616	1	1.974	0.654	-1.320	0.570	0.374	0.977
617	1	2.256	0.793	-1.464	0.567	0.377	0.991
618	1	1.410	0.662	-0.748	0.552	0.389	1.043
619	1	1.552	0.796	-0.756	0.549	0.394	1.063
620	1	1.448	0.821	-0.628	0.543	0.399	1.086
621	1	3.272	0.613	-2.658	0.601	0.345	0.863
622	1	1.813	0.625	-1.187	0.568	0.375	0.982
623	1	1.605	0.690	-0.915	0.557	0.386	1.028
624	1	1.416	0.712	-0.704	0.549	0.393	1.060
625	1	2.077	0.685	-1.392	0.570	0.374	0.978
626	1	2.075	0.659	-1.416	0.572	0.372	0.970
627	1	1.913	0.664	-1.249	0.567	0.376	0.986
628	1	1.448	0.821	-0.628	0.543	0.399	1.086
629	1	1.415	0.662	-0.753	0.552	0.389	1.043
630	1	1.605	0.690	-0.915	0.557	0.386	1.028
631	1	1.414	0.638	-0.776	0.554	0.387	1.034
632	1	2.077	0.685	-1.392	0.570	0.374	0.978
633	1	3.287	0.698	-2.590	0.594	0.353	0.892
634	1	14.430	0.763	-13.667	0.908	0.072	0.127
635	1	1.410	0.662	-0.748	0.552	0.389	1.043
636	1	2.249	0.695	-1.554	0.573	0.371	0.966
637	1	1.415	0.662	-0.753	0.552	0.389	1.043
638	1	2.256	0.793	-1.464	0.567	0.377	0.991
639	1	1.913	0.664	-1.249	0.567	0.376	0.986
640	1	1.814	0.652	-1.162	0.566	0.378	0.992
641	1	2.077	0.685	-1.392	0.570	0.374	0.978
642	1	1.414	0.650	-0.765	0.553	0.388	1.039
643	1	2.077	0.685	-1.392	0.570	0.374	0.978
644	1	13.881	0.721	-13.160	0.908	0.072	0.126
645	1	1.974	0.654	-1.320	0.570	0.374	0.977
646	1	2.072	0.616	-1.456	0.576	0.368	0.953
647	1	13.879	0.721	-13.158	0.908	0.072	0.126
648	1	3.287	0.698	-2.590	0.594	0.353	0.892
649	1	1.912	0.640	-1.272	0.569	0.374	0.977
650	1	1.410	0.676	-0.734	0.551	0.391	1.048
651	1	1.604	0.656	-0.948	0.559	0.383	1.017
652	1	2.077	0.685	-1.392	0.570	0.374	0.978
653	1	2.246	0.660	-1.587	0.576	0.369	0.955
654	1	1.815	0.677	-1.138	0.564	0.380	1.001
655	1	1.915	0.697	-1.218	0.565	0.379	0.997
656	1	1.411	0.694	-0.717	0.550	0.392	1.054
657	1	1.409	0.642	-0.767	0.554	0.388	1.036
658	1	1.410	0.662	-0.748	0.552	0.389	1.043
659	1	2.256	0.793	-1.464	0.567	0.377	0.991
660	1	1.548	0.660	-0.888	0.557	0.385	1.024
661	1	1.549	0.696	-0.853	0.555	0.388	1.036
662	1	1.448	0.821	-0.628	0.543	0.399	1.086
663	1	2.072	0.616	-1.456	0.576	0.368	0.953
664	1	1.548	0.660	-0.888	0.557	0.385	1.024
665	1	1.448	0.821	-0.628	0.543	0.399	1.086
666	1	1.415	0.675	-0.740	0.551	0.391	1.048
667	1	1.816	0.697	-1.119	0.562	0.381	1.007
668	1	2.075	0.659	-1.416	0.572	0.372	0.970
669	1	2.256	0.793	-1.464	0.567	0.377	0.991
670	1	1.801	0.675	-1.126	0.563	0.380	1.001
671	1	1.415	0.695	-0.721	0.550	0.392	1.054
672	1	2.075	0.659	-1.416	0.572	0.372	0.970
673	1	2.256	0.793	-1.464	0.567	0.377	0.991
674	1	19.682	0.689	-18.993	0.937	0.049	0.084
675	1	1.448	0.821	-0.628	0.543	0.399	1.086
676	1	1.548	0.660	-0.888	0.557	0.385	1.024
677	1	1.912	0.640	-1.272	0.569	0.374	0.977
678	1	1.801	0.675	-1.126	0.563	0.380	1.001
679	1	2.118	4.151	2.033	0.294	0.655	3.101
680	1	1.448	0.821	-0.628	0.543	0.399	1.086
681	1	1.814	0.652	-1.162	0.566	0.378	0.992
682	1	1.415	0.695	-0.721	0.550	0.392	1.054
683	1	1.416	0.712	-0.704	0.549	0.393	1.060
684	1	1.415	0.675	-0.740	0.551	0.391	1.048
685	1	1.815	0.664	-1.151	0.565	0.379	0.996
686	1	2.077	0.685	-1.392	0.570	0.374	0.978
687	1	1.817	0.714	-1.102	0.561	0.382	1.012
688	1	1.604	0.648	-0.955	0.560	0.383	1.014
689	1	1.448	0.821	-0.628	0.543	0.399	1.086
690	1	1.415	0.662	-0.753	0.552	0.389	1.043
691	1	2.077	0.685	-1.392	0.570	0.374	0.978
692	1	2.256	0.793	-1.464	0.567	0.377	0.991
693	1	1.411	0.694	-0.717	0.550	0.392	1.054
694	1	1.913	0.652	-1.260	0.568	0.375	0.982
695	1	1.410	0.676	-0.734	0.551	0.391	1.048
696	1	1.813	0.640	-1.174	0.567	0.376	0.987
697	1	1.603	0.626	-0.977	0.562	0.380	1.005
698	1	2.077	0.685	-1.392	0.570	0.374	0.978
699	1	2.256	0.793	-1.464	0.567	0.377	0.991
700	1	1.915	0.697	-1.218	0.565	0.379	0.997
701	1	1.603	0.626	-0.977	0.562	0.380	1.005
702	1	1.409	0.637	-0.772	0.554	0.387	1.034
703	1	1.414	0.624	-0.790	0.556	0.386	1.028
704	1	1.815	0.664	-1.151	0.565	0.379	0.996
705	1	1.605	0.675	-0.929	0.558	0.385	1.023
706	1	2.077	0.685	-1.392	0.570	0.374	0.978
707	1	2.075	0.656	-1.419	0.572	0.372	0.969
708	1	1.548	0.660	-0.888	0.557	0.385	1.024
709	1	1.448	0.821	-0.628	0.543	0.399	1.086
710	1	1.415	0.695	-0.721	0.550	0.392	1.054
711	1	1.415	0.695	-0.721	0.550	0.392	1.054
712	1	1.410	0.676	-0.734	0.551	0.391	1.048
713	1	2.256	0.793	-1.464	0.567	0.377	0.991
714	1	1.603	0.626	-0.977	0.562	0.380	1.005
715	1	1.416	0.712	-0.704	0.549	0.393	1.060
716	1	1.813	0.640	-1.174	0.567	0.376	0.987
717	1	1.415	0.662	-0.753	0.552	0.389	1.043
718	1	2.075	0.659	-1.416	0.572	0.372	0.970
719	1	1.814	0.652	-1.162	0.566	0.378	0.992
720	1	1.448	0.821	-0.628	0.543	0.399	1.086
721	1	1.552	0.796	-0.756	0.549	0.394	1.063
722	1	2.072	0.616	-1.456	0.576	0.368	0.953
723	1	1.604	0.656	-0.948	0.559	0.383	1.017
724	1	1.603	0.626	-0.977	0.562	0.380	1.005
725	1	1.411	0.694	-0.717	0.550	0.392	1.054
726	1	1.548	0.660	-0.888	0.557	0.385	1.024
727	1	2.256	0.793	-1.464	0.567	0.377	0.991
728	1	1.815	0.663	-1.151	0.565	0.379	0.996
729	1	1.605	0.675	-0.929	0.558	0.385	1.023
730	1	1.549	0.696	-0.853	0.555	0.388	1.036
731	1	1.448	0.821	-0.628	0.543	0.399	1.086
732	1	1.415	0.695	-0.721	0.550	0.392	1.054
733	1	1.549	0.696	-0.853	0.555	0.388	1.036
734	1	1.448	0.821	-0.628	0.543	0.399	1.086
735	1	1.912	0.640	-1.272	0.569	0.374	0.977
736	1	14.550	0.727	-13.823	0.912	0.069	0.121
737	1	3.272	0.613	-2.658	0.601	0.345	0.863
738	1	1.605	0.675	-0.929	0.558	0.385	1.023
739	1	1.813	0.625	-1.187	0.568	0.375	0.982
740	1	3.287	0.698	-2.590	0.594	0.353	0.892
741	1	1.411	0.694	-0.717	0.550	0.392	1.054
742	1	11.498	0.767	-10.731	0.890	0.086	0.154
743	1	2.075	0.656	-1.419	0.572	0.372	0.969
744	1	27.390	0.898	-26.492	0.990	0.005	0.008
745	1	1.813	0.640	-1.174	0.567	0.376	0.987
746	1	1.815	0.663	-1.151	0.565	0.379	0.996
747	1	33.546	4.604	-28.942	0.948	0.018	0.030
748	1	1.915	0.697	-1.218	0.565	0.379	0.997
749	1	1.548	0.660	-0.888	0.557	0.385	1.024
750	1	2.075	0.659	-1.416	0.572	0.372	0.970
751	1	1.602	0.611	-0.991	0.564	0.379	0.997
752	1	2.077	0.685	-1.392	0.570	0.374	0.978
753	1	1.815	0.664	-1.151	0.565	0.379	0.996
754	1	2.077	0.685	-1.392	0.570	0.374	0.978
755	1	16.993	0.741	-16.252	0.926	0.057	0.100
756	1	1.913	0.664	-1.249	0.567	0.376	0.986
757	1	1.549	0.696	-0.853	0.555	0.388	1.036
758	1	1.974	0.654	-1.320	0.570	0.374	0.977
759	1	2.256	0.793	-1.464	0.567	0.377	0.991
760	1	1.815	0.663	-1.151	0.565	0.379	0.996
761	1	2.256	0.793	-1.464	0.567	0.377	0.991
762	1	1.285	0.776	-0.509	0.539	0.402	1.101
763	1	1.813	0.640	-1.174	0.567	0.376	0.987
764	1	2.249	0.695	-1.554	0.573	0.371	0.966
765	1	2.256	0.793	-1.464	0.567	0.377	0.991
766	1	1.604	0.656	-0.948	0.559	0.383	1.017
767	1	1.974	0.654	-1.320	0.570	0.374	0.977
768	1	2.072	0.616	-1.456	0.576	0.368	0.953
769	1	2.077	0.685	-1.392	0.570	0.374	0.978
770	1	2.075	0.659	-1.416	0.572	0.372	0.970
771	1	1.813	0.640	-1.174	0.567	0.376	0.987
772	1	13.881	0.721	-13.160	0.908	0.072	0.126
773	1	1.813	0.640	-1.174	0.567	0.376	0.987
774	1	3.287	0.698	-2.590	0.594	0.353	0.892
775	1	13.632	0.750	-12.883	0.906	0.074	0.130
776	1	1.815	0.664	-1.151	0.565	0.379	0.996
777	1	1.913	0.652	-1.260	0.568	0.375	0.982
778	1	3.272	0.613	-2.658	0.601	0.345	0.863
779	1	2.077	0.685	-1.392	0.570	0.374	0.978
780	1	1.604	0.648	-0.955	0.560	0.383	1.014
781	1	1.448	0.821	-0.628	0.543	0.399	1.086
782	1	1.604	0.648	-0.955	0.560	0.383	1.014
783	1	1.974	0.654	-1.320	0.570	0.374	0.977
784	1	1.815	0.663	-1.151	0.565	0.379	0.996
785	1	1.604	0.648	-0.955	0.560	0.383	1.014
786	1	1.603	0.626	-0.977	0.562	0.380	1.005
787	1	2.249	0.695	-1.554	0.573	0.371	0.966
788	1	1.813	0.625	-1.187	0.568	0.375	0.982
789	1	15.315	0.717	-14.598	0.917	0.065	0.114
790	1	1.410	0.660	-0.750	0.553	0.389	1.043
791	1	1.552	0.796	-0.756	0.549	0.394	1.063
792	1	1.448	0.821	-0.628	0.543	0.399	1.086
793	1	1.813	0.640	-1.174	0.567	0.376	0.987
794	1	1.913	0.652	-1.260	0.568	0.375	0.982
795	1	1.913	0.664	-1.249	0.567	0.376	0.986
796	1	1.448	0.821	-0.628	0.543	0.399	1.086
797	1	2.249	0.695	-1.554	0.573	0.371	0.966
798	1	2.256	0.793	-1.464	0.567	0.377	0.991
799	1	1.415	0.695	-0.721	0.550	0.392	1.054
800	1	1.974	0.654	-1.320	0.570	0.374	0.977
801	1	2.072	0.616	-1.456	0.576	0.368	0.953
802	1	1.814	0.652	-1.162	0.566	0.378	0.992
803	1	2.077	0.685	-1.392	0.570	0.374	0.978
804	1	2.584	9.209	6.625	0.240	0.712	4.049
805	1	1.415	0.675	-0.740	0.551	0.391	1.048
806	1	1.285	0.776	-0.509	0.539	0.402	1.101
807	1	2.256	0.793	-1.464	0.567	0.377	0.991
808	1	1.801	0.675	-1.126	0.563	0.380	1.001
809	1	1.913	0.664	-1.249	0.567	0.376	0.986
810	1	27.752	1.100	-26.651	0.987	0.006	0.010
811	1	13.866	0.690	-13.176	0.910	0.071	0.124
812	1	16.867	0.790	-16.077	0.921	0.061	0.107
813	1	10.883	1.027	-9.856	0.876	0.098	0.178
814	1	1.415	0.662	-0.753	0.552	0.389	1.043
815	1	2.077	0.685	-1.392	0.570	0.374	0.978
816	1	2.075	0.656	-1.419	0.572	0.372	0.969
817	1	1.409	0.637	-0.772	0.554	0.387	1.034
818	1	2.256	0.793	-1.464	0.567	0.377	0.991
819	1	1.410	0.676	-0.734	0.551	0.391	1.048
820	1	1.814	0.652	-1.162	0.566	0.378	0.992
821	1	1.816	0.697	-1.119	0.562	0.381	1.007
822	1	1.603	0.626	-0.977	0.562	0.380	1.005
823	1	1.414	0.624	-0.790	0.556	0.386	1.028
824	1	1.549	0.696	-0.853	0.555	0.388	1.036
825	1	1.548	0.660	-0.888	0.557	0.385	1.024
826	1	13.898	0.787	-13.111	0.906	0.074	0.130
827	1	1.414	0.624	-0.790	0.556	0.386	1.028
828	1	1.815	0.664	-1.151	0.565	0.379	0.996
829	1	1.548	0.660	-0.888	0.557	0.385	1.024
830	1	12.497	0.754	-11.743	0.897	0.081	0.144
831	1	1.801	0.675	-1.126	0.563	0.380	1.001
832	1	2.659	4.797	2.137	0.298	0.650	3.040
833	1	13.257	0.768	-12.489	0.902	0.076	0.135
834	1	13.881	0.721	-13.160	0.908	0.072	0.126
835	1	1.448	0.821	-0.628	0.543	0.399	1.086
836	1	1.410	0.662	-0.748	0.552	0.389	1.043
837	1	16.932	0.791	-16.141	0.922	0.060	0.105
838	1	1.914	0.678	-1.236	0.566	0.377	0.991
839	1	13.519	0.745	-12.774	0.905	0.074	0.132
840	1	2.075	0.659	-1.416	0.572	0.372	0.970
841	1	2.256	0.793	-1.464	0.567	0.377	0.991
842	1	7.151	0.865	-6.286	0.845	0.123	0.230
843	1	1.817	0.714	-1.102	0.561	0.382	1.012
844	1	1.813	0.640	-1.174	0.567	0.376	0.987
845	1	1.815	0.663	-1.151	0.565	0.379	0.996
846	1	1.817	0.714	-1.102	0.561	0.382	1.012
847	1	1.913	0.652	-1.260	0.568	0.375	0.982
848	1	1.605	0.690	-0.915	0.557	0.386	1.028
849	1	1.549	0.696	-0.853	0.555	0.388	1.036
850	1	16.018	0.694	-15.324	0.921	0.061	0.107
851	1	1.815	0.664	-1.151	0.565	0.379	0.996
852	1	1.914	0.678	-1.236	0.566	0.377	0.991
853	1	1.549	0.696	-0.853	0.555	0.388	1.036
854	1	2.075	0.656	-1.419	0.572	0.372	0.969
855	1	1.602	0.611	-0.991	0.564	0.379	0.997
856	1	13.866	0.690	-13.176	0.910	0.071	0.124
857	1	1.448	0.821	-0.628	0.543	0.399	1.086
858	1	1.410	0.662	-0.748	0.552	0.389	1.043
859	1	1.411	0.694	-0.717	0.550	0.392	1.054
860	1	2.256	0.793	-1.464	0.567	0.377	0.991
861	1	1.548	0.660	-0.888	0.557	0.385	1.024
862	1	2.077	0.685	-1.392	0.570	0.374	0.978
863	1	1.548	0.660	-0.888	0.557	0.385	1.024
864	1	1.549	0.696	-0.853	0.555	0.388	1.036
865	1	2.072	0.616	-1.456	0.576	0.368	0.953
866	1	1.912	0.640	-1.272	0.569	0.374	0.977
867	1	3.272	0.613	-2.658	0.601	0.345	0.863
868	1	2.256	0.793	-1.464	0.567	0.377	0.991
869	1	1.815	0.664	-1.151	0.565	0.379	0.996
870	1	1.915	0.697	-1.218	0.565	0.379	0.997
871	1	1.604	0.656	-0.948	0.559	0.383	1.017
872	1	2.256	0.793	-1.464	0.567	0.377	0.991
873	1	1.552	0.796	-0.756	0.549	0.394	1.063
874	1	1.817	0.714	-1.102	0.561	0.382	1.012
875	1	1.813	0.640	-1.174	0.567	0.376	0.987
876	1	2.249	0.695	-1.554	0.573	0.371	0.966
877	1	1.285	0.776	-0.509	0.539	0.402	1.101
878	1	2.078	0.700	-1.377	0.569	0.375	0.983
879	1	1.815	0.663	-1.151	0.565	0.379	0.996
880	1	16.044	0.726	-15.317	0.920	0.062	0.109
881	1	1.448	0.821	-0.628	0.543	0.399	1.086
882	1	1.448	0.821	-0.628	0.543	0.399	1.086
883	1	1.410	0.662	-0.748	0.552	0.389	1.043
884	1	15.315	0.717	-14.598	0.917	0.065	0.114
885	1	2.256	0.793	-1.464	0.567	0.377	0.991
886	1	2.075	0.656	-1.419	0.572	0.372	0.969
887	1	1.913	0.664	-1.249	0.567	0.376	0.986
888	1	1.415	0.675	-0.740	0.551	0.391	1.048
889	1	1.411	0.694	-0.717	0.550	0.392	1.054
890	1	1.410	0.676	-0.734	0.551	0.391	1.048
891	1	15.833	0.718	-15.114	0.918	0.064	0.111
892	1	1.548	0.660	-0.888	0.557	0.385	1.024
893	1	1.912	0.638	-1.274	0.570	0.374	0.977
894	1	1.913	0.664	-1.249	0.567	0.376	0.986
895	1	1.448	0.821	-0.628	0.543	0.399	1.086
896	1	1.548	0.660	-0.888	0.557	0.385	1.024
897	1	1.815	0.664	-1.151	0.565	0.379	0.996
898	1	1.915	0.697	-1.218	0.565	0.379	0.997
899	1	2.256	0.793	-1.464	0.567	0.377	0.991
900	1	7.151	0.865	-6.286	0.845	0.123	0.230
901	1	1.801	0.675	-1.126	0.563	0.380	1.001
902	1	1.416	0.712	-0.704	0.549	0.393	1.060
903	1	1.605	0.675	-0.929	0.558	0.385	1.023
904	1	2.256	0.793	-1.464	0.567	0.377	0.991
905	1	2.075	0.656	-1.419	0.572	0.372	0.969
906	1	2.072	0.616	-1.456	0.576	0.368	0.953
907	1	2.072	0.616	-1.456	0.576	0.368	0.953
908	1	1.737	4.479	2.742	0.276	0.673	3.370
909	1	1.914	0.678	-1.236	0.566	0.377	0.991
910	1	2.719	0.590	-2.129	0.594	0.352	0.887
911	1	2.073	0.632	-1.441	0.574	0.370	0.960
912	1	1.815	0.664	-1.151	0.565	0.379	0.996
913	1	1.813	0.640	-1.174	0.567	0.376	0.987
914	1	1.815	0.663	-1.151	0.565	0.379	0.996
915	1	2.256	0.793	-1.464	0.567	0.377	0.991
916	1	3.272	0.613	-2.658	0.601	0.345	0.863
917	1	1.410	0.662	-0.748	0.552	0.389	1.043
918	1	13.238	0.719	-12.519	0.904	0.075	0.132
919	1	14.527	0.707	-13.820	0.913	0.068	0.120
920	1	1.448	0.821	-0.628	0.543	0.399	1.086
921	1	1.415	0.675	-0.740	0.551	0.391	1.048
922	1	1.415	0.662	-0.753	0.552	0.389	1.043
923	1	1.914	0.678	-1.236	0.566	0.377	0.991
924	1	1.817	0.714	-1.102	0.561	0.382	1.012
925	1	2.075	0.656	-1.419	0.572	0.372	0.969
926	1	1.815	0.663	-1.151	0.565	0.379	0.996
927	1	3.287	0.698	-2.590	0.594	0.353	0.892
928	1	1.415	0.695	-0.721	0.550	0.392	1.054
929	1	1.814	0.652	-1.162	0.566	0.378	0.992
930	1	37.305	0.807	-36.498	0.999	0.000	0.000
931	1	1.448	0.821	-0.628	0.543	0.399	1.086
932	1	1.701	19.516	17.814	0.048	0.926	20.439
933	1	2.077	0.685	-1.392	0.570	0.374	0.978
934	1	2.256	0.793	-1.464	0.567	0.377	0.991
935	1	1.815	0.664	-1.151	0.565	0.379	0.996
936	1	3.287	0.698	-2.590	0.594	0.353	0.892
937	1	1.605	0.690	-0.915	0.557	0.386	1.028
938	1	1.915	0.697	-1.218	0.565	0.379	0.997
939	1	1.915	0.697	-1.218	0.565	0.379	0.997
940	1	3.272	0.613	-2.658	0.601	0.345	0.863
941	1	1.915	0.697	-1.218	0.565	0.379	0.997
942	1	2.249	0.695	-1.554	0.573	0.371	0.966
943	1	11.485	0.705	-10.780	0.893	0.084	0.150
944	1	1.415	0.695	-0.721	0.550	0.392	1.054
945	1	13.526	0.766	-12.760	0.904	0.075	0.133
946	1	1.604	0.656	-0.948	0.559	0.383	1.017
947	1	3.272	0.613	-2.658	0.601	0.345	0.863
948	1	1.549	0.696	-0.853	0.555	0.388	1.036
949	1	1.915	0.697	-1.218	0.565	0.379	0.997
950	1	2.077	0.685	-1.392	0.570	0.374	0.978
951	1	3.287	0.698	-2.590	0.594	0.353	0.892
952	1	1.815	0.663	-1.151	0.565	0.379	0.996
953	1	2.077	0.685	-1.392	0.570	0.374	0.978
954	1	2.072	0.616	-1.456	0.576	0.368	0.953
955	1	1.915	0.697	-1.218	0.565	0.379	0.997
956	1	1.915	0.697	-1.218	0.565	0.379	0.997
957	1	1.548	0.660	-0.888	0.557	0.385	1.024
958	1	1.914	0.678	-1.236	0.566	0.377	0.991
959	1	1.603	0.626	-0.977	0.562	0.380	1.005
960	1	2.075	0.656	-1.419	0.572	0.372	0.969
961	1	2.249	0.695	-1.554	0.573	0.371	0.966
962	1	1.552	0.796	-0.756	0.549	0.394	1.063
963	1	1.448	0.821	-0.628	0.543	0.399	1.086
964	1	1.410	0.662	-0.748	0.552	0.389	1.043
965	1	1.604	0.648	-0.955	0.560	0.383	1.014
966	1	2.075	0.656	-1.419	0.572	0.372	0.969
967	1	1.604	0.656	-0.948	0.559	0.383	1.017
968	1	1.914	0.678	-1.236	0.566	0.377	0.991
969	1	1.603	0.626	-0.977	0.562	0.380	1.005
970	1	1.604	0.648	-0.955	0.560	0.383	1.014
971	1	1.914	0.678	-1.236	0.566	0.377	0.991
972	1	1.415	0.662	-0.753	0.552	0.389	1.043
973	1	1.414	0.624	-0.790	0.556	0.386	1.028
974	1	1.410	0.662	-0.748	0.552	0.389	1.043
975	1	2.256	0.793	-1.464	0.567	0.377	0.991
976	1	1.605	0.675	-0.929	0.558	0.385	1.023
977	1	1.815	0.664	-1.151	0.565	0.379	0.996
978	1	1.409	0.642	-0.767	0.554	0.388	1.036
979	1	1.448	0.821	-0.628	0.543	0.399	1.086
980	1	1.605	0.675	-0.929	0.558	0.385	1.023
981	1	1.815	0.664	-1.151	0.565	0.379	0.996
982	1	2.073	0.632	-1.441	0.574	0.370	0.960
983	1	1.549	0.696	-0.853	0.555	0.388	1.036
984	1	1.815	0.663	-1.151	0.565	0.379	0.996
985	1	2.073	0.632	-1.441	0.574	0.370	0.960
986	1	1.603	0.626	-0.977	0.562	0.380	1.005
987	1	1.548	0.660	-0.888	0.557	0.385	1.024
988	1	1.914	0.678	-1.236	0.566	0.377	0.991
989	1	1.605	0.675	-0.929	0.558	0.385	1.023
990	1	1.814	0.652	-1.162	0.566	0.378	0.992
991	1	2.719	0.590	-2.129	0.594	0.352	0.887
992	1	1.448	0.821	-0.628	0.543	0.399	1.086
993	1	1.605	0.675	-0.929	0.558	0.385	1.023
994	1	1.813	0.640	-1.174	0.567	0.376	0.987
995	1	2.073	0.632	-1.441	0.574	0.370	0.960
996	1	2.075	0.659	-1.416	0.572	0.372	0.970
997	1	2.256	0.793	-1.464	0.567	0.377	0.991
998	1	2.256	0.793	-1.464	0.567	0.377	0.991
999	1	2.323	3.940	1.617	0.303	0.645	2.970
1000	1	1.448	0.821	-0.628	0.543	0.399	1.086
1001	1	2.246	0.660	-1.587	0.576	0.369	0.955
1002	1	1.448	0.821	-0.628	0.543	0.399	1.086
1003	1	1.603	0.626	-0.977	0.562	0.380	1.005
1004	1	1.974	0.654	-1.320	0.570	0.374	0.977
1005	1	28.557	0.844	-27.714	0.992	0.004	0.006
1006	1	1.604	0.648	-0.955	0.560	0.383	1.014
1007	1	2.077	0.685	-1.392	0.570	0.374	0.978
1008	1	1.448	0.821	-0.628	0.543	0.399	1.086
1009	1	1.602	0.611	-0.991	0.564	0.379	0.997
1010	1	1.448	0.821	-0.628	0.543	0.399	1.086
1011	1	2.249	0.695	-1.554	0.573	0.371	0.966
1012	1	1.605	0.675	-0.929	0.558	0.385	1.023
1013	1	1.814	0.652	-1.162	0.566	0.378	0.992
1014	1	1.605	0.675	-0.929	0.558	0.385	1.023
1015	1	2.075	0.656	-1.419	0.572	0.372	0.969
1016	1	2.314	3.885	1.571	0.304	0.644	2.963
1017	1	1.816	0.697	-1.119	0.562	0.381	1.007
1018	1	1.562	0.644	-0.918	0.559	0.383	1.017
1019	1	1.562	0.644	-0.918	0.559	0.383	1.017
1020	1	1.815	0.663	-1.151	0.565	0.379	0.996
1021	1	1.549	0.696	-0.853	0.555	0.388	1.036
1022	1	1.605	0.675	-0.929	0.558	0.385	1.023
1023	1	1.562	0.644	-0.918	0.559	0.383	1.017
1024	1	1.562	0.644	-0.918	0.559	0.383	1.017
1025	1	1.913	0.664	-1.249	0.567	0.376	0.986
1026	1	1.552	0.796	-0.756	0.549	0.394	1.063
1027	1	1.448	0.821	-0.628	0.543	0.399	1.086
1028	1	1.682	5.290	3.608	0.262	0.689	3.621
1029	1	15.275	0.698	-14.578	0.919	0.063	0.110
1030	1	1.913	0.664	-1.249	0.567	0.376	0.986
1031	1	2.256	0.793	-1.464	0.567	0.377	0.991
1032	1	1.548	0.660	-0.888	0.557	0.385	1.024
1033	1	1.974	0.654	-1.320	0.570	0.374	0.977
1034	1	1.415	0.662	-0.753	0.552	0.389	1.043
1035	1	2.077	0.685	-1.392	0.570	0.374	0.978
1036	1	18.696	0.737	-17.959	0.934	0.051	0.088
1037	1	2.073	0.632	-1.441	0.574	0.370	0.960
1038	1	2.073	0.632	-1.441	0.574	0.370	0.960
1039	1	17.339	0.675	-16.664	0.928	0.056	0.097
1040	1	1.548	0.660	-0.888	0.557	0.385	1.024
1041	1	2.256	0.793	-1.464	0.567	0.377	0.991
1042	1	2.075	0.656	-1.419	0.572	0.372	0.969
1043	1	1.414	0.650	-0.765	0.553	0.388	1.039
1044	1	1.448	0.821	-0.628	0.543	0.399	1.086
1045	1	1.410	0.660	-0.750	0.553	0.389	1.043
1046	1	1.409	0.637	-0.772	0.554	0.387	1.034
1047	1	1.813	0.625	-1.187	0.568	0.375	0.982
1048	1	1.603	0.626	-0.977	0.562	0.380	1.005
1049	1	1.815	0.664	-1.151	0.565	0.379	0.996
1050	1	1.915	0.697	-1.218	0.565	0.379	0.997
1051	1	1.549	0.696	-0.853	0.555	0.388	1.036
1052	1	1.912	0.640	-1.272	0.569	0.374	0.977
1053	1	1.411	0.694	-0.717	0.550	0.392	1.054
1054	1	1.912	0.638	-1.274	0.570	0.374	0.977
1055	1	15.313	0.798	-14.514	0.915	0.066	0.115
1056	1	14.791	0.690	-14.101	0.914	0.068	0.119
1057	1	1.814	0.652	-1.162	0.566	0.378	0.992
1058	1	17.837	0.732	-17.105	0.931	0.054	0.093
1059	1	1.548	0.660	-0.888	0.557	0.385	1.024
1060	1	1.815	0.663	-1.151	0.565	0.379	0.996
1061	1	1.815	0.663	-1.151	0.565	0.379	0.996
1062	1	15.363	0.663	-14.700	0.919	0.064	0.111
1063	1	1.411	0.694	-0.717	0.550	0.392	1.054
1064	1	1.448	0.821	-0.628	0.543	0.399	1.086
1065	1	2.075	0.656	-1.419	0.572	0.372	0.969
1066	1	1.416	0.712	-0.704	0.549	0.393	1.060
1067	1	2.077	0.685	-1.392	0.570	0.374	0.978
1068	1	15.284	0.714	-14.570	0.919	0.063	0.111
1069	1	2.256	0.793	-1.464	0.567	0.377	0.991
1070	1	1.061	0.811	-0.250	0.527	0.414	1.154
1071	1	1.816	0.697	-1.119	0.562	0.381	1.007
1072	1	1.605	0.675	-0.929	0.558	0.385	1.023
1073	1	2.075	0.659	-1.416	0.572	0.372	0.970
1074	1	2.072	0.616	-1.456	0.576	0.368	0.953
1075	1	2.256	0.793	-1.464	0.567	0.377	0.991
1076	1	17.928	0.740	-17.188	0.928	0.056	0.098
1077	1	15.290	0.730	-14.560	0.918	0.064	0.112
1078	1	2.075	0.656	-1.419	0.572	0.372	0.969
1079	1	1.604	0.656	-0.948	0.559	0.383	1.017
1080	1	1.813	0.640	-1.174	0.567	0.376	0.987
1081	1	1.815	0.664	-1.151	0.565	0.379	0.996
1082	1	1.605	0.690	-0.915	0.557	0.386	1.028
1083	1	1.448	0.821	-0.628	0.543	0.399	1.086
1084	1	1.816	0.697	-1.119	0.562	0.381	1.007
1085	1	3.287	0.698	-2.590	0.594	0.353	0.892
1086	1	1.415	0.675	-0.740	0.551	0.391	1.048
1087	1	2.075	0.656	-1.419	0.572	0.372	0.969
1088	1	17.373	0.730	-16.643	0.926	0.057	0.100
1089	1	3.272	0.613	-2.658	0.601	0.345	0.863
1090	1	1.815	0.663	-1.151	0.565	0.379	0.996
1091	1	1.549	0.696	-0.853	0.555	0.388	1.036
1092	1	1.814	0.652	-1.162	0.566	0.378	0.992
1093	1	2.075	0.656	-1.419	0.572	0.372	0.969
1094	1	1.549	0.696	-0.853	0.555	0.388	1.036
1095	1	17.803	0.677	-17.126	0.933	0.052	0.090
1096	1	17.281	0.739	-16.542	0.925	0.058	0.101
1097	1	1.448	0.821	-0.628	0.543	0.399	1.086
1098	1	1.912	0.640	-1.272	0.569	0.374	0.977
1099	1	16.899	0.824	-16.075	0.919	0.062	0.109
1100	1	21.096	5.752	-15.344	0.778	0.153	0.295
1101	1	16.987	0.725	-16.262	0.926	0.057	0.099
1102	1	1.994	4.105	2.111	0.290	0.658	3.154
1103	1	2.296	3.447	1.151	0.311	0.636	2.858
1104	1	1.814	0.652	-1.162	0.566	0.378	0.992
1105	1	2.899	21.781	18.882	0.059	0.907	15.967
1106	1	14.907	0.728	-14.179	0.913	0.068	0.119
1107	1	1.914	0.678	-1.236	0.566	0.377	0.991
1108	1	1.815	0.663	-1.151	0.565	0.379	0.996
1109	1	1.602	0.611	-0.991	0.564	0.379	0.997
1110	1	1.974	0.654	-1.320	0.570	0.374	0.977
1111	1	2.072	0.616	-1.456	0.576	0.368	0.953
1112	1	2.073	0.632	-1.441	0.574	0.370	0.960
1113	1	2.072	0.616	-1.456	0.576	0.368	0.953
1114	1	16.102	0.720	-15.382	0.920	0.063	0.109
1115	1	1.914	0.678	-1.236	0.566	0.377	0.991
1116	1	3.287	0.698	-2.590	0.594	0.353	0.892
1117	1	1.913	0.664	-1.249	0.567	0.376	0.986
1118	1	2.256	0.793	-1.464	0.567	0.377	0.991
1119	1	2.073	0.632	-1.441	0.574	0.370	0.960
1120	1	16.993	0.741	-16.252	0.926	0.057	0.100
1121	1	12.413	0.891	-11.522	0.891	0.085	0.153
1122	1	2.073	0.632	-1.441	0.574	0.370	0.960
1123	1	1.913	0.652	-1.260	0.568	0.375	0.982
1124	1	1.815	0.664	-1.151	0.565	0.379	0.996
1125	1	1.410	0.660	-0.750	0.553	0.389	1.043
1126	1	1.552	0.796	-0.756	0.549	0.394	1.063
1127	1	1.448	0.821	-0.628	0.543	0.399	1.086
1128	1	1.813	0.640	-1.174	0.567	0.376	0.987
1129	1	1.410	0.660	-0.750	0.553	0.389	1.043
1130	1	15.096	0.786	-14.310	0.915	0.066	0.116
1131	1	2.256	0.793	-1.464	0.567	0.377	0.991
1132	1	1.605	0.675	-0.929	0.558	0.385	1.023
1133	1	1.814	0.652	-1.162	0.566	0.378	0.992
1134	1	2.075	0.656	-1.419	0.572	0.372	0.969
1135	1	1.603	0.626	-0.977	0.562	0.380	1.005
1136	1	1.813	0.640	-1.174	0.567	0.376	0.987
1137	1	1.915	0.697	-1.218	0.565	0.379	0.997
1138	1	1.815	0.663	-1.151	0.565	0.379	0.996
1139	1	1.603	0.626	-0.977	0.562	0.380	1.005
1140	1	2.072	0.616	-1.456	0.576	0.368	0.953
1141	1	1.915	0.697	-1.218	0.565	0.379	0.997
1142	1	2.077	0.685	-1.392	0.570	0.374	0.978
1143	1	1.516	5.076	3.560	0.257	0.694	3.701
1144	1	1.814	0.652	-1.162	0.566	0.378	0.992
1145	1	1.913	0.664	-1.249	0.567	0.376	0.986
1146	1	3.272	0.613	-2.658	0.601	0.345	0.863
1147	1	1.813	0.640	-1.174	0.567	0.376	0.987
1148	1	2.075	0.659	-1.416	0.572	0.372	0.970
1149	1	1.415	0.662	-0.753	0.552	0.389	1.043
1150	1	1.915	0.697	-1.218	0.565	0.379	0.997
1151	1	1.605	0.690	-0.915	0.557	0.386	1.028
1152	1	1.813	0.640	-1.174	0.567	0.376	0.987
1153	1	2.077	0.685	-1.392	0.570	0.374	0.978
1154	1	16.312	0.718	-15.593	0.922	0.061	0.107
1155	1	13.257	0.768	-12.489	0.902	0.076	0.135
1156	1	1.605	0.675	-0.929	0.558	0.385	1.023
1157	1	2.075	0.656	-1.419	0.572	0.372	0.969
1158	1	14.558	0.743	-13.815	0.911	0.069	0.121
1159	1	2.073	0.632	-1.441	0.574	0.370	0.960
1160	1	2.072	0.616	-1.456	0.576	0.368	0.953
1161	1	1.414	0.650	-0.765	0.553	0.388	1.039
1162	1	17.166	0.735	-16.430	0.925	0.059	0.102
1163	1	8.783	0.851	-7.932	0.863	0.109	0.199
1164	1	2.073	0.632	-1.441	0.574	0.370	0.960
1165	1	2.072	0.616	-1.456	0.576	0.368	0.953
1166	1	2.256	0.793	-1.464	0.567	0.377	0.991
1167	1	1.603	0.626	-0.977	0.562	0.380	1.005
1168	1	1.414	0.650	-0.765	0.553	0.388	1.039
1169	1	1.448	0.821	-0.628	0.543	0.399	1.086
1170	1	1.409	0.642	-0.767	0.554	0.388	1.036
1171	1	2.077	0.685	-1.392	0.570	0.374	0.978
1172	1	1.409	0.637	-0.772	0.554	0.387	1.034
1173	1	1.448	0.821	-0.628	0.543	0.399	1.086
1174	1	2.075	0.659	-1.416	0.572	0.372	0.970

## Sheet: TssA 4
Site	Partition	⍺	β	β-⍺	Prob[⍺>β]	Prob[⍺<β]	BayesFactor[⍺<β]
1	1	4.901	0.473	-4.428	0.679	0.272	0.625
2	1	1.390	0.603	-0.787	0.561	0.379	1.021
3	1	4.901	0.473	-4.428	0.679	0.272	0.625
4	1	2.969	0.586	-2.383	0.612	0.333	0.837
5	1	0.925	0.575	-0.350	0.532	0.405	1.142
6	1	1.638	0.543	-1.096	0.580	0.361	0.945
7	1	2.671	0.575	-2.096	0.605	0.339	0.860
8	1	2.407	0.610	-1.796	0.599	0.344	0.880
9	1	2.668	0.499	-2.170	0.617	0.327	0.815
10	1	1.763	0.611	-1.153	0.575	0.366	0.967
11	1	4.919	0.511	-4.408	0.664	0.287	0.674
12	1	1.800	1.772	-0.028	0.358	0.587	2.384
13	1	2.393	0.545	-1.848	0.603	0.340	0.863
14	1	2.968	0.578	-2.390	0.614	0.331	0.830
15	1	1.914	0.658	-1.256	0.567	0.374	1.002
16	1	1.914	0.658	-1.256	0.567	0.374	1.002
17	1	2.010	0.599	-1.411	0.581	0.361	0.945
18	1	2.967	0.505	-2.462	0.624	0.321	0.792
19	1	1.914	0.658	-1.256	0.567	0.374	1.002
20	1	2.407	0.610	-1.796	0.599	0.344	0.880
21	1	2.010	0.599	-1.411	0.581	0.361	0.945
22	1	3.627	0.632	-2.995	0.623	0.324	0.803
23	1	2.006	0.510	-1.496	0.595	0.346	0.888
24	1	1.914	0.658	-1.256	0.567	0.374	1.002
25	1	1.390	0.603	-0.787	0.561	0.379	1.021
26	1	2.393	0.545	-1.848	0.603	0.340	0.863
27	1	2.409	0.616	-1.793	0.597	0.346	0.887
28	1	1.914	0.658	-1.256	0.567	0.374	1.002
29	1	12.374	0.610	-11.764	0.903	0.077	0.140
30	1	12.885	0.704	-12.181	0.900	0.080	0.146
31	1	2.969	0.586	-2.383	0.612	0.333	0.837
32	1	2.967	0.505	-2.462	0.624	0.321	0.792
33	1	2.407	0.610	-1.796	0.599	0.344	0.880
34	1	3.052	2.104	-0.947	0.387	0.560	2.135
35	1	4.919	0.511	-4.408	0.664	0.287	0.674
36	1	3.627	0.632	-2.995	0.623	0.324	0.803
37	1	2.667	0.528	-2.139	0.609	0.335	0.843
38	1	2.352	0.502	-1.850	0.609	0.334	0.840
39	1	2.969	0.586	-2.383	0.612	0.333	0.837
40	1	8.897	0.615	-8.282	0.869	0.105	0.196
41	1	10.254	4.645	-5.609	0.666	0.282	0.658
42	1	11.194	0.530	-10.664	0.899	0.080	0.146
43	1	1.763	0.611	-1.153	0.575	0.366	0.967
44	1	13.412	0.610	-12.803	0.909	0.073	0.132
45	1	1.914	0.658	-1.256	0.567	0.374	1.002
46	1	1.385	0.563	-0.822	0.560	0.380	1.026
47	1	2.393	0.545	-1.848	0.603	0.340	0.863
48	1	1.914	0.658	-1.256	0.567	0.374	1.002
49	1	16.072	0.933	-15.139	0.927	0.058	0.104
50	1	2.968	0.578	-2.390	0.614	0.331	0.830
51	1	12.898	0.491	-12.407	0.914	0.068	0.122
52	1	12.370	0.792	-11.578	0.891	0.087	0.161
53	1	1.914	0.658	-1.256	0.567	0.374	1.002
54	1	2.671	0.575	-2.096	0.605	0.339	0.860
55	1	2.352	0.502	-1.850	0.609	0.334	0.840
56	1	14.564	0.926	-13.638	0.908	0.074	0.134
57	1	2.010	0.599	-1.411	0.581	0.361	0.945
58	1	1.628	0.597	-1.032	0.576	0.365	0.964
59	1	3.627	0.644	-2.983	0.620	0.327	0.815
60	1	2.043	2.417	0.374	0.345	0.601	2.525
61	1	20.488	0.621	-19.867	0.931	0.054	0.096
62	1	10.158	0.644	-9.514	0.878	0.098	0.182
63	1	1.914	0.658	-1.256	0.567	0.374	1.002
64	1	1.763	0.611	-1.153	0.575	0.366	0.967
65	1	1.835	2.741	0.906	0.329	0.619	2.720
66	1	1.914	0.658	-1.256	0.567	0.374	1.002
67	1	1.589	0.602	-0.987	0.570	0.370	0.985
68	1	2.393	0.545	-1.848	0.603	0.340	0.863
69	1	3.627	0.632	-2.995	0.623	0.324	0.803
70	1	2.663	0.461	-2.202	0.624	0.319	0.786
71	1	3.620	0.527	-3.093	0.637	0.310	0.754
72	1	2.671	0.575	-2.096	0.605	0.339	0.860
73	1	2.660	0.479	-2.182	0.623	0.321	0.792
74	1	7.985	0.604	-7.382	0.865	0.108	0.203
75	1	1.914	0.658	-1.256	0.567	0.374	1.002
76	1	1.914	0.658	-1.256	0.567	0.374	1.002
77	1	2.409	0.616	-1.793	0.597	0.346	0.887
78	1	2.670	0.568	-2.102	0.607	0.337	0.853
79	1	1.914	0.658	-1.256	0.567	0.374	1.002
80	1	1.914	0.658	-1.256	0.567	0.374	1.002
81	1	1.123	0.489	-0.634	0.570	0.369	0.979
82	1	1.761	0.516	-1.245	0.590	0.351	0.904
83	1	1.914	0.658	-1.256	0.567	0.374	1.002
84	1	2.009	0.615	-1.394	0.577	0.365	0.962
85	1	13.079	0.684	-12.396	0.903	0.078	0.142
86	1	1.763	0.608	-1.155	0.577	0.364	0.958
87	1	1.591	0.546	-1.045	0.572	0.368	0.975
88	1	2.671	0.575	-2.096	0.605	0.339	0.860
89	1	13.678	0.939	-12.739	0.904	0.078	0.142
90	1	9.582	8.316	-1.266	0.550	0.384	1.043
91	1	15.135	0.957	-14.178	0.916	0.067	0.121
92	1	12.369	0.965	-11.404	0.890	0.089	0.164
93	1	1.371	0.578	-0.794	0.557	0.382	1.036
94	1	1.638	0.543	-1.096	0.580	0.361	0.945
95	1	1.914	0.658	-1.256	0.567	0.374	1.002
96	1	1.914	0.658	-1.256	0.567	0.374	1.002
97	1	2.409	0.616	-1.793	0.597	0.346	0.887
98	1	1.914	0.658	-1.256	0.567	0.374	1.002
99	1	2.667	0.528	-2.139	0.609	0.335	0.843
100	1	2.410	0.615	-1.795	0.596	0.348	0.894
101	1	3.627	0.632	-2.995	0.623	0.324	0.803
102	1	2.670	0.568	-2.102	0.607	0.337	0.853
103	1	2.970	0.532	-2.438	0.617	0.328	0.817
104	1	4.919	0.511	-4.408	0.664	0.287	0.674
105	1	2.409	0.616	-1.793	0.597	0.346	0.887
106	1	10.144	0.773	-9.371	0.872	0.103	0.193
107	1	8.698	0.681	-8.017	0.865	0.108	0.204
108	1	2.409	0.616	-1.793	0.597	0.346	0.887
109	1	2.407	0.610	-1.796	0.599	0.344	0.880
110	1	3.627	0.644	-2.983	0.620	0.327	0.815
111	1	2.668	0.499	-2.170	0.617	0.327	0.815
112	1	4.901	0.473	-4.428	0.679	0.272	0.625
113	1	10.163	0.747	-9.417	0.875	0.100	0.187
114	1	2.670	0.568	-2.102	0.607	0.337	0.853
115	1	2.006	0.510	-1.496	0.595	0.346	0.888
116	1	2.006	0.510	-1.496	0.595	0.346	0.888
117	1	1.638	0.543	-1.096	0.580	0.361	0.945
118	1	2.660	0.479	-2.182	0.623	0.321	0.792
119	1	1.763	0.608	-1.155	0.577	0.364	0.958
120	1	2.961	0.465	-2.497	0.632	0.313	0.765
121	1	3.627	0.644	-2.983	0.620	0.327	0.815
122	1	8.895	0.680	-8.215	0.865	0.108	0.203
123	1	2.214	0.489	-1.726	0.610	0.332	0.834
124	1	2.006	0.510	-1.496	0.595	0.346	0.888
125	1	1.638	0.543	-1.096	0.580	0.361	0.945
126	1	12.886	0.510	-12.375	0.913	0.069	0.124
127	1	2.010	0.599	-1.411	0.581	0.361	0.945
128	1	1.389	0.509	-0.880	0.574	0.365	0.962
129	1	1.591	0.546	-1.045	0.572	0.368	0.975
130	1	21.647	0.504	-21.143	0.946	0.043	0.075
131	1	3.380	3.300	-0.080	0.375	0.573	2.252
132	1	1.872	16.489	14.617	0.081	0.890	13.556
133	1	2.660	0.479	-2.182	0.623	0.321	0.792
134	1	1.379	0.548	-0.831	0.565	0.374	1.002
135	1	3.627	0.644	-2.983	0.620	0.327	0.815
136	1	2.967	0.505	-2.462	0.624	0.321	0.792
137	1	1.763	0.608	-1.155	0.577	0.364	0.958
138	1	1.763	0.608	-1.155	0.577	0.364	0.958
139	1	1.389	0.509	-0.880	0.574	0.365	0.962
140	1	3.205	31.026	27.821	0.043	0.927	21.373
141	1	3.627	0.644	-2.983	0.620	0.327	0.815
142	1	1.638	0.543	-1.096	0.580	0.361	0.945
143	1	2.671	0.575	-2.096	0.605	0.339	0.860
144	1	2.409	0.616	-1.793	0.597	0.346	0.887
145	1	1.914	0.658	-1.256	0.567	0.374	1.002
146	1	2.938	7.318	4.380	0.261	0.700	3.901
147	1	14.552	0.842	-13.711	0.908	0.075	0.135
148	1	2.010	0.599	-1.411	0.581	0.361	0.945
149	1	1.914	0.658	-1.256	0.567	0.374	1.002
150	1	9.242	0.750	-8.492	0.869	0.105	0.197
151	1	2.006	0.510	-1.496	0.595	0.346	0.888
152	1	1.914	0.658	-1.256	0.567	0.374	1.002
153	1	2.409	0.616	-1.793	0.597	0.346	0.887
154	1	2.009	0.615	-1.394	0.577	0.365	0.962
155	1	2.956	0.472	-2.483	0.629	0.316	0.774
156	1	4.919	0.511	-4.408	0.664	0.287	0.674
157	1	3.627	0.644	-2.983	0.620	0.327	0.815
158	1	1.379	0.548	-0.831	0.565	0.374	1.002
159	1	2.670	0.568	-2.102	0.607	0.337	0.853
160	1	13.093	0.567	-12.526	0.910	0.072	0.129
161	1	1.763	0.608	-1.155	0.577	0.364	0.958
162	1	2.407	0.610	-1.796	0.599	0.344	0.880
163	1	2.010	0.599	-1.411	0.581	0.361	0.945
164	1	8.647	0.816	-7.831	0.847	0.124	0.237
165	1	1.390	0.603	-0.787	0.561	0.379	1.021
166	1	3.627	0.644	-2.983	0.620	0.327	0.815
167	1	1.589	0.602	-0.987	0.570	0.370	0.985
168	1	1.588	0.512	-1.076	0.583	0.357	0.930
169	1	2.671	0.575	-2.096	0.605	0.339	0.860
170	1	2.671	0.575	-2.096	0.605	0.339	0.860
171	1	1.473	0.591	-0.882	0.569	0.371	0.990
172	1	2.660	0.479	-2.182	0.623	0.321	0.792
173	1	1.763	0.608	-1.155	0.577	0.364	0.958
174	1	12.565	1.079	-11.487	0.885	0.093	0.173
175	1	2.970	0.532	-2.438	0.617	0.328	0.817
176	1	3.627	0.644	-2.983	0.620	0.327	0.815
177	1	1.481	0.538	-0.943	0.573	0.367	0.971
178	1	2.409	0.616	-1.793	0.597	0.346	0.887
179	1	2.660	0.479	-2.182	0.623	0.321	0.792
180	1	2.668	0.499	-2.170	0.617	0.327	0.815
181	1	1.481	0.538	-0.943	0.573	0.367	0.971
182	1	2.409	0.616	-1.793	0.597	0.346	0.887
183	1	1.390	0.603	-0.787	0.561	0.379	1.021
184	1	2.407	0.610	-1.796	0.599	0.344	0.880
185	1	1.589	0.602	-0.987	0.570	0.370	0.985
186	1	15.726	0.860	-14.866	0.931	0.055	0.098
187	1	1.820	2.617	0.798	0.325	0.623	2.765
188	1	1.762	0.595	-1.167	0.580	0.361	0.948
189	1	1.588	0.512	-1.076	0.583	0.357	0.930
190	1	2.407	0.610	-1.796	0.599	0.344	0.880
191	1	2.409	0.616	-1.793	0.597	0.346	0.887
192	1	1.763	0.608	-1.155	0.577	0.364	0.958
193	1	1.770	0.510	-1.261	0.592	0.349	0.898
194	1	1.856	1.686	-0.170	0.359	0.586	2.369
195	1	2.663	0.461	-2.202	0.624	0.319	0.786
196	1	1.379	0.548	-0.831	0.565	0.374	1.002
197	1	1.389	0.601	-0.787	0.563	0.377	1.013
198	1	3.627	0.644	-2.983	0.620	0.327	0.815
199	1	16.091	0.689	-15.402	0.936	0.051	0.090
200	1	1.947	1.689	-0.258	0.365	0.580	2.312
201	1	1.763	0.608	-1.155	0.577	0.364	0.958
202	1	2.406	0.517	-1.888	0.610	0.333	0.837
203	1	1.596	0.507	-1.089	0.585	0.355	0.924
204	1	2.010	0.599	-1.411	0.581	0.361	0.945
205	1	2.961	0.465	-2.497	0.632	0.313	0.765
206	1	1.765	0.550	-1.215	0.580	0.361	0.948
207	1	2.410	0.615	-1.795	0.596	0.348	0.894
208	1	2.406	0.517	-1.888	0.610	0.333	0.837
209	1	5.496	3.612	-1.885	0.454	0.494	1.638
210	1	1.836	3.399	1.563	0.314	0.634	2.906
211	1	2.663	0.461	-2.202	0.624	0.319	0.786
212	1	1.640	2.383	0.743	0.326	0.621	2.742
213	1	2.407	0.610	-1.796	0.599	0.344	0.880
214	1	1.640	2.383	0.743	0.326	0.621	2.742
215	1	12.954	0.922	-12.033	0.895	0.085	0.156
216	1	12.370	0.792	-11.578	0.891	0.087	0.161
217	1	2.352	0.502	-1.850	0.609	0.334	0.840
218	1	1.820	2.617	0.798	0.325	0.623	2.765
219	1	2.352	0.502	-1.850	0.609	0.334	0.840
220	1	2.969	0.586	-2.383	0.612	0.333	0.837
221	1	2.663	0.461	-2.202	0.624	0.319	0.786
222	1	2.968	0.578	-2.390	0.614	0.331	0.830
223	1	2.969	0.586	-2.383	0.612	0.333	0.837
224	1	2.969	0.586	-2.383	0.612	0.333	0.837
225	1	2.006	0.510	-1.496	0.595	0.346	0.888
226	1	1.820	2.463	0.643	0.334	0.613	2.651
227	1	4.919	0.511	-4.408	0.664	0.287	0.674
228	1	1.638	0.543	-1.096	0.580	0.361	0.945
229	1	2.969	0.586	-2.383	0.612	0.333	0.837
230	1	10.136	0.608	-9.527	0.883	0.094	0.174
231	1	1.914	0.658	-1.256	0.567	0.374	1.002
232	1	0.925	0.575	-0.350	0.532	0.405	1.142
233	1	2.006	0.510	-1.496	0.595	0.346	0.888
234	1	2.410	0.615	-1.795	0.596	0.348	0.894
235	1	2.409	0.616	-1.793	0.597	0.346	0.887
236	1	1.763	0.608	-1.155	0.577	0.364	0.958
237	1	2.214	0.489	-1.726	0.610	0.332	0.834
238	1	0.925	0.575	-0.350	0.532	0.405	1.142
239	1	12.913	0.488	-12.425	0.915	0.068	0.121
240	1	12.363	0.792	-11.571	0.893	0.086	0.159
241	1	1.638	0.543	-1.096	0.580	0.361	0.945
242	1	13.410	0.791	-12.620	0.897	0.083	0.151
243	1	2.558	6.395	3.837	0.306	0.645	3.046
244	1	5.768	3.505	-2.263	0.461	0.487	1.592
245	1	9.192	0.599	-8.593	0.875	0.100	0.186
246	1	2.407	0.610	-1.796	0.599	0.344	0.880
247	1	3.627	0.644	-2.983	0.620	0.327	0.815
248	1	1.765	0.550	-1.215	0.580	0.361	0.948
249	1	13.147	0.568	-12.579	0.910	0.071	0.129
250	1	7.985	0.604	-7.382	0.865	0.108	0.203
251	1	1.914	0.658	-1.256	0.567	0.374	1.002
252	1	8.156	0.604	-7.552	0.866	0.107	0.201
253	1	1.638	0.543	-1.096	0.580	0.361	0.945
254	1	2.670	0.568	-2.102	0.607	0.337	0.853
255	1	16.705	0.924	-15.781	0.930	0.056	0.099
256	1	12.668	0.999	-11.669	0.888	0.091	0.168
257	1	4.919	0.511	-4.408	0.664	0.287	0.674
258	1	9.642	10.876	1.234	0.483	0.448	1.362
259	1	2.246	2.273	0.027	0.360	0.586	2.370
260	1	2.352	0.502	-1.850	0.609	0.334	0.840
261	1	1.761	0.516	-1.245	0.590	0.351	0.904
262	1	2.663	0.461	-2.202	0.624	0.319	0.786
263	1	2.406	0.517	-1.888	0.610	0.333	0.837
264	1	1.762	0.595	-1.167	0.580	0.361	0.948
265	1	3.627	0.644	-2.983	0.620	0.327	0.815
266	1	2.409	0.616	-1.793	0.597	0.346	0.887
267	1	2.010	0.599	-1.411	0.581	0.361	0.945
268	1	2.961	0.465	-2.497	0.632	0.313	0.765
269	1	2.671	0.575	-2.096	0.605	0.339	0.860
270	1	7.975	6.142	-1.833	0.468	0.490	1.607
271	1	1.481	0.538	-0.943	0.573	0.367	0.971
272	1	1.588	0.512	-1.076	0.583	0.357	0.930
273	1	1.389	0.601	-0.787	0.563	0.377	1.013
274	1	1.914	0.658	-1.256	0.567	0.374	1.002
275	1	1.589	0.602	-0.987	0.570	0.370	0.985
276	1	2.409	0.616	-1.793	0.597	0.346	0.887
277	1	1.763	0.611	-1.153	0.575	0.366	0.967
278	1	8.932	0.544	-8.388	0.877	0.098	0.182
279	1	1.763	0.608	-1.155	0.577	0.364	0.958
280	1	2.671	0.575	-2.096	0.605	0.339	0.860
281	1	4.901	0.473	-4.428	0.679	0.272	0.625
282	1	2.410	0.615	-1.795	0.596	0.348	0.894
283	1	9.242	0.750	-8.492	0.869	0.105	0.197
284	1	2.671	0.575	-2.096	0.605	0.339	0.860
285	1	2.970	0.532	-2.438	0.617	0.328	0.817
286	1	4.025	3.174	-0.851	0.397	0.551	2.055
287	1	8.881	5.722	-3.159	0.612	0.327	0.816
288	1	2.650	2.930	0.280	0.348	0.599	2.507
289	1	8.124	0.671	-7.453	0.861	0.111	0.209
290	1	8.736	8.691	-0.045	0.516	0.414	1.183
291	1	12.898	0.491	-12.407	0.914	0.068	0.122
292	1	16.072	0.933	-15.139	0.927	0.058	0.104
293	1	2.671	0.575	-2.096	0.605	0.339	0.860
294	1	4.901	0.473	-4.428	0.679	0.272	0.625
295	1	3.214	21.827	18.612	0.078	0.886	12.999
296	1	1.914	0.658	-1.256	0.567	0.374	1.002
297	1	4.919	0.511	-4.408	0.664	0.287	0.674
298	1	3.627	0.644	-2.983	0.620	0.327	0.815
299	1	3.627	0.644	-2.983	0.620	0.327	0.815
300	1	2.410	0.615	-1.795	0.596	0.348	0.894
301	1	13.402	0.790	-12.612	0.898	0.082	0.149
302	1	2.006	0.510	-1.496	0.595	0.346	0.888
303	1	2.961	0.465	-2.497	0.632	0.313	0.765
304	1	1.391	0.601	-0.790	0.559	0.380	1.029
305	1	1.914	0.658	-1.256	0.567	0.374	1.002
306	1	1.914	0.658	-1.256	0.567	0.374	1.002
307	1	15.723	0.901	-14.822	0.929	0.056	0.100
308	1	8.695	0.662	-8.033	0.866	0.107	0.201
309	1	2.970	0.532	-2.438	0.617	0.328	0.817
310	1	4.919	0.511	-4.408	0.664	0.287	0.674
311	1	1.914	0.658	-1.256	0.567	0.374	1.002
312	1	12.885	0.704	-12.181	0.900	0.080	0.146
313	1	1.591	0.546	-1.045	0.572	0.368	0.975
314	1	2.968	0.578	-2.390	0.614	0.331	0.830
315	1	3.026	1.643	-1.382	0.401	0.546	2.016
316	1	1.741	3.059	1.318	0.321	0.627	2.817
317	1	1.596	0.507	-1.089	0.585	0.355	0.924
318	1	1.390	0.603	-0.787	0.561	0.379	1.021
319	1	3.627	0.644	-2.983	0.620	0.327	0.815
320	1	2.406	0.517	-1.888	0.610	0.333	0.837
321	1	2.409	0.616	-1.793	0.597	0.346	0.887
322	1	8.698	17.061	8.363	0.303	0.644	3.031
323	1	1.481	0.538	-0.943	0.573	0.367	0.971
324	1	12.565	1.079	-11.487	0.885	0.093	0.173
325	1	1.591	0.546	-1.045	0.572	0.368	0.975
326	1	13.147	0.568	-12.579	0.910	0.071	0.129
327	1	9.226	8.067	-1.159	0.455	0.504	1.706
328	1	5.916	26.227	20.311	0.099	0.852	9.608
329	1	10.144	0.773	-9.371	0.872	0.103	0.193
330	1	12.369	0.965	-11.404	0.890	0.089	0.164
331	1	13.077	0.706	-12.371	0.901	0.079	0.144
332	1	1.763	0.608	-1.155	0.577	0.364	0.958
333	1	2.352	0.502	-1.850	0.609	0.334	0.840
334	1	1.638	0.543	-1.096	0.580	0.361	0.945
335	1	2.671	0.575	-2.096	0.605	0.339	0.860
336	1	13.402	0.790	-12.612	0.898	0.082	0.149
337	1	1.763	0.611	-1.153	0.575	0.366	0.967
338	1	9.777	2.840	-6.937	0.705	0.244	0.539
339	1	2.082	12.689	10.607	0.090	0.877	11.907
340	1	13.077	0.511	-12.566	0.914	0.068	0.123
341	1	1.473	0.591	-0.882	0.569	0.371	0.990
342	1	13.364	8.566	-4.798	0.539	0.419	1.207
343	1	1.481	0.538	-0.943	0.573	0.367	0.971
344	1	1.914	0.658	-1.256	0.567	0.374	1.002
345	1	1.762	0.595	-1.167	0.580	0.361	0.948
346	1	3.388	18.456	15.068	0.086	0.876	11.869
347	1	7.952	0.671	-7.281	0.860	0.112	0.211
348	1	9.103	3.052	-6.050	0.685	0.261	0.591
349	1	10.121	8.632	-1.490	0.456	0.504	1.701
350	1	29.892	0.774	-29.119	0.990	0.006	0.010
351	1	1.914	0.658	-1.256	0.567	0.374	1.002
352	1	2.660	0.479	-2.182	0.623	0.321	0.792
353	1	12.901	0.566	-12.335	0.909	0.072	0.131
354	1	2.969	0.586	-2.383	0.612	0.333	0.837
355	1	2.968	0.578	-2.390	0.614	0.331	0.830
356	1	1.389	0.509	-0.880	0.574	0.365	0.962
357	1	2.407	0.610	-1.796	0.599	0.344	0.880
358	1	2.660	0.479	-2.182	0.623	0.321	0.792
359	1	9.777	2.840	-6.937	0.705	0.244	0.539
360	1	2.338	16.047	13.709	0.060	0.911	17.094
361	1	13.402	0.790	-12.612	0.898	0.082	0.149
362	1	12.577	6.615	-5.962	0.653	0.299	0.716
363	1	2.406	0.517	-1.888	0.610	0.333	0.837
364	1	12.374	0.610	-11.764	0.903	0.077	0.140
365	1	2.009	0.615	-1.394	0.577	0.365	0.962
366	1	4.919	0.511	-4.408	0.664	0.287	0.674
367	1	12.565	1.079	-11.487	0.885	0.093	0.173
368	1	1.390	0.603	-0.787	0.561	0.379	1.021
369	1	2.064	10.418	8.355	0.123	0.839	8.763
370	1	3.127	13.304	10.177	0.126	0.833	8.381
371	1	12.954	0.922	-12.033	0.895	0.085	0.156
372	1	10.341	3.948	-6.393	0.683	0.265	0.603
373	1	2.267	10.835	8.569	0.127	0.835	8.464
374	1	11.729	5.640	-6.090	0.662	0.291	0.686
375	1	8.682	16.212	7.530	0.299	0.609	2.607
376	1	9.242	0.750	-8.492	0.869	0.105	0.197
377	1	10.166	0.708	-9.457	0.877	0.099	0.183
378	1	8.701	0.680	-8.021	0.863	0.109	0.205
379	1	6.683	13.273	6.590	0.247	0.693	3.783
380	1	12.370	0.792	-11.578	0.891	0.087	0.161
381	1	14.264	5.772	-8.492	0.636	0.325	0.807
382	1	1.856	1.686	-0.170	0.359	0.586	2.369
383	1	4.495	11.329	6.835	0.195	0.756	5.199
384	1	2.010	0.599	-1.411	0.581	0.361	0.945
385	1	6.076	25.213	19.136	0.117	0.834	8.444
386	1	4.989	2.807	-2.182	0.577	0.374	1.000
387	1	3.802	3.317	-0.484	0.381	0.568	2.203
388	1	15.380	0.906	-14.474	0.928	0.058	0.102
389	1	16.072	0.933	-15.139	0.927	0.058	0.104
390	1	18.743	0.865	-17.877	0.969	0.024	0.042
391	1	8.019	21.516	13.498	0.201	0.735	4.655
392	1	2.669	0.464	-2.205	0.624	0.320	0.788
393	1	2.660	0.479	-2.182	0.623	0.321	0.792
394	1	1.896	3.410	1.514	0.313	0.635	2.918
395	1	3.627	0.632	-2.995	0.623	0.324	0.803
396	1	3.627	0.644	-2.983	0.620	0.327	0.815
397	1	13.666	0.853	-12.813	0.903	0.079	0.143
398	1	1.914	0.658	-1.256	0.567	0.374	1.002
399	1	13.402	0.790	-12.612	0.898	0.082	0.149
400	1	16.705	0.924	-15.781	0.930	0.056	0.099
401	1	16.705	0.924	-15.781	0.930	0.056	0.099
402	1	15.698	1.073	-14.625	0.951	0.038	0.067
403	1	7.917	0.687	-7.230	0.851	0.119	0.227
404	1	2.667	0.528	-2.139	0.609	0.335	0.843
405	1	1.914	0.658	-1.256	0.567	0.374	1.002
406	1	13.077	0.706	-12.371	0.901	0.079	0.144
407	1	3.307	1.549	-1.758	0.426	0.521	1.821
408	1	5.086	1.191	-3.895	0.780	0.184	0.379
409	1	1.762	0.595	-1.167	0.580	0.361	0.948
410	1	8.167	11.982	3.815	0.359	0.599	2.502
411	1	8.897	0.615	-8.282	0.869	0.105	0.196
412	1	5.768	3.505	-2.263	0.461	0.487	1.592
413	1	1.762	0.595	-1.167	0.580	0.361	0.948
414	1	1.638	0.543	-1.096	0.580	0.361	0.945
415	1	12.885	0.704	-12.181	0.900	0.080	0.146
416	1	3.627	0.644	-2.983	0.620	0.327	0.815
417	1	12.886	0.510	-12.375	0.913	0.069	0.124
418	1	2.968	0.578	-2.390	0.614	0.331	0.830
419	1	14.818	0.833	-13.985	0.920	0.065	0.116
420	1	3.627	0.644	-2.983	0.620	0.327	0.815
421	1	13.147	0.568	-12.579	0.910	0.071	0.129
422	1	1.933	2.012	0.079	0.354	0.592	2.435
423	1	1.912	5.613	3.701	0.252	0.701	3.932
424	1	9.242	0.750	-8.492	0.869	0.105	0.197
425	1	3.627	0.644	-2.983	0.620	0.327	0.815
426	1	19.713	1.923	-17.790	0.891	0.100	0.186
427	1	2.877	1.639	-1.238	0.414	0.532	1.906
428	1	2.010	0.599	-1.411	0.581	0.361	0.945
429	1	3.627	0.632	-2.995	0.623	0.324	0.803
430	1	2.586	6.544	3.958	0.304	0.647	3.071
431	1	2.411	0.560	-1.851	0.600	0.344	0.878
432	1	1.914	0.658	-1.256	0.567	0.374	1.002
433	1	1.391	0.601	-0.790	0.559	0.380	1.029
434	1	3.627	0.644	-2.983	0.620	0.327	0.815
435	1	1.473	0.591	-0.882	0.569	0.371	0.990
436	1	2.409	0.616	-1.793	0.597	0.346	0.887
437	1	13.410	0.791	-12.620	0.897	0.083	0.151
438	1	3.627	0.644	-2.983	0.620	0.327	0.815
439	1	3.627	0.644	-2.983	0.620	0.327	0.815
440	1	2.970	0.532	-2.438	0.617	0.328	0.817
441	1	7.820	16.155	8.335	0.374	0.590	2.412
442	1	4.901	0.473	-4.428	0.679	0.272	0.625
443	1	1.371	0.578	-0.794	0.557	0.382	1.036
444	1	2.958	0.483	-2.475	0.630	0.315	0.771
445	1	1.742	0.496	-1.246	0.598	0.344	0.877
446	1	4.901	0.473	-4.428	0.679	0.272	0.625
447	1	1.385	0.563	-0.822	0.560	0.380	1.026
448	1	1.371	0.578	-0.794	0.557	0.382	1.036
449	1	3.627	0.644	-2.983	0.620	0.327	0.815
450	1	4.901	0.473	-4.428	0.679	0.272	0.625
451	1	4.901	0.473	-4.428	0.679	0.272	0.625
452	1	2.410	0.615	-1.795	0.596	0.348	0.894
453	1	1.390	0.603	-0.787	0.561	0.379	1.021
454	1	2.969	0.586	-2.383	0.612	0.333	0.837
455	1	4.919	0.511	-4.408	0.664	0.287	0.674
456	1	3.627	0.632	-2.995	0.623	0.324	0.803
457	1	2.407	0.610	-1.796	0.599	0.344	0.880
458	1	1.770	0.510	-1.261	0.592	0.349	0.898
459	1	1.914	0.658	-1.256	0.567	0.374	1.002
460	1	1.473	0.591	-0.882	0.569	0.371	0.990
461	1	3.627	0.632	-2.995	0.623	0.324	0.803
462	1	3.627	0.644	-2.983	0.620	0.327	0.815
463	1	1.154	0.646	-0.508	0.535	0.403	1.130
464	1	2.010	0.599	-1.411	0.581	0.361	0.945
465	1	2.009	0.615	-1.394	0.577	0.365	0.962
466	1	2.006	0.510	-1.496	0.595	0.346	0.888
467	1	2.958	0.483	-2.475	0.630	0.315	0.771
468	1	2.406	0.517	-1.888	0.610	0.333	0.837
469	1	1.390	0.603	-0.787	0.561	0.379	1.021
470	1	2.010	0.599	-1.411	0.581	0.361	0.945
471	1	2.009	0.615	-1.394	0.577	0.365	0.962

## Sheet: VasI 5
Site	Partition	⍺	β	β-⍺	Prob[⍺>β]	Prob[⍺<β]	BayesFactor[⍺<β]
1	1	4.911	0.702	-4.209	0.596	0.353	0.722
2	1	3.657	0.726	-2.931	0.570	0.377	0.800
3	1	2.910	0.763	-2.146	0.551	0.394	0.860
4	1	1.886	1.150	-0.736	0.501	0.442	1.049
5	1	2.770	0.972	-1.798	0.534	0.411	0.922
6	1	1.807	0.974	-0.832	0.515	0.428	0.990
7	1	3.662	0.842	-2.820	0.557	0.389	0.843
8	1	2.511	1.060	-1.451	0.524	0.421	0.961
9	1	3.611	1.007	-2.604	0.546	0.401	0.884
10	1	1.223	0.784	-0.439	0.500	0.440	1.041
11	1	1.224	0.933	-0.291	0.490	0.450	1.084
12	1	4.935	1.087	-3.848	0.567	0.382	0.817
13	1	2.156	0.851	-1.304	0.526	0.418	0.949
14	1	3.307	0.755	-2.553	0.561	0.384	0.827
15	1	14.689	1.204	-13.485	0.870	0.103	0.153
16	1	2.782	0.929	-1.853	0.539	0.405	0.902
17	1	2.259	1.151	-1.108	0.510	0.433	1.012
18	1	4.088	3.770	-0.318	0.327	0.622	2.178
19	1	3.063	4.834	1.771	0.279	0.672	2.706
20	1	2.782	0.929	-1.853	0.539	0.405	0.902
21	1	1.009	1.073	0.064	0.470	0.470	1.175
22	1	2.782	1.067	-1.715	0.530	0.415	0.937
23	1	2.780	1.029	-1.752	0.535	0.410	0.918
24	1	1.998	8.935	6.937	0.207	0.749	3.952
25	1	2.780	1.029	-1.752	0.535	0.410	0.918
26	1	2.955	1.024	-1.931	0.537	0.409	0.914
27	1	2.782	1.067	-1.715	0.530	0.415	0.937
28	1	1.224	1.004	-0.221	0.487	0.454	1.100
29	1	1.466	0.831	-0.635	0.505	0.436	1.023
30	1	1.255	5.341	4.087	0.211	0.744	3.837
31	1	2.953	0.997	-1.957	0.534	0.411	0.923
32	1	1.223	1.013	-0.210	0.483	0.458	1.118
33	1	4.243	6.639	2.396	0.285	0.666	2.636
34	1	2.780	1.029	-1.752	0.535	0.410	0.918
35	1	1.807	0.931	-0.877	0.517	0.426	0.982
36	1	2.956	0.958	-1.998	0.539	0.406	0.905
37	1	3.364	11.561	8.197	0.206	0.749	3.949
38	1	23.193	1.170	-22.023	0.925	0.058	0.082
39	1	2.780	1.029	-1.752	0.535	0.410	0.918
40	1	2.780	0.973	-1.808	0.538	0.407	0.910
41	1	2.780	1.029	-1.752	0.535	0.410	0.918
42	1	18.288	0.828	-17.461	0.913	0.068	0.097
43	1	3.063	4.834	1.771	0.279	0.672	2.706
44	1	2.776	0.802	-1.974	0.548	0.397	0.870
45	1	2.955	1.082	-1.873	0.531	0.414	0.935
46	1	2.955	1.082	-1.873	0.531	0.414	0.935
47	1	2.155	0.859	-1.297	0.529	0.414	0.935
48	1	2.955	1.024	-1.931	0.537	0.409	0.914
49	1	17.087	0.889	-16.199	0.898	0.081	0.116
50	1	2.780	1.029	-1.752	0.535	0.410	0.918
51	1	2.950	0.799	-2.152	0.549	0.396	0.866
52	1	1.009	1.073	0.064	0.470	0.470	1.175
53	1	7.031	7.713	0.682	0.336	0.608	2.050
54	1	2.780	1.029	-1.752	0.535	0.410	0.918
55	1	4.969	4.568	-0.401	0.349	0.601	1.994
56	1	3.611	1.007	-2.604	0.546	0.401	0.884
57	1	2.780	0.928	-1.853	0.536	0.409	0.916
58	1	2.156	0.855	-1.301	0.526	0.418	0.949
59	1	2.511	1.060	-1.451	0.524	0.421	0.961
60	1	3.007	7.181	4.174	0.238	0.715	3.319
61	1	3.609	0.883	-2.726	0.555	0.391	0.849
62	1	22.276	15.796	-6.481	0.590	0.328	0.646
63	1	2.955	1.024	-1.931	0.537	0.409	0.914
64	1	2.955	1.024	-1.931	0.537	0.409	0.914
65	1	2.259	1.151	-1.108	0.510	0.433	1.012
66	1	3.609	0.883	-2.726	0.555	0.391	0.849
67	1	2.511	1.060	-1.451	0.524	0.421	0.961
68	1	1.801	1.011	-0.790	0.510	0.433	1.012
69	1	3.661	0.847	-2.815	0.561	0.386	0.830
70	1	21.580	0.883	-20.697	0.926	0.057	0.080
71	1	19.802	0.874	-18.927	0.918	0.064	0.090
72	1	3.661	0.847	-2.815	0.561	0.386	0.830
73	1	2.770	0.972	-1.798	0.534	0.411	0.922
74	1	2.259	1.151	-1.108	0.510	0.433	1.012
75	1	2.259	1.151	-1.108	0.510	0.433	1.012
76	1	1.224	1.004	-0.221	0.487	0.454	1.100
77	1	14.740	1.125	-13.615	0.870	0.103	0.152
78	1	2.259	1.151	-1.108	0.510	0.433	1.012
79	1	2.780	0.928	-1.853	0.536	0.409	0.916
80	1	2.955	1.082	-1.873	0.531	0.414	0.935
81	1	1.223	1.013	-0.210	0.483	0.458	1.118
82	1	14.733	0.997	-13.735	0.876	0.098	0.144
83	1	2.156	0.851	-1.304	0.526	0.418	0.949
84	1	3.773	4.062	0.289	0.314	0.635	2.301
85	1	2.954	0.946	-2.009	0.540	0.405	0.900
86	1	14.689	1.204	-13.485	0.870	0.103	0.153
87	1	2.259	1.151	-1.108	0.510	0.433	1.012
88	1	2.780	0.973	-1.808	0.538	0.407	0.910
89	1	1.464	0.706	-0.758	0.515	0.426	0.981
90	1	2.780	1.029	-1.752	0.535	0.410	0.918
91	1	18.190	5.230	-12.960	0.731	0.202	0.335
92	1	2.156	0.851	-1.304	0.526	0.418	0.949
93	1	2.956	0.958	-1.998	0.539	0.406	0.905
94	1	2.782	0.929	-1.853	0.539	0.405	0.902
95	1	20.561	0.879	-19.682	0.906	0.074	0.106
96	1	2.780	1.029	-1.752	0.535	0.410	0.918
97	1	4.935	1.087	-3.848	0.567	0.382	0.817
98	1	2.776	0.802	-1.974	0.548	0.397	0.870
99	1	2.770	0.972	-1.798	0.534	0.411	0.922
100	1	18.310	1.072	-17.238	0.904	0.075	0.107
101	1	23.816	0.846	-22.970	0.942	0.045	0.062
102	1	29.461	0.910	-28.552	0.972	0.020	0.027
103	1	3.611	1.007	-2.604	0.546	0.401	0.884
104	1	1.466	0.831	-0.635	0.505	0.436	1.023
105	1	1.464	0.706	-0.758	0.515	0.426	0.981
106	1	3.200	13.420	10.220	0.167	0.790	4.975
107	1	2.770	0.972	-1.798	0.534	0.411	0.922
108	1	3.750	10.551	6.801	0.226	0.729	3.553
109	1	2.782	0.929	-1.853	0.539	0.405	0.902
110	1	3.658	0.708	-2.949	0.571	0.375	0.794
111	1	2.776	0.802	-1.974	0.548	0.397	0.870
112	1	1.223	0.784	-0.439	0.500	0.440	1.041
113	1	26.802	0.910	-25.892	0.952	0.036	0.050
114	1	2.259	1.151	-1.108	0.510	0.433	1.012
115	1	2.259	1.151	-1.108	0.510	0.433	1.012
116	1	2.956	0.958	-1.998	0.539	0.406	0.905
117	1	2.950	0.799	-2.152	0.549	0.396	0.866
118	1	3.611	1.007	-2.604	0.546	0.401	0.884
119	1	2.956	0.958	-1.998	0.539	0.406	0.905
120	1	2.955	1.082	-1.873	0.531	0.414	0.935
121	1	2.954	0.946	-2.009	0.540	0.405	0.900
122	1	33.752	0.916	-32.836	0.991	0.004	0.006
123	1	2.770	0.972	-1.798	0.534	0.411	0.922
124	1	2.955	1.082	-1.873	0.531	0.414	0.935
125	1	2.950	0.799	-2.152	0.549	0.396	0.866
126	1	2.956	0.958	-1.998	0.539	0.406	0.905
127	1	2.956	0.958	-1.998	0.539	0.406	0.905
128	1	3.178	0.609	-2.569	0.579	0.367	0.766
129	1	2.776	0.802	-1.974	0.548	0.397	0.870
130	1	2.776	0.802	-1.974	0.548	0.397	0.870
131	1	2.955	1.082	-1.873	0.531	0.414	0.935
132	1	1.807	1.028	-0.779	0.513	0.430	1.000
133	1	3.307	0.755	-2.553	0.561	0.384	0.827
134	1	16.865	0.993	-15.872	0.898	0.080	0.114
135	1	2.156	0.893	-1.263	0.525	0.419	0.954
136	1	1.807	0.974	-0.832	0.515	0.428	0.990
137	1	2.955	1.082	-1.873	0.531	0.414	0.935
138	1	11.223	1.119	-10.104	0.843	0.125	0.189
139	1	2.770	0.972	-1.798	0.534	0.411	0.922
140	1	2.955	1.082	-1.873	0.531	0.414	0.935
141	1	2.956	0.958	-1.998	0.539	0.406	0.905
142	1	2.259	1.151	-1.108	0.510	0.433	1.012
143	1	4.911	0.702	-4.209	0.596	0.353	0.722
144	1	3.662	0.842	-2.820	0.557	0.389	0.843
145	1	2.153	0.732	-1.421	0.539	0.404	0.899
146	1	3.663	0.842	-2.822	0.558	0.389	0.842
147	1	2.956	0.958	-1.998	0.539	0.406	0.905
148	1	3.661	0.847	-2.815	0.561	0.386	0.830
149	1	2.154	0.714	-1.439	0.540	0.403	0.893
150	1	3.307	0.755	-2.553	0.561	0.384	0.827
151	1	2.776	0.802	-1.974	0.548	0.397	0.870
152	1	2.511	1.060	-1.451	0.524	0.421	0.961
153	1	4.911	0.702	-4.209	0.596	0.353	0.722
154	1	3.611	1.007	-2.604	0.546	0.401	0.884
155	1	2.956	0.958	-1.998	0.539	0.406	0.905
156	1	2.955	1.024	-1.931	0.537	0.409	0.914
157	1	2.259	1.151	-1.108	0.510	0.433	1.012
158	1	4.911	0.702	-4.209	0.596	0.353	0.722
159	1	3.663	0.882	-2.781	0.556	0.390	0.847
160	1	1.807	1.065	-0.742	0.507	0.436	1.021
161	1	2.259	1.151	-1.108	0.510	0.433	1.012
162	1	2.155	0.859	-1.297	0.529	0.414	0.935
163	1	18.309	1.017	-17.292	0.905	0.074	0.105
164	1	2.156	0.893	-1.263	0.525	0.419	0.954
165	1	2.155	0.859	-1.297	0.529	0.414	0.935
166	1	3.307	0.755	-2.553	0.561	0.384	0.827
167	1	2.780	1.029	-1.752	0.535	0.410	0.918
168	1	2.780	0.973	-1.808	0.538	0.407	0.910
169	1	16.849	0.826	-16.023	0.905	0.075	0.107
170	1	2.259	1.151	-1.108	0.510	0.433	1.012
171	1	2.154	0.714	-1.439	0.540	0.403	0.893
172	1	2.780	1.029	-1.752	0.535	0.410	0.918
173	1	3.661	0.847	-2.815	0.561	0.386	0.830
174	1	3.757	3.562	-0.195	0.326	0.623	2.185
175	1	2.511	1.060	-1.451	0.524	0.421	0.961
176	1	1.224	1.004	-0.221	0.487	0.454	1.100
177	1	1.886	1.150	-0.736	0.501	0.442	1.049
178	1	2.770	0.972	-1.798	0.534	0.411	0.922
179	1	3.657	0.726	-2.931	0.570	0.377	0.800
180	1	3.663	0.882	-2.781	0.556	0.390	0.847
181	1	4.935	1.087	-3.848	0.567	0.382	0.817
182	1	2.156	0.851	-1.304	0.526	0.418	0.949
183	1	2.956	0.958	-1.998	0.539	0.406	0.905
184	1	2.770	0.972	-1.798	0.534	0.411	0.922
185	1	3.609	0.883	-2.726	0.555	0.391	0.849
186	1	3.658	0.708	-2.949	0.571	0.375	0.794
187	1	2.782	0.929	-1.853	0.539	0.405	0.902
188	1	18.288	0.828	-17.461	0.913	0.068	0.097
189	1	2.259	1.151	-1.108	0.510	0.433	1.012
190	1	2.259	1.151	-1.108	0.510	0.433	1.012
191	1	17.214	0.928	-16.286	0.896	0.082	0.119
192	1	2.780	0.928	-1.853	0.536	0.409	0.916
193	1	3.657	0.726	-2.931	0.570	0.377	0.800
194	1	2.511	1.060	-1.451	0.524	0.421	0.961
195	1	2.954	0.946	-2.009	0.540	0.405	0.900
196	1	22.148	1.587	-20.561	0.957	0.029	0.040
197	1	2.780	0.928	-1.853	0.536	0.409	0.916
198	1	2.954	0.946	-2.009	0.540	0.405	0.900
199	1	1.970	0.765	-1.205	0.532	0.411	0.923
200	1	2.155	0.859	-1.297	0.529	0.414	0.935
201	1	1.466	0.831	-0.635	0.505	0.436	1.023
202	1	1.970	0.765	-1.205	0.532	0.411	0.923
203	1	3.605	0.735	-2.870	0.565	0.381	0.813
204	1	1.466	0.958	-0.508	0.495	0.447	1.068
205	1	2.259	1.151	-1.108	0.510	0.433	1.012
206	1	3.662	0.842	-2.820	0.557	0.389	0.843
207	1	2.782	0.929	-1.853	0.539	0.405	0.902
208	1	1.224	1.004	-0.221	0.487	0.454	1.100
209	1	1.464	0.706	-0.758	0.515	0.426	0.981
210	1	2.950	0.799	-2.152	0.549	0.396	0.866
211	1	2.259	1.151	-1.108	0.510	0.433	1.012
212	1	3.457	4.615	1.158	0.304	0.646	2.414
213	1	2.956	0.958	-1.998	0.539	0.406	0.905
214	1	2.155	0.859	-1.297	0.529	0.414	0.935
215	1	2.776	0.802	-1.974	0.548	0.397	0.870
216	1	2.782	0.929	-1.853	0.539	0.405	0.902
217	1	1.224	1.004	-0.221	0.487	0.454	1.100
218	1	3.661	0.847	-2.815	0.561	0.386	0.830
219	1	19.764	0.748	-19.016	0.924	0.060	0.084
220	1	2.780	1.029	-1.752	0.535	0.410	0.918
221	1	2.780	1.029	-1.752	0.535	0.410	0.918
222	1	1.224	0.933	-0.291	0.490	0.450	1.084
223	1	3.605	0.735	-2.870	0.565	0.381	0.813
224	1	2.259	1.151	-1.108	0.510	0.433	1.012
225	1	2.776	0.802	-1.974	0.548	0.397	0.870
226	1	2.156	0.851	-1.304	0.526	0.418	0.949
227	1	3.658	0.708	-2.949	0.571	0.375	0.794
228	1	1.970	0.765	-1.205	0.532	0.411	0.923
229	1	3.661	0.847	-2.815	0.561	0.386	0.830
230	1	2.954	0.946	-2.009	0.540	0.405	0.900
231	1	2.259	1.151	-1.108	0.510	0.433	1.012
232	1	1.224	1.004	-0.221	0.487	0.454	1.100
233	1	2.910	0.763	-2.146	0.551	0.394	0.860
234	1	2.955	1.024	-1.931	0.537	0.409	0.914
235	1	1.970	0.765	-1.205	0.532	0.411	0.923
236	1	1.807	1.028	-0.779	0.513	0.430	1.000
237	1	2.782	1.067	-1.715	0.530	0.415	0.937
238	1	2.259	1.151	-1.108	0.510	0.433	1.012
239	1	2.770	0.972	-1.798	0.534	0.411	0.922
240	1	2.155	0.859	-1.297	0.529	0.414	0.935
241	1	2.780	1.029	-1.752	0.535	0.410	0.918
242	1	3.663	0.842	-2.822	0.558	0.389	0.842
243	1	3.663	0.882	-2.781	0.556	0.390	0.847
244	1	4.935	1.087	-3.848	0.567	0.382	0.817
245	1	2.955	1.024	-1.931	0.537	0.409	0.914
246	1	1.224	0.933	-0.291	0.490	0.450	1.084
247	1	1.466	0.831	-0.635	0.505	0.436	1.023

## Sheet: TssH 6
Site	Partition	⍺	β	β-⍺	Prob[⍺>β]	Prob[⍺<β]	BayesFactor[⍺<β]
1	1	4.356	0.364	-3.992	0.699	0.246	0.710
2	1	1.517	0.376	-1.140	0.633	0.302	0.943
3	1	2.059	0.458	-1.601	0.625	0.313	0.992
4	1	0.801	0.375	-0.425	0.602	0.328	1.063
5	1	0.838	0.415	-0.423	0.590	0.341	1.126
6	1	0.721	0.405	-0.315	0.584	0.346	1.149
7	1	1.171	0.398	-0.773	0.613	0.320	1.026
8	1	1.395	0.986	-0.409	0.385	0.558	2.744
9	1	0.909	1.749	0.840	0.309	0.636	3.809
10	1	0.762	0.405	-0.357	0.588	0.342	1.129
11	1	0.877	0.396	-0.481	0.599	0.332	1.080
12	1	1.202	0.410	-0.792	0.611	0.323	1.038
13	1	29.424	0.470	-28.954	0.999	0.000	0.000
14	1	1.728	0.392	-1.336	0.632	0.304	0.950
15	1	0.902	0.438	-0.463	0.587	0.344	1.143
16	1	1.726	0.371	-1.355	0.641	0.295	0.912
17	1	1.171	0.374	-0.796	0.622	0.311	0.984
18	1	1.170	0.404	-0.767	0.611	0.323	1.038
19	1	2.059	0.458	-1.601	0.625	0.313	0.992
20	1	1.383	0.397	-0.986	0.622	0.313	0.990
21	1	0.902	0.438	-0.463	0.587	0.344	1.143
22	1	2.057	0.423	-1.634	0.633	0.305	0.955
23	1	4.356	0.364	-3.992	0.699	0.246	0.710
24	1	1.171	0.397	-0.774	0.613	0.320	1.024
25	1	1.171	0.397	-0.774	0.613	0.320	1.024
26	1	0.720	0.374	-0.346	0.596	0.333	1.088
27	1	0.877	0.423	-0.454	0.591	0.340	1.123
28	1	0.837	0.372	-0.466	0.605	0.325	1.047
29	1	4.356	0.364	-3.992	0.699	0.246	0.710
30	1	32.877	0.419	-32.459	0.999	0.000	0.001
31	1	2.059	0.458	-1.601	0.625	0.313	0.992
32	1	2.059	0.458	-1.601	0.625	0.313	0.992
33	1	0.762	0.397	-0.365	0.591	0.339	1.115
34	1	1.383	0.397	-0.986	0.622	0.313	0.990
35	1	0.877	0.423	-0.454	0.591	0.340	1.123
36	1	0.801	0.375	-0.425	0.602	0.328	1.063
37	1	1.171	0.377	-0.793	0.621	0.313	0.989
38	1	1.171	0.405	-0.766	0.611	0.323	1.037
39	1	1.726	0.373	-1.353	0.639	0.297	0.917
40	1	0.838	0.416	-0.422	0.590	0.341	1.128
41	1	1.384	0.405	-0.978	0.620	0.315	1.002
42	1	14.913	0.405	-14.509	0.985	0.011	0.023
43	1	0.801	0.375	-0.425	0.602	0.328	1.063
44	1	2.059	0.458	-1.601	0.625	0.313	0.992
45	1	4.356	0.364	-3.992	0.699	0.246	0.710
46	1	1.169	0.406	-0.763	0.610	0.323	1.039
47	1	1.179	1.180	0.002	0.358	0.585	3.072
48	1	4.356	0.364	-3.992	0.699	0.246	0.710
49	1	0.762	0.397	-0.364	0.591	0.339	1.117
50	1	1.170	0.404	-0.767	0.611	0.323	1.038
51	1	0.837	0.372	-0.465	0.605	0.325	1.048
52	1	1.729	0.416	-1.312	0.625	0.312	0.985
53	1	0.902	0.438	-0.463	0.587	0.344	1.143
54	1	1.202	0.410	-0.792	0.611	0.323	1.038
55	1	0.721	0.405	-0.316	0.584	0.345	1.147
56	1	0.801	0.375	-0.425	0.602	0.328	1.063
57	1	1.171	0.377	-0.793	0.621	0.313	0.989
58	1	1.170	0.404	-0.767	0.611	0.323	1.038
59	1	2.059	0.458	-1.601	0.625	0.313	0.992
60	1	16.169	0.398	-15.771	0.991	0.006	0.013
61	1	0.838	0.415	-0.423	0.590	0.341	1.126
62	1	0.801	0.375	-0.425	0.602	0.328	1.063
63	1	1.171	0.403	-0.768	0.611	0.323	1.036
64	1	4.356	0.364	-3.992	0.699	0.246	0.710
65	1	0.877	0.423	-0.454	0.591	0.340	1.123
66	1	23.238	0.439	-22.799	0.996	0.002	0.005
67	1	11.779	0.434	-11.345	0.978	0.015	0.033
68	1	1.170	0.404	-0.767	0.611	0.323	1.038
69	1	2.059	0.458	-1.601	0.625	0.313	0.992
70	1	1.383	0.397	-0.986	0.622	0.313	0.990
71	1	0.902	0.438	-0.463	0.587	0.344	1.143
72	1	1.383	0.377	-1.006	0.629	0.305	0.956
73	1	24.454	0.425	-24.029	0.997	0.002	0.004
74	1	2.057	0.423	-1.634	0.633	0.305	0.955
75	1	1.728	0.392	-1.336	0.632	0.304	0.950
76	1	1.728	0.400	-1.328	0.629	0.307	0.963
77	1	0.761	0.377	-0.385	0.599	0.331	1.077
78	1	24.392	0.392	-24.000	1.000	0.000	0.000
79	1	1.171	0.397	-0.774	0.613	0.320	1.024
80	1	0.721	0.403	-0.317	0.584	0.345	1.148
81	1	0.720	0.374	-0.346	0.596	0.333	1.088
82	1	1.383	0.397	-0.986	0.622	0.313	0.990
83	1	1.729	0.416	-1.312	0.625	0.312	0.985
84	1	1.726	0.373	-1.353	0.639	0.297	0.917
85	1	1.728	0.400	-1.328	0.629	0.307	0.963
86	1	1.383	0.398	-0.986	0.622	0.313	0.991
87	1	26.646	0.421	-26.225	1.000	0.000	0.000
88	1	0.837	0.370	-0.467	0.606	0.324	1.042
89	1	1.171	0.374	-0.796	0.622	0.311	0.984
90	1	1.383	0.398	-0.986	0.622	0.313	0.991
91	1	4.356	0.364	-3.992	0.699	0.246	0.710
92	1	0.902	0.438	-0.463	0.587	0.344	1.143
93	1	0.721	0.405	-0.316	0.584	0.345	1.147
94	1	2.057	0.423	-1.634	0.633	0.305	0.955
95	1	4.377	0.410	-3.967	0.684	0.262	0.772
96	1	28.819	0.469	-28.350	0.999	0.000	0.001
97	1	0.877	0.396	-0.481	0.599	0.332	1.080
98	1	2.057	0.423	-1.634	0.633	0.305	0.955
99	1	1.171	0.403	-0.768	0.611	0.323	1.036
100	1	4.377	0.410	-3.967	0.684	0.262	0.772
101	1	0.902	0.438	-0.463	0.587	0.344	1.143
102	1	0.902	0.438	-0.463	0.587	0.344	1.143
103	1	1.383	0.397	-0.986	0.622	0.313	0.990
104	1	1.383	0.380	-1.003	0.628	0.306	0.962
105	1	0.721	0.397	-0.324	0.587	0.342	1.133
106	1	2.057	0.423	-1.634	0.633	0.305	0.955
107	1	4.356	0.364	-3.992	0.699	0.246	0.710
108	1	2.059	0.458	-1.601	0.625	0.313	0.992
109	1	1.729	0.417	-1.312	0.625	0.312	0.986
110	1	1.726	0.373	-1.353	0.639	0.297	0.917
111	1	0.877	0.423	-0.454	0.591	0.340	1.123
112	1	23.499	0.448	-23.051	0.999	0.000	0.001
113	1	24.396	0.419	-23.977	1.000	0.000	0.000
114	1	1.171	0.403	-0.768	0.611	0.323	1.036
115	1	1.171	0.403	-0.768	0.611	0.323	1.036
116	1	1.384	0.405	-0.978	0.620	0.315	1.002
117	1	0.736	0.430	-0.307	0.578	0.352	1.184
118	1	0.902	0.438	-0.463	0.587	0.344	1.143
119	1	0.902	0.438	-0.463	0.587	0.344	1.143
120	1	1.171	0.397	-0.774	0.613	0.320	1.024
121	1	0.902	0.438	-0.463	0.587	0.344	1.143
122	1	0.902	0.438	-0.463	0.587	0.344	1.143
123	1	0.838	0.416	-0.422	0.590	0.341	1.128
124	1	18.153	0.381	-17.772	0.994	0.004	0.008
125	1	1.383	0.398	-0.986	0.622	0.313	0.991
126	1	0.902	0.438	-0.463	0.587	0.344	1.143
127	1	0.721	0.403	-0.317	0.584	0.345	1.148
128	1	14.951	0.394	-14.557	0.989	0.008	0.017
129	1	2.345	0.350	-1.996	0.671	0.268	0.797
130	1	1.383	0.398	-0.986	0.622	0.313	0.991
131	1	0.721	0.397	-0.323	0.587	0.343	1.135
132	1	0.721	0.397	-0.324	0.587	0.342	1.133
133	1	1.171	0.397	-0.774	0.613	0.320	1.024
134	1	1.171	0.397	-0.774	0.613	0.320	1.024
135	1	1.283	5.403	4.120	0.137	0.822	10.055
136	1	0.902	0.438	-0.463	0.587	0.344	1.143
137	1	0.736	0.430	-0.307	0.578	0.352	1.184
138	1	1.171	0.377	-0.793	0.621	0.313	0.989
139	1	1.171	0.403	-0.768	0.611	0.323	1.036
140	1	0.801	0.375	-0.425	0.602	0.328	1.063
141	1	1.728	0.392	-1.336	0.632	0.304	0.950
142	1	0.721	0.403	-0.317	0.584	0.345	1.148
143	1	1.729	0.416	-1.312	0.625	0.312	0.985
144	1	0.721	0.403	-0.317	0.584	0.345	1.148
145	1	0.902	0.438	-0.463	0.587	0.344	1.143
146	1	0.877	0.458	-0.419	0.583	0.349	1.168
147	1	2.059	0.458	-1.601	0.625	0.313	0.992
148	1	1.729	0.416	-1.312	0.625	0.312	0.985
149	1	0.837	0.370	-0.467	0.606	0.324	1.042
150	1	1.384	0.405	-0.978	0.620	0.315	1.002
151	1	32.573	0.517	-32.057	1.000	0.000	0.000
152	1	4.377	0.410	-3.967	0.684	0.262	0.772
153	1	0.761	0.377	-0.385	0.599	0.331	1.077
154	1	18.414	0.474	-17.941	0.957	0.034	0.075
155	1	2.057	0.423	-1.634	0.633	0.305	0.955
156	1	1.383	0.380	-1.003	0.628	0.306	0.962
157	1	1.383	0.397	-0.986	0.622	0.313	0.990
158	1	0.877	0.423	-0.454	0.591	0.340	1.123
159	1	0.762	0.383	-0.379	0.596	0.333	1.089
160	1	1.171	0.405	-0.766	0.611	0.323	1.037
161	1	1.384	0.405	-0.978	0.620	0.315	1.002
162	1	1.383	0.398	-0.986	0.622	0.313	0.991
163	1	0.838	0.415	-0.423	0.590	0.341	1.126
164	1	0.762	0.397	-0.365	0.591	0.339	1.115
165	1	1.729	0.416	-1.312	0.625	0.312	0.985
166	1	0.741	4.870	4.129	0.114	0.850	12.360
167	1	0.877	0.396	-0.481	0.599	0.332	1.080
168	1	8.738	0.406	-8.332	0.909	0.072	0.168
169	1	0.762	0.397	-0.365	0.591	0.339	1.115
170	1	1.171	0.403	-0.768	0.611	0.323	1.036
171	1	0.770	3.158	2.389	0.155	0.802	8.803
172	1	1.038	6.580	5.543	0.110	0.855	12.782
173	1	1.383	0.377	-1.006	0.629	0.305	0.956
174	1	1.729	0.416	-1.312	0.625	0.312	0.985
175	1	27.439	4.291	-23.148	0.950	0.010	0.022
176	1	0.726	4.682	3.956	0.125	0.838	11.242
177	1	1.729	0.416	-1.312	0.625	0.312	0.985
178	1	1.237	3.761	2.524	0.170	0.785	7.933
179	1	0.902	0.438	-0.463	0.587	0.344	1.143
180	1	0.721	0.405	-0.315	0.584	0.346	1.149
181	1	1.171	0.397	-0.774	0.613	0.320	1.024
182	1	1.170	0.404	-0.767	0.611	0.323	1.038
183	1	29.259	0.437	-28.822	0.999	0.001	0.002
184	1	1.171	0.397	-0.774	0.613	0.320	1.024
185	1	0.877	0.396	-0.481	0.599	0.332	1.080
186	1	1.728	0.392	-1.336	0.632	0.304	0.950
187	1	4.356	0.364	-3.992	0.699	0.246	0.710
188	1	1.171	0.377	-0.793	0.621	0.313	0.989
189	1	0.776	6.040	5.265	0.106	0.861	13.441
190	1	21.354	0.426	-20.928	0.995	0.003	0.006
191	1	1.171	0.397	-0.774	0.613	0.320	1.024
192	1	0.721	0.403	-0.317	0.584	0.345	1.148
193	1	1.728	0.392	-1.336	0.632	0.304	0.950
194	1	1.230	4.602	3.373	0.149	0.809	9.188
195	1	1.570	0.379	-1.191	0.634	0.301	0.938
196	1	11.709	0.397	-11.311	0.981	0.013	0.029
197	1	1.729	0.416	-1.312	0.625	0.312	0.985
198	1	1.383	0.398	-0.986	0.622	0.313	0.991
199	1	0.762	0.405	-0.357	0.588	0.342	1.129
200	1	0.902	0.438	-0.463	0.587	0.344	1.143
201	1	1.726	0.373	-1.354	0.639	0.296	0.917
202	1	1.170	0.404	-0.767	0.611	0.323	1.038
203	1	1.729	0.416	-1.312	0.625	0.312	0.985
204	1	1.729	0.417	-1.312	0.625	0.312	0.986
205	1	0.877	0.423	-0.454	0.591	0.340	1.123
206	1	1.517	0.376	-1.140	0.633	0.302	0.943
207	1	1.729	0.416	-1.312	0.625	0.312	0.985
208	1	0.902	0.438	-0.463	0.587	0.344	1.143
209	1	4.356	0.364	-3.992	0.699	0.246	0.710
210	1	12.809	0.383	-12.426	0.938	0.049	0.111
211	1	1.729	0.416	-1.312	0.625	0.312	0.985
212	1	0.801	0.375	-0.425	0.602	0.328	1.063
213	1	1.169	0.406	-0.763	0.610	0.323	1.039
214	1	1.726	0.373	-1.354	0.639	0.296	0.917
215	1	16.142	0.399	-15.743	0.991	0.006	0.013
216	1	1.170	0.404	-0.767	0.611	0.323	1.038
217	1	21.937	0.410	-21.527	0.999	0.000	0.001
218	1	28.899	0.429	-28.470	1.000	0.000	0.000
219	1	21.311	0.401	-20.911	0.996	0.003	0.006
220	1	1.728	0.392	-1.336	0.632	0.304	0.950
221	1	1.383	0.398	-0.986	0.622	0.313	0.991
222	1	1.384	0.405	-0.978	0.620	0.315	1.002
223	1	1.384	0.405	-0.978	0.620	0.315	1.002
224	1	1.384	0.405	-0.978	0.620	0.315	1.002
225	1	1.171	0.403	-0.768	0.611	0.323	1.036
226	1	0.877	0.423	-0.454	0.591	0.340	1.123
227	1	26.646	0.421	-26.225	1.000	0.000	0.000
228	1	16.169	0.398	-15.771	0.991	0.006	0.013
229	1	1.384	0.405	-0.978	0.620	0.315	1.002
230	1	15.007	0.403	-14.604	0.985	0.010	0.023
231	1	0.877	0.396	-0.481	0.599	0.332	1.080
232	1	16.424	0.384	-16.040	0.955	0.035	0.079
233	1	22.635	0.413	-22.222	0.995	0.003	0.007
234	1	37.226	0.517	-36.710	1.000	0.000	0.000
235	1	26.234	0.397	-25.837	1.000	0.000	0.000
236	1	0.877	0.423	-0.454	0.591	0.340	1.123
237	1	1.384	0.403	-0.980	0.620	0.315	1.001
238	1	0.902	0.438	-0.463	0.587	0.344	1.143
239	1	1.383	0.397	-0.986	0.622	0.313	0.990
240	1	0.902	0.438	-0.463	0.587	0.344	1.143
241	1	16.142	0.399	-15.743	0.991	0.006	0.013
242	1	1.517	0.376	-1.140	0.633	0.302	0.943
243	1	1.384	0.405	-0.978	0.620	0.315	1.002
244	1	0.762	0.397	-0.365	0.591	0.339	1.115
245	1	1.171	0.403	-0.768	0.611	0.323	1.036
246	1	2.504	10.514	8.009	0.114	0.847	12.054
247	1	1.384	0.405	-0.978	0.620	0.315	1.002
248	1	1.383	0.398	-0.986	0.622	0.313	0.991
249	1	1.729	0.416	-1.312	0.625	0.312	0.985
250	1	18.328	0.410	-17.918	0.961	0.030	0.068
251	1	0.902	0.438	-0.463	0.587	0.344	1.143
252	1	0.877	0.396	-0.481	0.599	0.332	1.080
253	1	1.728	0.392	-1.336	0.632	0.304	0.950
254	1	1.171	0.377	-0.793	0.621	0.313	0.989
255	1	0.838	0.415	-0.423	0.590	0.341	1.126
256	1	1.517	0.376	-1.140	0.633	0.302	0.943
257	1	4.356	0.364	-3.992	0.699	0.246	0.710
258	1	1.171	0.377	-0.793	0.621	0.313	0.989
259	1	0.721	0.405	-0.315	0.584	0.346	1.149
260	1	1.729	0.416	-1.312	0.625	0.312	0.985
261	1	30.842	0.482	-30.360	1.000	0.000	0.000
262	1	1.171	0.403	-0.768	0.611	0.323	1.036
263	1	0.762	0.397	-0.365	0.591	0.339	1.115
264	1	0.736	0.430	-0.307	0.578	0.352	1.184
265	1	2.059	0.458	-1.601	0.625	0.313	0.992
266	1	1.171	0.397	-0.774	0.613	0.320	1.024
267	1	26.666	0.429	-26.237	1.000	0.000	0.000
268	1	19.093	1.150	-17.944	0.972	0.014	0.032
269	1	1.383	0.380	-1.003	0.628	0.306	0.962
270	1	1.384	0.405	-0.978	0.620	0.315	1.002
271	1	23.187	0.411	-22.776	0.997	0.002	0.004
272	1	0.721	0.403	-0.318	0.584	0.345	1.147
273	1	15.629	0.416	-15.213	0.989	0.007	0.015
274	1	21.264	0.380	-20.885	0.996	0.003	0.006
275	1	15.629	0.416	-15.213	0.989	0.007	0.015
276	1	0.877	0.396	-0.481	0.599	0.332	1.080
277	1	11.730	0.396	-11.335	0.981	0.013	0.028
278	1	1.726	0.371	-1.355	0.641	0.295	0.912
279	1	0.877	0.396	-0.481	0.599	0.332	1.080
280	1	1.384	0.403	-0.980	0.620	0.315	1.001
281	1	0.902	0.438	-0.463	0.587	0.344	1.143
282	1	4.356	0.364	-3.992	0.699	0.246	0.710
283	1	1.383	0.397	-0.986	0.622	0.313	0.990
284	1	2.057	0.423	-1.634	0.633	0.305	0.955
285	1	1.171	0.405	-0.766	0.611	0.323	1.037
286	1	0.801	0.375	-0.425	0.602	0.328	1.063
287	1	1.171	0.374	-0.796	0.622	0.311	0.984
288	1	1.181	0.956	-0.225	0.376	0.567	2.846
289	1	1.383	0.398	-0.986	0.622	0.313	0.991
290	1	1.384	0.405	-0.978	0.620	0.315	1.002
291	1	1.383	0.398	-0.986	0.622	0.313	0.991
292	1	1.171	0.405	-0.766	0.611	0.323	1.037
293	1	0.801	0.375	-0.425	0.602	0.328	1.063
294	1	0.902	0.438	-0.463	0.587	0.344	1.143
295	1	0.837	0.370	-0.467	0.606	0.324	1.042
296	1	1.517	0.376	-1.140	0.633	0.302	0.943
297	1	1.729	0.416	-1.312	0.625	0.312	0.985
298	1	0.877	0.423	-0.454	0.591	0.340	1.123
299	1	12.785	1.126	-11.659	0.940	0.036	0.080
300	1	0.838	0.416	-0.422	0.590	0.341	1.128
301	1	1.171	0.377	-0.793	0.621	0.313	0.989
302	1	18.057	0.431	-17.626	0.991	0.006	0.012
303	1	0.801	0.375	-0.425	0.602	0.328	1.063
304	1	1.171	0.403	-0.768	0.611	0.323	1.036
305	1	12.222	0.401	-11.821	0.936	0.050	0.114
306	1	1.171	0.403	-0.768	0.611	0.323	1.036
307	1	1.728	0.392	-1.336	0.632	0.304	0.950
308	1	2.059	0.458	-1.601	0.625	0.313	0.992
309	1	2.059	0.458	-1.601	0.625	0.313	0.992
310	1	16.169	0.398	-15.771	0.991	0.006	0.013
311	1	1.384	0.403	-0.980	0.620	0.315	1.001
312	1	0.902	0.438	-0.463	0.587	0.344	1.143
313	1	0.838	0.415	-0.423	0.590	0.341	1.126
314	1	1.517	0.376	-1.140	0.633	0.302	0.943
315	1	1.171	0.374	-0.796	0.622	0.311	0.984
316	1	1.728	0.392	-1.336	0.632	0.304	0.950
317	1	0.902	0.438	-0.463	0.587	0.344	1.143
318	1	1.169	0.406	-0.763	0.610	0.323	1.039
319	1	15.613	0.391	-15.222	0.990	0.006	0.014
320	1	1.383	0.398	-0.986	0.622	0.313	0.991
321	1	1.383	0.397	-0.986	0.622	0.313	0.990
322	1	0.902	0.438	-0.463	0.587	0.344	1.143
323	1	1.383	0.397	-0.986	0.622	0.313	0.990
324	1	1.180	1.218	0.037	0.354	0.590	3.133
325	1	1.171	0.403	-0.768	0.611	0.323	1.036
326	1	2.057	0.423	-1.634	0.633	0.305	0.955
327	1	0.902	0.438	-0.463	0.587	0.344	1.143
328	1	0.877	0.396	-0.481	0.599	0.332	1.080
329	1	1.171	0.377	-0.793	0.621	0.313	0.989
330	1	1.517	0.376	-1.140	0.633	0.302	0.943
331	1	1.171	0.397	-0.774	0.613	0.320	1.024
332	1	1.171	0.397	-0.774	0.613	0.320	1.024
333	1	1.171	0.377	-0.793	0.621	0.313	0.989
334	1	1.171	0.377	-0.793	0.621	0.313	0.989
335	1	4.377	0.410	-3.967	0.684	0.262	0.772
336	1	1.726	0.373	-1.353	0.639	0.297	0.917
337	1	2.057	0.423	-1.634	0.633	0.305	0.955
338	1	1.728	0.400	-1.328	0.629	0.307	0.963
339	1	0.877	0.396	-0.481	0.599	0.332	1.080
340	1	0.877	0.396	-0.481	0.599	0.332	1.080
341	1	1.728	0.400	-1.328	0.629	0.307	0.963
342	1	1.726	0.371	-1.355	0.641	0.295	0.912
343	1	0.877	0.423	-0.454	0.591	0.340	1.123
344	1	0.877	0.396	-0.481	0.599	0.332	1.080
345	1	0.838	0.415	-0.423	0.590	0.341	1.126
346	1	1.171	0.397	-0.774	0.613	0.320	1.024
347	1	1.171	0.397	-0.774	0.613	0.320	1.024
348	1	0.902	0.438	-0.463	0.587	0.344	1.143
349	1	1.383	0.380	-1.003	0.628	0.306	0.962
350	1	1.170	0.404	-0.767	0.611	0.323	1.038
351	1	21.794	0.420	-21.374	0.996	0.003	0.006
352	1	1.726	0.371	-1.355	0.641	0.295	0.912
353	1	2.059	0.458	-1.601	0.625	0.313	0.992
354	1	0.736	0.430	-0.307	0.578	0.352	1.184
355	1	1.384	0.405	-0.978	0.620	0.315	1.002
356	1	2.056	0.396	-1.659	0.641	0.297	0.920
357	1	1.171	0.405	-0.766	0.611	0.323	1.037
358	1	1.726	0.373	-1.353	0.639	0.297	0.917
359	1	0.877	0.423	-0.454	0.591	0.340	1.123
360	1	1.171	0.398	-0.773	0.613	0.320	1.026
361	1	1.728	0.392	-1.336	0.632	0.304	0.950
362	1	0.721	0.397	-0.324	0.587	0.342	1.133
363	1	1.171	0.397	-0.774	0.613	0.320	1.024
364	1	0.877	0.423	-0.454	0.591	0.340	1.123
365	1	1.171	0.397	-0.774	0.613	0.320	1.024
366	1	16.146	0.374	-15.773	0.992	0.005	0.011
367	1	0.801	0.375	-0.425	0.602	0.328	1.063
368	1	0.801	0.375	-0.425	0.602	0.328	1.063
369	1	0.902	0.438	-0.463	0.587	0.344	1.143
370	1	16.142	0.399	-15.743	0.991	0.006	0.013
371	1	0.721	0.403	-0.318	0.584	0.345	1.147
372	1	0.902	0.438	-0.463	0.587	0.344	1.143
373	1	1.383	0.380	-1.003	0.628	0.306	0.962
374	1	1.383	0.397	-0.986	0.622	0.313	0.990
375	1	1.171	0.405	-0.766	0.611	0.323	1.037
376	1	0.838	0.399	-0.438	0.595	0.336	1.102
377	1	0.877	0.423	-0.454	0.591	0.340	1.123
378	1	2.059	0.458	-1.601	0.625	0.313	0.992
379	1	0.720	0.374	-0.346	0.596	0.333	1.088
380	1	1.729	0.417	-1.312	0.625	0.312	0.986
381	1	16.169	0.398	-15.771	0.991	0.006	0.013
382	1	1.384	0.405	-0.978	0.620	0.315	1.002
383	1	0.902	0.438	-0.463	0.587	0.344	1.143
384	1	0.801	0.375	-0.425	0.602	0.328	1.063
385	1	14.958	0.409	-14.549	0.988	0.008	0.018
386	1	0.838	0.415	-0.423	0.590	0.341	1.126
387	1	1.729	0.416	-1.312	0.625	0.312	0.985
388	1	1.171	0.397	-0.774	0.613	0.320	1.024
389	1	0.736	0.430	-0.307	0.578	0.352	1.184
390	1	2.059	0.458	-1.601	0.625	0.313	0.992
391	1	1.171	0.397	-0.774	0.613	0.320	1.024
392	1	15.575	0.392	-15.182	0.990	0.007	0.015
393	1	18.174	0.397	-17.778	0.994	0.004	0.009
394	1	0.761	0.377	-0.385	0.599	0.331	1.077
395	1	15.914	0.415	-15.499	0.998	0.000	0.001
396	1	1.726	0.373	-1.353	0.639	0.297	0.917
397	1	2.057	0.423	-1.634	0.633	0.305	0.955
398	1	0.721	0.403	-0.317	0.584	0.345	1.148
399	1	0.838	0.399	-0.438	0.595	0.336	1.102
400	1	1.169	0.406	-0.763	0.610	0.323	1.039
401	1	1.171	0.374	-0.796	0.622	0.311	0.984
402	1	1.394	1.232	-0.163	0.365	0.579	2.988
403	1	0.721	0.403	-0.317	0.584	0.345	1.148
404	1	2.059	0.458	-1.601	0.625	0.313	0.992
405	1	7.303	0.437	-6.867	0.953	0.033	0.075
406	1	1.383	0.398	-0.986	0.622	0.313	0.991
407	1	1.729	0.416	-1.312	0.625	0.312	0.985
408	1	0.877	0.396	-0.481	0.599	0.332	1.080
409	1	24.492	0.417	-24.076	0.997	0.002	0.004
410	1	0.801	0.375	-0.425	0.602	0.328	1.063
411	1	0.838	0.415	-0.423	0.590	0.341	1.126
412	1	1.384	0.405	-0.978	0.620	0.315	1.002
413	1	0.902	0.438	-0.463	0.587	0.344	1.143
414	1	0.838	0.415	-0.423	0.590	0.341	1.126
415	1	16.146	0.374	-15.773	0.992	0.005	0.011
416	1	1.171	0.397	-0.774	0.613	0.320	1.024
417	1	1.726	0.373	-1.354	0.639	0.296	0.917
418	1	1.171	0.397	-0.774	0.613	0.320	1.024
419	1	11.730	0.396	-11.335	0.981	0.013	0.028
420	1	1.384	0.405	-0.978	0.620	0.315	1.002
421	1	22.466	0.410	-22.056	0.996	0.003	0.005
422	1	1.517	0.376	-1.140	0.633	0.302	0.943
423	1	1.728	0.392	-1.336	0.632	0.304	0.950
424	1	18.057	0.431	-17.626	0.991	0.006	0.012
425	1	18.153	0.381	-17.772	0.994	0.004	0.008
426	1	1.383	0.380	-1.003	0.628	0.306	0.962
427	1	18.175	0.397	-17.778	0.994	0.004	0.009
428	1	18.175	0.397	-17.778	0.994	0.004	0.009
429	1	2.056	0.396	-1.659	0.641	0.297	0.920
430	1	0.877	0.458	-0.419	0.583	0.349	1.168
431	1	1.517	0.376	-1.140	0.633	0.302	0.943
432	1	1.383	0.380	-1.003	0.628	0.306	0.962
433	1	1.383	0.397	-0.986	0.622	0.313	0.990
434	1	0.902	0.438	-0.463	0.587	0.344	1.143
435	1	1.171	0.377	-0.793	0.621	0.313	0.989
436	1	11.741	0.371	-11.370	0.983	0.012	0.026
437	1	0.902	0.438	-0.463	0.587	0.344	1.143
438	1	21.271	0.382	-20.889	0.996	0.003	0.006
439	1	1.729	0.417	-1.312	0.625	0.312	0.986
440	1	2.059	0.458	-1.601	0.625	0.313	0.992
441	1	2.059	0.458	-1.601	0.625	0.313	0.992
442	1	2.057	0.423	-1.634	0.633	0.305	0.955
443	1	1.383	0.397	-0.986	0.622	0.313	0.990
444	1	0.877	0.423	-0.454	0.591	0.340	1.123
445	1	0.801	0.375	-0.425	0.602	0.328	1.063
446	1	1.170	0.404	-0.767	0.611	0.323	1.038
447	1	2.059	0.458	-1.601	0.625	0.313	0.992
448	1	0.721	0.405	-0.315	0.584	0.346	1.149
449	1	2.057	0.423	-1.634	0.633	0.305	0.955
450	1	1.170	0.404	-0.767	0.611	0.323	1.038
451	1	2.057	0.423	-1.634	0.633	0.305	0.955
452	1	0.721	0.405	-0.315	0.584	0.346	1.149
453	1	1.170	0.404	-0.767	0.611	0.323	1.038
454	1	1.517	0.376	-1.140	0.633	0.302	0.943
455	1	12.714	0.397	-12.317	0.985	0.011	0.023
456	1	0.902	0.438	-0.463	0.587	0.344	1.143
457	1	0.721	0.403	-0.317	0.584	0.345	1.148
458	1	1.171	0.377	-0.793	0.621	0.313	0.989
459	1	1.743	5.044	3.301	0.161	0.795	8.463
460	1	15.888	0.374	-15.514	0.991	0.006	0.013
461	1	12.711	0.375	-12.336	0.986	0.010	0.021
462	1	16.317	0.410	-15.907	0.992	0.006	0.012
463	1	4.356	0.364	-3.992	0.699	0.246	0.710
464	1	31.065	0.417	-30.648	1.000	0.000	0.000
465	1	2.057	0.423	-1.634	0.633	0.305	0.955
466	1	1.384	0.405	-0.978	0.620	0.315	1.002
467	1	0.902	0.438	-0.463	0.587	0.344	1.143
468	1	1.384	0.405	-0.978	0.620	0.315	1.002
469	1	2.059	0.458	-1.601	0.625	0.313	0.992
470	1	0.838	0.399	-0.438	0.595	0.336	1.102
471	1	0.846	1.812	0.966	0.299	0.647	3.985
472	1	0.877	0.423	-0.454	0.591	0.340	1.123
473	1	10.612	0.381	-10.232	0.928	0.056	0.130
474	1	0.902	0.438	-0.463	0.587	0.344	1.143
475	1	1.383	0.377	-1.006	0.629	0.305	0.956
476	1	1.383	0.397	-0.986	0.622	0.313	0.990
477	1	0.902	0.438	-0.463	0.587	0.344	1.143
478	1	0.838	0.415	-0.423	0.590	0.341	1.126
479	1	0.877	0.423	-0.454	0.591	0.340	1.123
480	1	0.902	0.438	-0.463	0.587	0.344	1.143
481	1	15.629	0.416	-15.213	0.989	0.007	0.015
482	1	24.492	0.417	-24.076	0.997	0.002	0.004
483	1	1.171	0.397	-0.774	0.613	0.320	1.024
484	1	4.377	0.410	-3.967	0.684	0.262	0.772
485	1	21.355	0.426	-20.929	0.995	0.003	0.007
486	1	2.059	0.458	-1.601	0.625	0.313	0.992
487	1	23.292	0.475	-22.817	0.996	0.002	0.005
488	1	2.059	0.458	-1.601	0.625	0.313	0.992
489	1	1.383	0.377	-1.006	0.629	0.305	0.956
490	1	0.902	0.438	-0.463	0.587	0.344	1.143
491	1	22.939	0.420	-22.518	0.996	0.002	0.005
492	1	1.283	5.403	4.120	0.137	0.822	10.055
493	1	2.057	0.423	-1.634	0.633	0.305	0.955
494	1	0.801	0.375	-0.425	0.602	0.328	1.063
495	1	20.634	0.378	-20.256	0.999	0.000	0.001
496	1	24.492	0.417	-24.076	0.997	0.002	0.004
497	1	0.902	0.438	-0.463	0.587	0.344	1.143
498	1	1.170	0.404	-0.767	0.611	0.323	1.038
499	1	2.059	0.458	-1.601	0.625	0.313	0.992
500	1	2.059	0.458	-1.601	0.625	0.313	0.992
501	1	0.587	0.435	-0.152	0.558	0.370	1.275
502	1	0.902	0.438	-0.463	0.587	0.344	1.143
503	1	16.169	0.398	-15.771	0.991	0.006	0.013
504	1	1.599	4.135	2.536	0.181	0.773	7.398
505	1	0.762	0.397	-0.365	0.591	0.339	1.115
506	1	23.238	0.439	-22.799	0.996	0.002	0.005
507	1	1.729	0.416	-1.312	0.625	0.312	0.985
508	1	0.838	0.415	-0.423	0.590	0.341	1.126
509	1	1.383	0.397	-0.986	0.622	0.313	0.990
510	1	1.383	0.397	-0.986	0.622	0.313	0.990
511	1	1.382	3.990	2.609	0.172	0.782	7.824
512	1	0.736	0.430	-0.307	0.578	0.352	1.184
513	1	1.383	0.398	-0.986	0.622	0.313	0.991
514	1	1.729	6.902	5.173	0.134	0.826	10.335
515	1	12.798	4.301	-8.497	0.756	0.132	0.332
516	1	0.838	0.415	-0.423	0.590	0.341	1.126
517	1	1.165	3.187	2.022	0.182	0.771	7.344
518	1	1.384	0.405	-0.978	0.620	0.315	1.002
519	1	2.057	0.423	-1.634	0.633	0.305	0.955
520	1	0.838	0.415	-0.423	0.590	0.341	1.126
521	1	1.383	0.377	-1.006	0.629	0.305	0.956
522	1	1.823	10.256	8.432	0.101	0.864	13.790
523	1	0.762	0.397	-0.364	0.591	0.339	1.117
524	1	2.057	0.423	-1.634	0.633	0.305	0.955
525	1	0.762	0.383	-0.379	0.596	0.333	1.089
526	1	26.257	0.450	-25.807	0.998	0.001	0.003
527	1	1.678	0.524	-1.155	0.609	0.328	1.064
528	1	30.113	0.685	-29.428	0.996	0.002	0.004
529	1	1.983	0.581	-1.402	0.613	0.326	1.052
530	1	20.140	0.732	-19.408	0.957	0.033	0.074
531	1	2.822	0.782	-2.040	0.622	0.320	1.025
532	1	3.909	0.910	-2.999	0.637	0.308	0.967
533	1	2.822	0.782	-2.040	0.622	0.320	1.025
534	1	3.909	0.910	-2.999	0.637	0.308	0.967
535	1	2.822	0.782	-2.040	0.622	0.320	1.025
536	1	3.909	0.910	-2.999	0.637	0.308	0.967
537	1	2.822	0.782	-2.040	0.622	0.320	1.025
538	1	3.909	0.910	-2.999	0.637	0.308	0.967
539	1	2.822	0.782	-2.040	0.622	0.320	1.025
540	1	3.909	0.910	-2.999	0.637	0.308	0.967
541	1	2.870	0.798	-2.072	0.622	0.320	1.024
542	1	3.934	0.926	-3.009	0.637	0.308	0.968
543	1	2.870	0.798	-2.072	0.622	0.320	1.024
544	1	3.934	0.926	-3.009	0.637	0.308	0.968
545	1	2.870	0.798	-2.072	0.622	0.320	1.024
546	1	3.934	0.926	-3.009	0.637	0.308	0.968
547	1	2.870	0.798	-2.072	0.622	0.320	1.024
548	1	3.934	0.926	-3.009	0.637	0.308	0.968
549	1	2.925	0.818	-2.107	0.623	0.320	1.023
550	1	3.966	0.945	-3.021	0.637	0.308	0.968
551	1	2.925	0.818	-2.107	0.623	0.320	1.023
552	1	3.966	0.945	-3.021	0.637	0.308	0.968
553	1	2.925	0.818	-2.107	0.623	0.320	1.023
554	1	3.966	0.945	-3.021	0.637	0.308	0.968
555	1	2.925	0.818	-2.107	0.623	0.320	1.023
556	1	3.966	0.945	-3.021	0.637	0.308	0.968
557	1	4.447	1.479	-2.968	0.632	0.315	1.000
558	1	4.447	1.479	-2.968	0.632	0.315	1.000
559	1	4.447	1.479	-2.968	0.632	0.315	1.000
560	1	4.447	1.479	-2.968	0.632	0.315	1.000
561	1	2.059	0.458	-1.601	0.625	0.313	0.992
562	1	0.838	0.415	-0.423	0.590	0.341	1.126
563	1	0.838	0.391	-0.447	0.598	0.333	1.086
564	1	1.171	0.377	-0.793	0.621	0.313	0.989
565	1	0.734	1.219	0.485	0.318	0.625	3.625
566	1	6.217	0.400	-5.817	0.887	0.089	0.213
567	1	0.814	12.387	11.573	0.018	0.966	61.508
568	1	1.171	1.334	0.163	0.346	0.598	3.242
569	1	0.721	0.397	-0.324	0.587	0.342	1.133
570	1	0.838	0.415	-0.423	0.590	0.341	1.126
571	1	25.562	0.444	-25.118	0.999	0.000	0.001
572	1	19.451	0.395	-19.056	0.999	0.001	0.001
573	1	1.220	11.068	9.849	0.034	0.941	34.544
574	1	1.730	6.519	4.789	0.085	0.875	15.276
575	1	0.877	0.423	-0.454	0.591	0.340	1.123
576	1	23.019	0.474	-22.545	0.996	0.003	0.006
577	1	1.383	0.398	-0.986	0.622	0.313	0.991
578	1	0.877	0.423	-0.454	0.591	0.340	1.123
579	1	2.057	0.423	-1.634	0.633	0.305	0.955
580	1	1.171	0.377	-0.793	0.621	0.313	0.989
581	1	5.067	0.402	-4.665	0.868	0.104	0.253
582	1	0.877	0.423	-0.454	0.591	0.340	1.123
583	1	0.761	0.377	-0.385	0.599	0.331	1.077
584	1	0.721	0.405	-0.316	0.584	0.345	1.147
585	1	1.171	0.374	-0.796	0.622	0.311	0.984
586	1	1.383	0.398	-0.986	0.622	0.313	0.991
587	1	5.578	0.410	-5.169	0.880	0.095	0.228
588	1	30.673	0.507	-30.166	0.999	0.000	0.000
589	1	29.606	0.446	-29.160	0.999	0.000	0.000
590	1	0.902	0.438	-0.463	0.587	0.344	1.143
591	1	14.367	0.393	-13.974	0.987	0.009	0.020
592	1	1.257	14.838	13.581	0.023	0.958	49.233
593	1	1.169	0.406	-0.763	0.610	0.323	1.039
594	1	0.720	0.377	-0.343	0.594	0.335	1.094
595	1	1.171	0.397	-0.774	0.613	0.320	1.024
596	1	0.877	0.423	-0.454	0.591	0.340	1.123
597	1	0.902	0.438	-0.463	0.587	0.344	1.143
598	1	1.729	0.416	-1.312	0.625	0.312	0.985
599	1	1.171	0.397	-0.774	0.613	0.320	1.024
600	1	0.902	0.438	-0.463	0.587	0.344	1.143
601	1	0.838	0.416	-0.422	0.590	0.341	1.128
602	1	1.728	0.392	-1.336	0.632	0.304	0.950
603	1	1.729	0.416	-1.312	0.625	0.312	0.985
604	1	1.202	0.410	-0.792	0.611	0.323	1.038
605	1	0.736	0.430	-0.307	0.578	0.352	1.184
606	1	0.902	0.438	-0.463	0.587	0.344	1.143
607	1	23.341	0.417	-22.924	0.999	0.000	0.001
608	1	1.171	0.374	-0.796	0.622	0.311	0.984
609	1	1.383	0.398	-0.986	0.622	0.313	0.991
610	1	1.729	0.417	-1.312	0.625	0.312	0.986
611	1	1.171	0.405	-0.766	0.611	0.323	1.037
612	1	0.838	0.415	-0.423	0.590	0.341	1.126
613	1	0.877	0.396	-0.481	0.599	0.332	1.080
614	1	0.877	0.396	-0.481	0.599	0.332	1.080
615	1	2.059	0.458	-1.601	0.625	0.313	0.992
616	1	0.801	0.375	-0.425	0.602	0.328	1.063
617	1	1.383	0.397	-0.986	0.622	0.313	0.990
618	1	1.383	0.397	-0.986	0.622	0.313	0.990
619	1	1.384	0.405	-0.978	0.620	0.315	1.002
620	1	0.801	0.375	-0.425	0.602	0.328	1.063
621	1	1.171	0.397	-0.774	0.613	0.320	1.024
622	1	0.877	0.423	-0.454	0.591	0.340	1.123
623	1	4.377	0.410	-3.967	0.684	0.262	0.772
624	1	1.171	0.377	-0.793	0.621	0.313	0.989
625	1	1.171	0.403	-0.768	0.611	0.323	1.036
626	1	12.513	0.406	-12.108	0.948	0.041	0.092
627	1	1.383	0.398	-0.986	0.622	0.313	0.991
628	1	13.517	0.401	-13.117	0.984	0.011	0.024
629	1	1.728	0.392	-1.336	0.632	0.304	0.950
630	1	1.170	0.404	-0.767	0.611	0.323	1.038
631	1	0.902	0.438	-0.463	0.587	0.344	1.143
632	1	12.503	0.381	-12.122	0.951	0.038	0.087
633	1	2.059	0.458	-1.601	0.625	0.313	0.992
634	1	0.838	0.391	-0.447	0.598	0.333	1.086
635	1	7.665	0.424	-7.241	0.900	0.079	0.186
636	1	4.356	0.364	-3.992	0.699	0.246	0.710
637	1	1.383	0.380	-1.003	0.628	0.306	0.962
638	1	1.171	0.405	-0.766	0.611	0.323	1.037
639	1	1.517	0.376	-1.140	0.633	0.302	0.943
640	1	1.171	0.377	-0.793	0.621	0.313	0.989
641	1	1.729	0.416	-1.312	0.625	0.312	0.985
642	1	0.902	0.438	-0.463	0.587	0.344	1.143
643	1	18.108	4.296	-13.812	0.840	0.074	0.173
644	1	0.864	6.009	5.145	0.107	0.858	13.188
645	1	4.377	0.410	-3.967	0.684	0.262	0.772
646	1	19.371	0.430	-18.941	0.993	0.005	0.011
647	1	12.850	1.158	-11.692	0.934	0.039	0.088
648	1	1.729	0.416	-1.312	0.625	0.312	0.985
649	1	1.171	0.377	-0.793	0.621	0.313	0.989
650	1	1.517	0.376	-1.140	0.633	0.302	0.943
651	1	0.877	0.396	-0.481	0.599	0.332	1.080
652	1	1.171	0.403	-0.768	0.611	0.323	1.036
653	1	2.059	0.458	-1.601	0.625	0.313	0.992
654	1	1.729	0.416	-1.312	0.625	0.312	0.985
655	1	0.902	0.438	-0.463	0.587	0.344	1.143
656	1	1.383	0.397	-0.986	0.622	0.313	0.990
657	1	0.801	0.375	-0.425	0.602	0.328	1.063
658	1	1.171	0.397	-0.774	0.613	0.320	1.024
659	1	1.726	0.373	-1.353	0.639	0.297	0.917
660	1	0.902	0.438	-0.463	0.587	0.344	1.143
661	1	16.632	0.414	-16.218	0.990	0.007	0.015
662	1	18.919	0.400	-18.519	0.993	0.004	0.010
663	1	20.035	0.421	-19.614	0.995	0.003	0.007
664	1	12.757	0.428	-12.329	0.982	0.012	0.027
665	1	0.902	0.438	-0.463	0.587	0.344	1.143
666	1	10.599	0.377	-10.222	0.940	0.047	0.107
667	1	0.762	0.397	-0.365	0.591	0.339	1.115
668	1	1.170	0.404	-0.767	0.611	0.323	1.038
669	1	1.171	0.397	-0.774	0.613	0.320	1.024
670	1	1.729	0.416	-1.312	0.625	0.312	0.985
671	1	0.902	0.438	-0.463	0.587	0.344	1.143
672	1	13.058	1.383	-11.675	0.922	0.044	0.100
673	1	0.721	0.403	-0.317	0.584	0.345	1.148
674	1	1.383	0.398	-0.986	0.622	0.313	0.991
675	1	0.762	0.407	-0.355	0.587	0.343	1.135
676	1	1.170	0.404	-0.767	0.611	0.323	1.038
677	1	7.317	0.400	-6.918	0.900	0.079	0.187
678	1	20.516	0.423	-20.093	0.994	0.004	0.008
679	1	7.027	0.405	-6.622	0.894	0.083	0.198
680	1	1.383	0.397	-0.986	0.622	0.313	0.990
681	1	9.491	0.374	-9.117	0.920	0.063	0.145
682	1	0.902	0.438	-0.463	0.587	0.344	1.143
683	1	0.902	0.438	-0.463	0.587	0.344	1.143
684	1	4.788	0.402	-4.386	0.871	0.102	0.247
685	1	6.216	0.406	-5.810	0.886	0.090	0.216
686	1	1.171	0.398	-0.773	0.613	0.320	1.026
687	1	1.726	0.373	-1.353	0.639	0.297	0.917
688	1	7.027	0.405	-6.622	0.894	0.083	0.198
689	1	1.384	0.405	-0.978	0.620	0.315	1.002
690	1	0.721	0.403	-0.318	0.584	0.345	1.147
691	1	0.894	1.142	0.248	0.340	0.602	3.296
692	1	15.119	0.373	-14.747	0.990	0.007	0.014
693	1	0.877	0.423	-0.454	0.591	0.340	1.123
694	1	1.171	0.377	-0.793	0.621	0.313	0.989
695	1	1.171	0.405	-0.766	0.611	0.323	1.037
696	1	0.902	0.438	-0.463	0.587	0.344	1.143
697	1	0.877	0.458	-0.419	0.583	0.349	1.168
698	1	0.902	0.438	-0.463	0.587	0.344	1.143
699	1	0.762	0.397	-0.365	0.591	0.339	1.115
700	1	10.633	0.427	-10.206	0.921	0.062	0.144
701	1	0.902	0.438	-0.463	0.587	0.344	1.143
702	1	1.169	0.406	-0.763	0.610	0.323	1.039
703	1	1.728	0.400	-1.328	0.629	0.307	0.963
704	1	1.171	0.403	-0.768	0.611	0.323	1.036
705	1	0.721	0.403	-0.318	0.584	0.345	1.147
706	1	1.170	0.404	-0.767	0.611	0.323	1.038
707	1	2.059	0.458	-1.601	0.625	0.313	0.992
708	1	1.728	0.400	-1.328	0.629	0.307	0.963
709	1	0.902	0.438	-0.463	0.587	0.344	1.143
710	1	1.171	0.377	-0.793	0.621	0.313	0.989
711	1	1.171	0.377	-0.793	0.621	0.313	0.989
712	1	1.517	0.376	-1.140	0.633	0.302	0.943
713	1	0.838	0.391	-0.447	0.598	0.333	1.086
714	1	4.625	0.875	-3.750	0.499	0.451	1.789
715	1	1.171	0.374	-0.796	0.622	0.311	0.984
716	1	12.140	0.427	-11.714	0.932	0.054	0.124
717	1	1.726	0.371	-1.355	0.641	0.295	0.912
718	1	2.059	0.458	-1.601	0.625	0.313	0.992
719	1	10.633	0.427	-10.206	0.921	0.062	0.144
720	1	0.877	0.396	-0.481	0.599	0.332	1.080
721	1	20.059	0.422	-19.637	0.994	0.004	0.008
722	1	1.171	0.377	-0.793	0.621	0.313	0.989
723	1	1.171	0.405	-0.766	0.611	0.323	1.037
724	1	1.383	0.380	-1.003	0.628	0.306	0.962
725	1	15.015	0.412	-14.603	0.989	0.007	0.016
726	1	0.902	0.438	-0.463	0.587	0.344	1.143
727	1	0.801	0.375	-0.425	0.602	0.328	1.063
728	1	17.128	0.401	-16.728	0.992	0.005	0.011
729	1	22.965	0.391	-22.574	0.996	0.003	0.006
730	1	0.721	0.397	-0.323	0.587	0.343	1.135
731	1	1.383	0.398	-0.986	0.622	0.313	0.991
732	1	1.171	0.403	-0.768	0.611	0.323	1.036
733	1	9.502	0.403	-9.099	0.915	0.067	0.156
734	1	4.786	0.410	-4.376	0.869	0.104	0.251
735	1	1.171	0.403	-0.768	0.611	0.323	1.036
736	1	9.502	0.403	-9.099	0.915	0.067	0.156
737	1	4.786	0.408	-4.378	0.869	0.103	0.251
738	1	0.877	0.423	-0.454	0.591	0.340	1.123
739	1	1.171	0.403	-0.768	0.611	0.323	1.036
740	1	1.171	0.403	-0.768	0.611	0.323	1.036
741	1	0.762	0.405	-0.357	0.588	0.342	1.129
742	1	0.902	0.438	-0.463	0.587	0.344	1.143
743	1	1.171	0.377	-0.793	0.621	0.313	0.989
744	1	0.877	0.423	-0.454	0.591	0.340	1.123
745	1	1.383	0.397	-0.986	0.622	0.313	0.990
746	1	0.801	0.375	-0.425	0.602	0.328	1.063
747	1	8.522	0.406	-8.116	0.907	0.073	0.172
748	1	2.059	0.458	-1.601	0.625	0.313	0.992
749	1	0.877	0.396	-0.481	0.599	0.332	1.080
750	1	10.537	0.400	-10.137	0.926	0.058	0.135
751	1	1.728	0.400	-1.328	0.629	0.307	0.963
752	1	1.383	0.380	-1.003	0.628	0.306	0.962
753	1	5.544	0.411	-5.133	0.880	0.094	0.227
754	1	5.544	0.411	-5.133	0.880	0.094	0.227
755	1	0.902	0.438	-0.463	0.587	0.344	1.143
756	1	6.195	0.409	-5.786	0.885	0.091	0.217
757	1	0.838	0.415	-0.423	0.590	0.341	1.126
758	1	0.877	0.423	-0.454	0.591	0.340	1.123
759	1	1.384	0.405	-0.978	0.620	0.315	1.002
760	1	0.877	0.423	-0.454	0.591	0.340	1.123
761	1	0.877	0.396	-0.481	0.599	0.332	1.080
762	1	1.383	0.397	-0.986	0.622	0.313	0.990
763	1	1.729	0.417	-1.312	0.625	0.312	0.986
764	1	1.393	1.187	-0.206	0.370	0.574	2.930
765	1	0.838	0.415	-0.423	0.590	0.341	1.126
766	1	11.414	0.410	-11.003	0.930	0.055	0.127
767	1	1.169	0.406	-0.763	0.610	0.323	1.039
768	1	1.728	0.392	-1.336	0.632	0.304	0.950
769	1	0.902	0.438	-0.463	0.587	0.344	1.143
770	1	1.726	0.371	-1.355	0.641	0.295	0.912
771	1	1.728	0.400	-1.328	0.629	0.307	0.963
772	1	2.059	0.458	-1.601	0.625	0.313	0.992
773	1	1.383	0.397	-0.986	0.622	0.313	0.990
774	1	1.726	0.371	-1.355	0.641	0.295	0.912
775	1	6.838	0.419	-6.419	0.892	0.085	0.202
776	1	2.056	0.396	-1.659	0.641	0.297	0.920
777	1	1.171	0.403	-0.768	0.611	0.323	1.036
778	1	7.559	0.425	-7.134	0.900	0.079	0.186
779	1	4.356	0.364	-3.992	0.699	0.246	0.710
780	1	0.762	0.397	-0.365	0.591	0.339	1.115
781	1	1.729	0.416	-1.312	0.625	0.312	0.985
782	1	4.786	0.408	-4.378	0.869	0.103	0.251
783	1	0.877	0.423	-0.454	0.591	0.340	1.123
784	1	1.171	0.403	-0.768	0.611	0.323	1.036
785	1	7.526	0.419	-7.107	0.897	0.081	0.193
786	1	0.902	0.438	-0.463	0.587	0.344	1.143
787	1	0.801	0.375	-0.425	0.602	0.328	1.063
788	1	1.729	0.416	-1.312	0.625	0.312	0.985
789	1	9.493	0.376	-9.117	0.920	0.063	0.146
790	1	7.562	0.398	-7.164	0.905	0.075	0.177
791	1	0.838	0.391	-0.447	0.598	0.333	1.086
792	1	1.517	0.376	-1.140	0.633	0.302	0.943
793	1	6.216	0.408	-5.808	0.885	0.090	0.216
794	1	1.726	0.371	-1.355	0.641	0.295	0.912
795	1	1.726	0.371	-1.355	0.641	0.295	0.912
796	1	7.481	0.428	-7.053	0.895	0.083	0.196
797	1	11.400	0.382	-11.018	0.934	0.052	0.119
798	1	1.171	0.374	-0.796	0.622	0.311	0.984
799	1	1.728	0.392	-1.336	0.632	0.304	0.950
800	1	6.195	0.409	-5.786	0.885	0.091	0.217
801	1	6.216	0.406	-5.810	0.886	0.090	0.216
802	1	1.728	0.400	-1.328	0.629	0.307	0.963
803	1	2.059	0.458	-1.601	0.625	0.313	0.992
804	1	5.544	0.411	-5.133	0.880	0.094	0.227
805	1	13.779	0.370	-13.408	0.945	0.043	0.098
806	1	6.216	0.408	-5.808	0.885	0.090	0.216
807	1	10.633	0.427	-10.206	0.921	0.062	0.144
808	1	6.838	0.420	-6.418	0.892	0.085	0.203
809	1	10.537	0.400	-10.137	0.926	0.058	0.135
810	1	0.838	0.415	-0.423	0.590	0.341	1.126
811	1	1.729	0.416	-1.312	0.625	0.312	0.985
812	1	1.383	0.398	-0.986	0.622	0.313	0.991
813	1	0.877	0.423	-0.454	0.591	0.340	1.123
814	1	1.171	0.377	-0.793	0.621	0.313	0.989
815	1	4.356	0.364	-3.992	0.699	0.246	0.710
816	1	2.059	0.458	-1.601	0.625	0.313	0.992
817	1	0.877	0.423	-0.454	0.591	0.340	1.123
818	1	5.544	0.411	-5.133	0.880	0.094	0.227
819	1	0.902	0.438	-0.463	0.587	0.344	1.143
820	1	0.838	0.399	-0.438	0.595	0.336	1.102
821	1	1.383	0.398	-0.986	0.622	0.313	0.991
822	1	1.384	0.405	-0.978	0.620	0.315	1.002
823	1	0.902	0.438	-0.463	0.587	0.344	1.143
824	1	10.537	0.400	-10.137	0.926	0.058	0.135
825	1	1.729	0.416	-1.312	0.625	0.312	0.985
826	1	1.726	0.371	-1.355	0.641	0.295	0.912
827	1	9.491	0.374	-9.117	0.920	0.063	0.145
828	1	0.877	0.396	-0.481	0.599	0.332	1.080
829	1	4.911	0.403	-4.509	0.871	0.102	0.246
830	1	1.171	0.397	-0.774	0.613	0.320	1.024
831	1	0.902	0.438	-0.463	0.587	0.344	1.143
832	1	0.902	0.438	-0.463	0.587	0.344	1.143
833	1	1.383	0.397	-0.986	0.622	0.313	0.990
834	1	0.721	0.403	-0.317	0.584	0.345	1.148
835	1	4.356	0.364	-3.992	0.699	0.246	0.710
836	1	0.877	0.423	-0.454	0.591	0.340	1.123
837	1	1.384	0.405	-0.978	0.620	0.315	1.002
838	1	1.384	0.405	-0.978	0.620	0.315	1.002
839	1	1.383	0.398	-0.986	0.622	0.313	0.991
840	1	11.916	0.404	-11.511	0.931	0.054	0.125
841	1	0.902	0.438	-0.463	0.587	0.344	1.143
842	1	8.876	0.401	-8.476	0.911	0.070	0.164
843	1	0.902	0.438	-0.463	0.587	0.344	1.143
844	1	1.383	0.380	-1.003	0.628	0.306	0.962
845	1	0.877	0.396	-0.481	0.599	0.332	1.080
846	1	2.057	0.423	-1.634	0.633	0.305	0.955
847	1	1.383	0.377	-1.006	0.629	0.305	0.956
848	1	1.169	0.406	-0.763	0.610	0.323	1.039
849	1	1.179	1.105	-0.074	0.363	0.580	3.007
850	1	1.171	0.377	-0.793	0.621	0.313	0.989
851	1	17.574	0.377	-17.197	0.993	0.005	0.011
852	1	17.441	0.376	-17.065	0.993	0.005	0.010
853	1	1.330	1.347	0.017	0.355	0.589	3.124
854	1	9.045	0.405	-8.640	0.914	0.068	0.158
855	1	0.877	0.396	-0.481	0.599	0.332	1.080
856	1	0.902	0.438	-0.463	0.587	0.344	1.143
857	1	1.171	0.397	-0.774	0.613	0.320	1.024
858	1	7.601	1.198	-6.402	0.753	0.200	0.543
859	1	0.902	0.438	-0.463	0.587	0.344	1.143
860	1	0.838	0.415	-0.423	0.590	0.341	1.126
861	1	1.728	0.392	-1.336	0.632	0.304	0.950
862	1	1.384	0.405	-0.978	0.620	0.315	1.002
863	1	0.902	0.438	-0.463	0.587	0.344	1.143
864	1	1.170	0.404	-0.767	0.611	0.323	1.038
865	1	11.895	0.378	-11.517	0.935	0.051	0.118
866	1	1.170	0.404	-0.767	0.611	0.323	1.038
867	1	0.837	0.370	-0.467	0.606	0.324	1.042
868	1	16.443	1.243	-15.201	0.954	0.025	0.057
869	1	9.043	0.399	-8.645	0.915	0.067	0.156
870	1	15.285	1.445	-13.840	0.852	0.115	0.284
871	1	1.384	0.405	-0.978	0.620	0.315	1.002
872	1	5.200	1.004	-4.195	0.714	0.234	0.665
873	1	23.355	0.379	-22.976	0.997	0.002	0.005
874	1	7.559	0.425	-7.134	0.900	0.079	0.186
875	1	10.923	1.096	-9.827	0.818	0.146	0.372
876	1	0.877	0.423	-0.454	0.591	0.340	1.123
877	1	1.384	0.405	-0.978	0.620	0.315	1.002
878	1	1.383	0.377	-1.006	0.629	0.305	0.956
879	1	1.729	0.416	-1.312	0.625	0.312	0.985
880	1	7.559	0.425	-7.134	0.900	0.079	0.186
881	1	1.517	0.376	-1.140	0.633	0.302	0.943
882	1	4.356	0.364	-3.992	0.699	0.246	0.710
883	1	1.726	0.373	-1.353	0.639	0.297	0.917
884	1	1.170	0.404	-0.767	0.611	0.323	1.038
885	1	1.171	0.405	-0.766	0.611	0.323	1.037
886	1	1.171	0.377	-0.793	0.621	0.313	0.989
887	1	1.170	0.404	-0.767	0.611	0.323	1.038
888	1	1.383	0.397	-0.986	0.622	0.313	0.990
889	1	0.877	0.423	-0.454	0.591	0.340	1.123
890	1	1.728	0.392	-1.336	0.632	0.304	0.950
891	1	1.171	0.403	-0.768	0.611	0.323	1.036
892	1	7.318	0.399	-6.918	0.900	0.079	0.186
893	1	1.570	0.379	-1.191	0.634	0.301	0.938
894	1	4.356	0.364	-3.992	0.699	0.246	0.710
895	1	0.902	0.438	-0.463	0.587	0.344	1.143
896	1	7.559	0.425	-7.134	0.900	0.079	0.186
897	1	11.401	0.382	-11.019	0.934	0.052	0.119
898	1	1.171	0.405	-0.766	0.611	0.323	1.037
899	1	8.371	0.379	-7.992	0.911	0.070	0.163
900	1	11.924	0.421	-11.503	0.928	0.056	0.129
901	1	1.171	0.403	-0.768	0.611	0.323	1.036
902	1	21.091	4.395	-16.697	0.864	0.059	0.136
903	1	4.356	0.364	-3.992	0.699	0.246	0.710
904	1	5.204	0.442	-4.762	0.864	0.108	0.263
905	1	11.412	0.401	-11.011	0.931	0.054	0.125
906	1	1.383	0.398	-0.986	0.622	0.313	0.991
907	1	1.169	0.406	-0.763	0.610	0.323	1.039
908	1	32.564	0.421	-32.143	1.000	0.000	0.000
909	1	0.902	0.438	-0.463	0.587	0.344	1.143
910	1	0.902	0.438	-0.463	0.587	0.344	1.143
911	1	0.902	0.438	-0.463	0.587	0.344	1.143
912	1	0.736	0.430	-0.307	0.578	0.352	1.184
913	1	2.059	0.458	-1.601	0.625	0.313	0.992
914	1	0.877	0.396	-0.481	0.599	0.332	1.080
915	1	4.356	0.364	-3.992	0.699	0.246	0.710
916	1	1.383	0.397	-0.986	0.622	0.313	0.990
917	1	21.259	0.407	-20.852	0.995	0.003	0.006
918	1	18.916	0.394	-18.522	0.994	0.004	0.009
919	1	1.383	0.377	-1.006	0.629	0.305	0.956
920	1	1.383	0.397	-0.986	0.622	0.313	0.990
921	1	0.763	3.829	3.066	0.140	0.820	9.901
922	1	1.171	0.397	-0.774	0.613	0.320	1.024
923	1	10.083	0.413	-9.671	0.921	0.062	0.144
924	1	6.185	0.379	-5.805	0.894	0.084	0.199
925	1	10.083	0.413	-9.671	0.921	0.062	0.144
926	1	4.494	0.458	-4.036	0.855	0.115	0.283
927	1	1.383	0.380	-1.003	0.628	0.306	0.962
928	1	5.547	0.400	-5.147	0.882	0.093	0.222
929	1	7.242	1.280	-5.962	0.745	0.207	0.568
930	1	1.729	0.416	-1.312	0.625	0.312	0.985
931	1	1.171	0.403	-0.768	0.611	0.323	1.036
932	1	5.382	1.174	-4.208	0.714	0.233	0.661
933	1	6.845	0.374	-6.471	0.902	0.077	0.182
934	1	1.383	0.377	-1.006	0.629	0.305	0.956
935	1	0.762	0.397	-0.365	0.591	0.339	1.115
936	1	1.729	0.416	-1.312	0.625	0.312	0.985
937	1	1.384	0.405	-0.978	0.620	0.315	1.002
938	1	0.877	0.423	-0.454	0.591	0.340	1.123
939	1	0.838	0.415	-0.423	0.590	0.341	1.126
940	1	0.721	0.397	-0.324	0.587	0.342	1.133
941	1	1.424	2.227	0.804	0.321	0.627	3.651
942	1	1.764	1.203	-0.561	0.380	0.564	2.819
943	1	1.729	0.416	-1.312	0.625	0.312	0.985
944	1	2.057	0.423	-1.634	0.633	0.305	0.955
945	1	6.221	0.378	-5.843	0.892	0.085	0.201
946	1	1.171	0.405	-0.766	0.611	0.323	1.037
947	1	0.761	0.377	-0.385	0.599	0.331	1.077
948	1	2.109	1.260	-0.849	0.391	0.554	2.707
949	1	0.838	0.415	-0.423	0.590	0.341	1.126
950	1	0.877	0.423	-0.454	0.591	0.340	1.123
951	1	1.383	0.377	-1.006	0.629	0.305	0.956
952	1	0.768	1.431	0.662	0.312	0.633	3.749
953	1	0.587	0.435	-0.152	0.558	0.370	1.275

## Sheet: TssL 7
Site	Partition	⍺	β	β-⍺	Prob[⍺>β]	Prob[⍺<β]	BayesFactor[⍺<β]
1	1	4.354	0.823	-3.532	0.568	0.380	0.779
2	1	2.153	1.013	-1.141	0.516	0.428	0.952
3	1	3.001	1.074	-1.927	0.530	0.415	0.902
4	1	2.803	0.994	-1.809	0.530	0.415	0.902
5	1	1.162	0.979	-0.182	0.486	0.456	1.064
6	1	1.892	1.394	-0.498	0.494	0.449	1.038
7	1	1.914	0.805	-1.109	0.521	0.422	0.927
8	1	1.892	1.394	-0.498	0.494	0.449	1.038
9	1	1.160	0.802	-0.359	0.497	0.444	1.015
10	1	1.160	0.802	-0.359	0.497	0.444	1.015
11	1	2.154	1.044	-1.110	0.514	0.430	0.960
12	1	2.066	0.729	-1.338	0.531	0.412	0.890
13	1	1.162	1.001	-0.160	0.485	0.456	1.068
14	1	2.918	7.216	4.298	0.231	0.721	3.286
15	1	2.704	0.962	-1.742	0.530	0.415	0.902
16	1	1.696	0.861	-0.835	0.512	0.431	0.962
17	1	1.694	0.730	-0.964	0.522	0.420	0.921
18	1	2.696	0.752	-1.944	0.543	0.401	0.853
19	1	2.897	14.423	11.527	0.157	0.802	5.142
20	1	2.067	0.901	-1.166	0.519	0.425	0.939
21	1	2.905	6.624	3.719	0.238	0.714	3.168
22	1	26.501	1.050	-25.451	0.946	0.040	0.053
23	1	2.151	0.919	-1.232	0.520	0.423	0.933
24	1	2.071	1.104	-0.967	0.509	0.434	0.977
25	1	2.798	0.859	-1.939	0.537	0.408	0.876
26	1	1.920	1.103	-0.816	0.506	0.437	0.989
27	1	1.916	0.901	-1.015	0.515	0.428	0.950
28	1	20.627	1.070	-19.556	0.915	0.065	0.088
29	1	2.697	0.775	-1.922	0.541	0.403	0.859
30	1	2.696	0.752	-1.944	0.543	0.401	0.853
31	1	1.892	1.394	-0.498	0.494	0.449	1.038
32	1	2.148	0.797	-1.351	0.528	0.415	0.904
33	1	2.796	0.806	-1.990	0.541	0.404	0.862
34	1	4.354	0.823	-3.532	0.568	0.380	0.779
35	1	2.088	0.898	-1.189	0.519	0.424	0.938
36	1	2.704	0.962	-1.742	0.530	0.415	0.902
37	1	22.496	0.915	-21.581	0.929	0.055	0.074
38	1	2.070	0.857	-1.213	0.521	0.422	0.930
39	1	2.792	0.730	-2.062	0.547	0.398	0.840
40	1	2.796	0.806	-1.990	0.541	0.404	0.862
41	1	24.173	1.439	-22.734	0.968	0.017	0.021
42	1	2.071	1.104	-0.967	0.509	0.434	0.977
43	1	1.918	0.988	-0.930	0.511	0.432	0.969
44	1	4.354	0.823	-3.532	0.568	0.380	0.779
45	1	27.627	1.454	-26.173	0.975	0.013	0.016
46	1	4.354	0.823	-3.532	0.568	0.380	0.779
47	1	2.067	0.901	-1.166	0.519	0.425	0.939
48	1	1.920	1.103	-0.816	0.506	0.437	0.989
49	1	11.077	1.000	-10.078	0.852	0.117	0.169
50	1	18.478	0.758	-17.719	0.915	0.066	0.090
51	1	4.354	0.823	-3.532	0.568	0.380	0.779
52	1	2.697	0.775	-1.922	0.541	0.403	0.859
53	1	2.696	0.752	-1.944	0.543	0.401	0.853
54	1	3.002	1.120	-1.882	0.529	0.417	0.909
55	1	2.792	0.730	-2.062	0.547	0.398	0.840
56	1	4.354	0.823	-3.532	0.568	0.380	0.779
57	1	2.796	0.806	-1.990	0.541	0.404	0.862
58	1	3.001	1.074	-1.927	0.530	0.415	0.902
59	1	2.151	0.919	-1.232	0.520	0.423	0.933
60	1	1.920	1.103	-0.816	0.506	0.437	0.989
61	1	2.154	1.044	-1.110	0.514	0.430	0.960
62	1	1.915	0.856	-1.059	0.518	0.425	0.941
63	1	3.002	1.120	-1.882	0.529	0.417	0.909
64	1	2.813	1.279	-1.534	0.519	0.426	0.944
65	1	2.813	1.279	-1.534	0.519	0.426	0.944
66	1	21.723	0.764	-20.959	0.931	0.054	0.072
67	1	2.153	1.013	-1.141	0.516	0.428	0.952
68	1	1.923	1.274	-0.648	0.500	0.444	1.015
69	1	3.002	1.120	-1.882	0.529	0.417	0.909
70	1	2.070	0.857	-1.213	0.521	0.422	0.930
71	1	2.813	1.279	-1.534	0.519	0.426	0.944
72	1	3.001	1.074	-1.927	0.530	0.415	0.902
73	1	1.697	0.884	-0.813	0.511	0.432	0.967
74	1	1.892	1.394	-0.498	0.494	0.449	1.038
75	1	1.920	1.103	-0.816	0.506	0.437	0.989
76	1	3.002	1.120	-1.882	0.529	0.417	0.909
77	1	3.001	1.074	-1.927	0.530	0.415	0.902
78	1	3.002	1.120	-1.882	0.529	0.417	0.909
79	1	2.073	0.987	-1.086	0.514	0.430	0.958
80	1	2.704	0.961	-1.743	0.530	0.415	0.903
81	1	1.696	0.861	-0.835	0.512	0.431	0.962
82	1	2.796	0.806	-1.990	0.541	0.404	0.862
83	1	2.073	0.987	-1.086	0.514	0.430	0.958
84	1	2.813	1.279	-1.534	0.519	0.426	0.944
85	1	2.068	0.876	-1.192	0.521	0.423	0.932
86	1	2.088	0.898	-1.189	0.519	0.424	0.938
87	1	2.803	0.988	-1.815	0.530	0.415	0.903
88	1	2.154	1.044	-1.110	0.514	0.430	0.960
89	1	2.067	0.901	-1.166	0.519	0.425	0.939
90	1	2.704	0.961	-1.743	0.530	0.415	0.903
91	1	2.088	0.898	-1.189	0.519	0.424	0.938
92	1	2.071	1.104	-0.967	0.509	0.434	0.977
93	1	2.702	0.906	-1.796	0.532	0.413	0.893
94	1	2.792	0.730	-2.062	0.547	0.398	0.840
95	1	2.154	1.044	-1.110	0.514	0.430	0.960
96	1	2.068	0.876	-1.192	0.521	0.423	0.932
97	1	2.153	1.013	-1.141	0.516	0.428	0.952
98	1	1.696	0.861	-0.835	0.512	0.431	0.962
99	1	2.798	0.859	-1.939	0.537	0.408	0.876
100	1	2.798	0.859	-1.939	0.537	0.408	0.876
101	1	2.071	1.104	-0.967	0.509	0.434	0.977
102	1	1.918	0.988	-0.930	0.511	0.432	0.969
103	1	2.697	0.775	-1.922	0.541	0.403	0.859
104	1	2.073	0.987	-1.086	0.514	0.430	0.958
105	1	4.385	1.307	-3.078	0.547	0.401	0.852
106	1	19.391	1.055	-18.336	0.910	0.069	0.094
107	1	2.697	0.775	-1.922	0.541	0.403	0.859
108	1	2.991	0.824	-2.167	0.543	0.402	0.855
109	1	2.697	0.775	-1.922	0.541	0.403	0.859
110	1	3.001	1.074	-1.927	0.530	0.415	0.902
111	1	4.385	1.307	-3.078	0.547	0.401	0.852
112	1	2.088	0.898	-1.189	0.519	0.424	0.938
113	1	2.991	0.824	-2.167	0.543	0.402	0.855
114	1	3.002	1.120	-1.882	0.529	0.417	0.909
115	1	1.162	0.979	-0.182	0.486	0.456	1.064
116	1	1.611	1.800	0.189	0.476	0.468	1.118
117	1	1.892	1.394	-0.498	0.494	0.449	1.038
118	1	2.079	1.276	-0.803	0.503	0.441	1.003
119	1	2.151	0.919	-1.232	0.520	0.423	0.933
120	1	2.705	0.992	-1.713	0.528	0.417	0.909
121	1	2.701	0.882	-1.819	0.534	0.410	0.885
122	1	2.697	0.775	-1.922	0.541	0.403	0.859
123	1	1.696	0.861	-0.835	0.512	0.431	0.962
124	1	2.070	0.857	-1.213	0.521	0.422	0.930
125	1	4.385	1.307	-3.078	0.547	0.401	0.852
126	1	1.918	0.988	-0.930	0.511	0.432	0.969
127	1	27.751	9.493	-18.259	0.795	0.106	0.151
128	1	3.001	1.074	-1.927	0.530	0.415	0.902
129	1	1.694	0.730	-0.964	0.522	0.420	0.921
130	1	1.923	1.274	-0.648	0.500	0.444	1.015
131	1	2.705	0.992	-1.713	0.528	0.417	0.909
132	1	2.088	0.898	-1.189	0.519	0.424	0.938
133	1	1.892	1.394	-0.498	0.494	0.449	1.038
134	1	1.892	1.394	-0.498	0.494	0.449	1.038
135	1	3.001	1.074	-1.927	0.530	0.415	0.902
136	1	2.067	0.901	-1.166	0.519	0.425	0.939
137	1	1.892	1.394	-0.498	0.494	0.449	1.038
138	1	2.088	0.898	-1.189	0.519	0.424	0.938
139	1	1.916	0.901	-1.015	0.515	0.428	0.950
140	1	1.696	0.861	-0.835	0.512	0.431	0.962
141	1	2.069	0.803	-1.266	0.525	0.418	0.914
142	1	1.694	0.730	-0.964	0.522	0.420	0.921
143	1	1.916	0.901	-1.015	0.515	0.428	0.950
144	1	2.704	0.961	-1.743	0.530	0.415	0.903
145	1	3.002	1.120	-1.882	0.529	0.417	0.909
146	1	2.153	1.013	-1.141	0.516	0.428	0.952
147	1	1.892	1.394	-0.498	0.494	0.449	1.038
148	1	1.892	1.394	-0.498	0.494	0.449	1.038
149	1	1.696	0.861	-0.835	0.512	0.431	0.962
150	1	2.154	1.044	-1.110	0.514	0.430	0.960
151	1	2.071	1.104	-0.967	0.509	0.434	0.977
152	1	4.385	1.307	-3.078	0.547	0.401	0.852
153	1	2.238	9.251	7.013	0.189	0.767	4.178
154	1	20.314	0.946	-19.368	0.918	0.064	0.086
155	1	2.154	1.044	-1.110	0.514	0.430	0.960
156	1	1.914	0.805	-1.109	0.521	0.422	0.927
157	1	1.892	1.394	-0.498	0.494	0.449	1.038
158	1	1.162	1.001	-0.160	0.485	0.456	1.068
159	1	2.154	1.044	-1.110	0.514	0.430	0.960
160	1	2.067	0.901	-1.166	0.519	0.425	0.939
161	1	2.803	0.994	-1.809	0.530	0.415	0.902
162	1	2.067	0.901	-1.166	0.519	0.425	0.939
163	1	2.704	0.961	-1.743	0.530	0.415	0.903
164	1	1.694	0.730	-0.964	0.522	0.420	0.921
165	1	2.813	1.279	-1.534	0.519	0.426	0.944
166	1	1.161	0.854	-0.307	0.493	0.448	1.032
167	1	1.161	0.854	-0.307	0.493	0.448	1.032
168	1	3.002	1.120	-1.882	0.529	0.417	0.909
169	1	2.932	8.442	5.510	0.216	0.737	3.569
170	1	3.002	1.120	-1.882	0.529	0.417	0.909
171	1	2.803	0.994	-1.809	0.530	0.415	0.902
172	1	1.696	0.861	-0.835	0.512	0.431	0.962
173	1	2.154	1.044	-1.110	0.514	0.430	0.960
174	1	3.001	1.074	-1.927	0.530	0.415	0.902
175	1	3.002	1.120	-1.882	0.529	0.417	0.909
176	1	2.088	0.898	-1.189	0.519	0.424	0.938
177	1	2.704	0.961	-1.743	0.530	0.415	0.903
178	1	2.067	0.901	-1.166	0.519	0.425	0.939
179	1	19.684	0.962	-18.721	0.913	0.067	0.091
180	1	1.892	1.394	-0.498	0.494	0.449	1.038
181	1	2.704	0.961	-1.743	0.530	0.415	0.903
182	1	2.701	0.882	-1.819	0.534	0.410	0.885
183	1	21.181	1.409	-19.773	0.910	0.068	0.093
184	1	1.892	1.394	-0.498	0.494	0.449	1.038
185	1	2.151	0.919	-1.232	0.520	0.423	0.933
186	1	1.694	0.730	-0.964	0.522	0.420	0.921
187	1	17.287	1.581	-15.706	0.885	0.087	0.122
188	1	2.067	0.901	-1.166	0.519	0.425	0.939
189	1	2.073	0.987	-1.086	0.514	0.430	0.958
190	1	2.295	6.909	4.614	0.218	0.734	3.518
191	1	2.070	0.857	-1.213	0.521	0.422	0.930
192	1	1.914	0.803	-1.111	0.522	0.421	0.925
193	1	2.705	0.992	-1.713	0.528	0.417	0.909
194	1	2.796	0.806	-1.990	0.541	0.404	0.862
195	1	1.892	1.394	-0.498	0.494	0.449	1.038
196	1	1.151	1.184	0.033	0.477	0.465	1.105
197	1	2.701	0.882	-1.819	0.534	0.410	0.885
198	1	3.002	1.120	-1.882	0.529	0.417	0.909
199	1	21.979	1.074	-20.906	0.922	0.060	0.081
200	1	1.694	0.730	-0.964	0.522	0.420	0.921
201	1	1.694	0.730	-0.964	0.522	0.420	0.921
202	1	2.163	3.403	1.240	0.271	0.677	2.669
203	1	3.002	1.120	-1.882	0.529	0.417	0.909
204	1	2.073	0.987	-1.086	0.514	0.430	0.958
205	1	2.803	0.994	-1.809	0.530	0.415	0.902
206	1	1.916	0.901	-1.015	0.515	0.428	0.950
207	1	2.152	0.959	-1.194	0.518	0.426	0.943
208	1	3.002	1.120	-1.882	0.529	0.417	0.909
209	1	2.071	1.104	-0.967	0.509	0.434	0.977
210	1	2.088	0.898	-1.189	0.519	0.424	0.938
211	1	2.147	0.771	-1.376	0.530	0.414	0.897
212	1	2.067	0.901	-1.166	0.519	0.425	0.939
213	1	1.892	1.394	-0.498	0.494	0.449	1.038
214	1	19.695	0.760	-18.935	0.921	0.061	0.083
215	1	2.166	7.668	5.502	0.207	0.747	3.762
216	1	1.694	0.730	-0.964	0.522	0.420	0.921
217	1	2.151	0.919	-1.232	0.520	0.423	0.933
218	1	2.068	0.876	-1.192	0.521	0.423	0.932
219	1	2.154	1.044	-1.110	0.514	0.430	0.960
220	1	2.150	0.882	-1.268	0.522	0.422	0.928
221	1	1.918	0.988	-0.930	0.511	0.432	0.969
222	1	2.073	0.987	-1.086	0.514	0.430	0.958
223	1	1.923	1.274	-0.648	0.500	0.444	1.015
224	1	2.079	1.276	-0.803	0.503	0.441	1.003
225	1	2.813	1.279	-1.534	0.519	0.426	0.944
226	1	1.892	1.394	-0.498	0.494	0.449	1.038
227	1	2.798	0.859	-1.939	0.537	0.408	0.876
228	1	1.611	1.800	0.189	0.476	0.468	1.118
229	1	2.154	1.044	-1.110	0.514	0.430	0.960
230	1	2.704	0.961	-1.743	0.530	0.415	0.903
231	1	1.892	1.394	-0.498	0.494	0.449	1.038
232	1	2.705	0.992	-1.713	0.528	0.417	0.909
233	1	2.152	0.959	-1.194	0.518	0.426	0.943
234	1	1.892	1.394	-0.498	0.494	0.449	1.038
235	1	1.611	1.800	0.189	0.476	0.468	1.118
236	1	1.936	1.039	-0.897	0.508	0.435	0.979
237	1	1.892	1.394	-0.498	0.494	0.449	1.038
238	1	2.704	0.962	-1.742	0.530	0.415	0.902
239	1	2.696	0.752	-1.944	0.543	0.401	0.853
240	1	3.002	1.120	-1.882	0.529	0.417	0.909
241	1	2.792	0.730	-2.062	0.547	0.398	0.840
242	1	3.002	1.120	-1.882	0.529	0.417	0.909
243	1	2.704	0.962	-1.742	0.530	0.415	0.902
244	1	2.088	0.898	-1.189	0.519	0.424	0.938
245	1	1.892	1.394	-0.498	0.494	0.449	1.038
246	1	2.902	6.512	3.609	0.240	0.711	3.131
247	1	3.002	1.120	-1.882	0.529	0.417	0.909
248	1	0.996	1.382	0.386	0.463	0.479	1.170
249	1	2.697	0.775	-1.922	0.541	0.403	0.859
250	1	1.694	0.730	-0.964	0.522	0.420	0.921
251	1	1.151	1.184	0.033	0.477	0.465	1.105
252	1	1.920	1.103	-0.816	0.506	0.437	0.989
253	1	1.006	1.260	0.255	0.467	0.475	1.150

## Sheet: TssK 8
Site	Partition	⍺	β	β-⍺	Prob[⍺>β]	Prob[⍺<β]	BayesFactor[⍺<β]
1	1	3.964	0.640	-3.324	0.590	0.357	0.796
2	1	1.241	0.694	-0.547	0.524	0.417	1.025
3	1	1.467	0.650	-0.817	0.536	0.405	0.978
4	1	1.467	0.650	-0.817	0.536	0.405	0.978
5	1	1.468	0.733	-0.735	0.528	0.413	1.012
6	1	1.816	0.671	-1.145	0.544	0.399	0.952
7	1	2.549	0.697	-1.852	0.559	0.386	0.901
8	1	2.126	0.752	-1.374	0.546	0.398	0.949
9	1	3.964	0.640	-3.324	0.590	0.357	0.796
10	1	3.977	0.773	-3.204	0.579	0.368	0.837
11	1	2.554	0.824	-1.730	0.550	0.395	0.936
12	1	1.663	0.702	-0.960	0.538	0.405	0.976
13	1	2.126	0.760	-1.367	0.545	0.399	0.952
14	1	3.964	0.640	-3.324	0.590	0.357	0.796
15	1	1.434	0.836	-0.599	0.520	0.421	1.045
16	1	3.964	0.640	-3.324	0.590	0.357	0.796
17	1	26.463	0.792	-25.671	0.989	0.006	0.008
18	1	1.241	0.677	-0.563	0.526	0.415	1.018
19	1	1.817	0.704	-1.113	0.541	0.402	0.964
20	1	1.472	0.717	-0.755	0.530	0.412	1.005
21	1	1.815	0.646	-1.169	0.547	0.396	0.940
22	1	2.554	0.824	-1.730	0.550	0.395	0.936
23	1	33.929	0.899	-33.031	0.994	0.003	0.004
24	1	2.554	0.824	-1.730	0.550	0.395	0.936
25	1	2.554	0.824	-1.730	0.550	0.395	0.936
26	1	1.315	0.733	-0.583	0.523	0.418	1.032
27	1	1.816	0.686	-1.130	0.542	0.400	0.958
28	1	1.816	0.671	-1.145	0.544	0.399	0.952
29	1	16.226	0.756	-15.470	0.907	0.073	0.114
30	1	1.816	0.686	-1.130	0.542	0.400	0.958
31	1	1.434	0.836	-0.599	0.520	0.421	1.045
32	1	1.472	0.740	-0.732	0.528	0.414	1.013
33	1	1.816	0.671	-1.145	0.544	0.399	0.952
34	1	2.554	0.824	-1.730	0.550	0.395	0.936
35	1	1.315	0.733	-0.583	0.523	0.418	1.032
36	1	1.815	0.646	-1.169	0.547	0.396	0.940
37	1	1.707	0.782	-0.925	0.533	0.410	0.996
38	1	1.467	0.694	-0.773	0.532	0.410	0.997
39	1	3.964	0.640	-3.324	0.590	0.357	0.796
40	1	1.471	0.681	-0.790	0.533	0.409	0.992
41	1	1.472	0.740	-0.732	0.528	0.414	1.013
42	1	0.979	0.810	-0.169	0.502	0.438	1.119
43	1	1.467	0.638	-0.829	0.538	0.404	0.972
44	1	3.977	0.773	-3.204	0.579	0.368	0.837
45	1	1.241	0.765	-0.476	0.518	0.423	1.051
46	1	1.471	0.654	-0.817	0.536	0.406	0.979
47	1	1.467	0.650	-0.817	0.536	0.405	0.978
48	1	1.663	0.702	-0.960	0.538	0.405	0.976
49	1	1.467	0.726	-0.741	0.529	0.413	1.009
50	1	26.444	0.689	-25.755	0.991	0.005	0.007
51	1	1.467	0.726	-0.741	0.529	0.413	1.009
52	1	1.816	0.671	-1.145	0.544	0.399	0.952
53	1	1.471	0.681	-0.790	0.533	0.409	0.992
54	1	1.663	0.702	-0.960	0.538	0.405	0.976
55	1	1.434	0.836	-0.599	0.520	0.421	1.045
56	1	1.434	0.836	-0.599	0.520	0.421	1.045
57	1	27.183	0.745	-26.438	0.991	0.005	0.007
58	1	2.554	0.824	-1.730	0.550	0.395	0.936
59	1	1.316	0.758	-0.558	0.521	0.420	1.040
60	1	2.549	0.697	-1.852	0.559	0.386	0.901
61	1	1.601	0.674	-0.926	0.538	0.404	0.974
62	1	3.964	0.640	-3.324	0.590	0.357	0.796
63	1	1.380	0.678	-0.702	0.530	0.411	1.002
64	1	1.817	0.724	-1.093	0.539	0.404	0.972
65	1	1.816	0.663	-1.152	0.544	0.398	0.949
66	1	2.124	0.695	-1.429	0.550	0.393	0.931
67	1	1.241	0.675	-0.566	0.526	0.415	1.017
68	1	1.468	0.758	-0.710	0.526	0.415	1.020
69	1	1.240	0.649	-0.591	0.529	0.412	1.005
70	1	1.434	0.836	-0.599	0.520	0.421	1.045
71	1	1.467	0.677	-0.790	0.533	0.408	0.990
72	1	1.817	0.724	-1.093	0.539	0.404	0.972
73	1	1.468	0.758	-0.710	0.526	0.415	1.020
74	1	1.467	0.650	-0.817	0.536	0.405	0.978
75	1	1.468	0.751	-0.717	0.527	0.415	1.017
76	1	1.471	0.654	-0.817	0.536	0.406	0.979
77	1	1.314	0.637	-0.677	0.532	0.408	0.991
78	1	1.601	0.674	-0.926	0.538	0.404	0.974
79	1	1.467	0.677	-0.790	0.533	0.408	0.990
80	1	1.817	0.724	-1.093	0.539	0.404	0.972
81	1	2.554	0.824	-1.730	0.550	0.395	0.936
82	1	1.817	0.724	-1.093	0.539	0.404	0.972
83	1	1.241	0.694	-0.547	0.524	0.417	1.025
84	1	1.434	0.836	-0.599	0.520	0.421	1.045
85	1	1.467	0.677	-0.790	0.533	0.408	0.990
86	1	1.472	0.740	-0.732	0.528	0.414	1.013
87	1	2.124	0.679	-1.445	0.552	0.392	0.924
88	1	1.434	0.836	-0.599	0.520	0.421	1.045
89	1	1.817	0.704	-1.113	0.541	0.402	0.964
90	1	2.124	0.679	-1.445	0.552	0.392	0.924
91	1	1.663	0.755	-0.909	0.533	0.409	0.993
92	1	1.514	4.010	2.496	0.255	0.696	3.280
93	1	1.471	0.654	-0.817	0.536	0.406	0.979
94	1	2.124	0.679	-1.445	0.552	0.392	0.924
95	1	1.817	0.724	-1.093	0.539	0.404	0.972
96	1	19.174	0.778	-18.396	0.923	0.060	0.091
97	1	1.333	0.689	-0.644	0.528	0.413	1.011
98	1	1.816	0.663	-1.152	0.544	0.398	0.949
99	1	1.468	0.733	-0.735	0.528	0.413	1.012
100	1	1.471	0.681	-0.790	0.533	0.409	0.992
101	1	1.601	0.674	-0.926	0.538	0.404	0.974
102	1	1.816	0.686	-1.130	0.542	0.400	0.958
103	1	1.467	0.726	-0.741	0.529	0.413	1.009
104	1	1.315	0.694	-0.621	0.526	0.415	1.017
105	1	1.434	0.836	-0.599	0.520	0.421	1.045
106	1	2.124	0.679	-1.445	0.552	0.392	0.924
107	1	1.468	0.751	-0.717	0.527	0.415	1.017
108	1	1.467	0.694	-0.773	0.532	0.410	0.997
109	1	1.471	0.673	-0.798	0.534	0.408	0.989
110	1	1.472	0.740	-0.732	0.528	0.414	1.013
111	1	2.126	0.752	-1.374	0.546	0.398	0.949
112	1	1.333	0.689	-0.644	0.528	0.413	1.011
113	1	1.471	0.681	-0.790	0.533	0.409	0.992
114	1	1.663	0.702	-0.960	0.538	0.405	0.976
115	1	1.601	0.674	-0.926	0.538	0.404	0.974
116	1	1.816	0.663	-1.152	0.544	0.398	0.949
117	1	1.817	0.724	-1.093	0.539	0.404	0.972
118	1	30.242	0.839	-29.403	0.992	0.004	0.006
119	1	1.707	0.782	-0.925	0.533	0.410	0.996
120	1	1.110	0.935	-0.175	0.503	0.438	1.119
121	1	1.642	3.319	1.676	0.273	0.676	2.991
122	1	2.126	0.760	-1.367	0.545	0.399	0.952
123	1	1.315	0.733	-0.583	0.523	0.418	1.032
124	1	1.816	0.686	-1.130	0.542	0.400	0.958
125	1	1.707	0.782	-0.925	0.533	0.410	0.996
126	1	1.434	0.836	-0.599	0.520	0.421	1.045
127	1	1.471	0.681	-0.790	0.533	0.409	0.992
128	1	1.471	0.685	-0.786	0.532	0.409	0.994
129	1	1.467	0.694	-0.773	0.532	0.410	0.997
130	1	1.472	0.740	-0.732	0.528	0.414	1.013
131	1	1.468	0.751	-0.717	0.527	0.415	1.017
132	1	1.707	0.782	-0.925	0.533	0.410	0.996
133	1	1.472	0.740	-0.732	0.528	0.414	1.013
134	1	1.163	0.889	-0.274	0.507	0.434	1.099
135	1	1.472	0.717	-0.755	0.530	0.412	1.005
136	1	1.241	0.675	-0.566	0.526	0.415	1.017
137	1	1.663	0.702	-0.960	0.538	0.405	0.976
138	1	1.663	0.702	-0.960	0.538	0.405	0.976
139	1	1.316	0.758	-0.558	0.521	0.420	1.040
140	1	1.817	0.724	-1.093	0.539	0.404	0.972
141	1	2.528	23.729	21.201	0.027	0.946	25.067
142	1	1.110	0.935	-0.175	0.503	0.438	1.119
143	1	1.240	0.649	-0.591	0.529	0.412	1.005
144	1	10.976	0.935	-10.041	0.864	0.108	0.174
145	1	2.123	0.651	-1.472	0.555	0.389	0.913
146	1	1.434	0.836	-0.599	0.520	0.421	1.045
147	1	10.971	0.798	-10.173	0.871	0.102	0.163
148	1	1.663	0.755	-0.909	0.533	0.409	0.993
149	1	1.434	0.836	-0.599	0.520	0.421	1.045
150	1	2.123	0.651	-1.472	0.555	0.389	0.913
151	1	18.766	0.708	-18.058	0.924	0.059	0.090
152	1	1.468	0.733	-0.735	0.528	0.413	1.012
153	1	1.380	0.678	-0.702	0.530	0.411	1.002
154	1	3.964	0.640	-3.324	0.590	0.357	0.796
155	1	1.816	0.663	-1.152	0.544	0.398	0.949
156	1	1.316	0.758	-0.558	0.521	0.420	1.040
157	1	1.241	0.694	-0.547	0.524	0.417	1.025
158	1	1.663	0.702	-0.960	0.538	0.405	0.976
159	1	1.472	0.740	-0.732	0.528	0.414	1.013
160	1	3.964	0.640	-3.324	0.590	0.357	0.796
161	1	1.816	0.663	-1.152	0.544	0.398	0.949
162	1	1.467	0.694	-0.773	0.532	0.410	0.997
163	1	1.509	3.497	1.988	0.264	0.685	3.128
164	1	1.380	0.678	-0.702	0.530	0.411	1.002
165	1	2.123	0.651	-1.472	0.555	0.389	0.913
166	1	1.467	0.726	-0.741	0.529	0.413	1.009
167	1	2.124	0.679	-1.445	0.552	0.392	0.924
168	1	1.315	0.726	-0.589	0.524	0.417	1.028
169	1	1.816	0.665	-1.151	0.544	0.398	0.949
170	1	1.315	0.733	-0.583	0.523	0.418	1.032
171	1	1.601	0.674	-0.926	0.538	0.404	0.974
172	1	1.816	0.663	-1.152	0.544	0.398	0.949
173	1	1.637	24.291	22.654	0.022	0.960	34.285
174	1	1.468	0.733	-0.735	0.528	0.413	1.012
175	1	1.472	0.717	-0.755	0.530	0.412	1.005
176	1	1.507	3.670	2.163	0.261	0.689	3.177
177	1	15.251	0.767	-14.484	0.902	0.077	0.119
178	1	1.468	0.758	-0.710	0.526	0.415	1.020
179	1	1.467	0.638	-0.829	0.538	0.404	0.972
180	1	1.527	6.434	4.907	0.220	0.735	3.975
181	1	2.123	0.651	-1.472	0.555	0.389	0.913
182	1	11.003	0.987	-10.017	0.864	0.108	0.174
183	1	1.472	0.740	-0.732	0.528	0.414	1.013
184	1	1.817	0.724	-1.093	0.539	0.404	0.972
185	1	1.472	0.740	-0.732	0.528	0.414	1.013
186	1	1.471	0.654	-0.817	0.536	0.406	0.979
187	1	1.601	0.674	-0.926	0.538	0.404	0.974
188	1	1.467	0.677	-0.790	0.533	0.408	0.990
189	1	1.467	0.638	-0.829	0.538	0.404	0.972
190	1	1.816	0.665	-1.151	0.544	0.398	0.949
191	1	2.554	0.824	-1.730	0.550	0.395	0.936
192	1	1.471	0.681	-0.790	0.533	0.409	0.992
193	1	1.380	0.678	-0.702	0.530	0.411	1.002
194	1	2.554	0.824	-1.730	0.550	0.395	0.936
195	1	1.468	0.751	-0.717	0.527	0.415	1.017
196	1	1.471	0.673	-0.798	0.534	0.408	0.989
197	1	2.549	0.697	-1.852	0.559	0.386	0.901
198	1	1.662	0.662	-1.000	0.541	0.401	0.959
199	1	1.434	0.836	-0.599	0.520	0.421	1.045
200	1	1.315	0.733	-0.583	0.523	0.418	1.032
201	1	1.316	0.751	-0.565	0.522	0.419	1.037
202	1	1.471	0.685	-0.786	0.532	0.409	0.994
203	1	1.467	0.726	-0.741	0.529	0.413	1.009
204	1	1.662	0.662	-1.000	0.541	0.401	0.959
205	1	2.551	0.751	-1.800	0.555	0.390	0.917
206	1	1.241	0.750	-0.491	0.520	0.421	1.046
207	1	2.554	0.824	-1.730	0.550	0.395	0.936
208	1	2.126	0.760	-1.367	0.545	0.399	0.952
209	1	1.467	0.694	-0.773	0.532	0.410	0.997
210	1	1.380	0.678	-0.702	0.530	0.411	1.002
211	1	1.468	0.758	-0.710	0.526	0.415	1.020
212	1	1.241	0.765	-0.476	0.518	0.423	1.051
213	1	1.707	0.782	-0.925	0.533	0.410	0.996
214	1	1.241	0.694	-0.547	0.524	0.417	1.025
215	1	1.816	0.663	-1.152	0.544	0.398	0.949
216	1	1.472	0.740	-0.732	0.528	0.414	1.013
217	1	1.434	0.836	-0.599	0.520	0.421	1.045
218	1	1.241	0.694	-0.547	0.524	0.417	1.025
219	1	1.816	0.671	-1.145	0.544	0.399	0.952
220	1	13.014	0.757	-12.257	0.889	0.088	0.138
221	1	1.380	0.678	-0.702	0.530	0.411	1.002
222	1	1.468	0.758	-0.710	0.526	0.415	1.020
223	1	1.314	0.637	-0.677	0.532	0.408	0.991
224	1	2.124	0.679	-1.445	0.552	0.392	0.924
225	1	2.124	0.695	-1.429	0.550	0.393	0.931
226	1	2.554	0.824	-1.730	0.550	0.395	0.936
227	1	1.816	0.663	-1.152	0.544	0.398	0.949
228	1	1.468	0.758	-0.710	0.526	0.415	1.020
229	1	1.601	0.674	-0.926	0.538	0.404	0.974
230	1	2.124	0.695	-1.429	0.550	0.393	0.931
231	1	1.472	0.740	-0.732	0.528	0.414	1.013
232	1	2.126	0.752	-1.374	0.546	0.398	0.949
233	1	2.124	0.695	-1.429	0.550	0.393	0.931
234	1	1.663	0.702	-0.960	0.538	0.405	0.976
235	1	1.471	0.654	-0.817	0.536	0.406	0.979
236	1	3.964	0.640	-3.324	0.590	0.357	0.796
237	1	3.964	0.640	-3.324	0.590	0.357	0.796
238	1	1.163	0.889	-0.274	0.507	0.434	1.099
239	1	2.554	0.824	-1.730	0.550	0.395	0.936
240	1	6.717	0.875	-5.842	0.823	0.142	0.238
241	1	1.315	0.726	-0.589	0.524	0.417	1.028
242	1	1.816	0.671	-1.145	0.544	0.399	0.952
243	1	1.315	0.733	-0.583	0.523	0.418	1.032
244	1	1.816	0.671	-1.145	0.544	0.399	0.952
245	1	2.554	0.824	-1.730	0.550	0.395	0.936
246	1	1.467	0.650	-0.817	0.536	0.405	0.978
247	1	1.803	5.494	3.692	0.242	0.710	3.511
248	1	1.471	0.654	-0.817	0.536	0.406	0.979
249	1	1.467	0.650	-0.817	0.536	0.405	0.978
250	1	1.472	0.717	-0.755	0.530	0.412	1.005
251	1	1.543	4.881	3.337	0.241	0.711	3.533
252	1	1.467	0.694	-0.773	0.532	0.410	0.997
253	1	15.100	0.762	-14.338	0.903	0.076	0.118
254	1	1.110	0.935	-0.175	0.503	0.438	1.119
255	1	1.467	0.638	-0.829	0.538	0.404	0.972
256	1	2.554	0.824	-1.730	0.550	0.395	0.936
257	1	1.467	0.726	-0.741	0.529	0.413	1.009
258	1	1.817	0.704	-1.113	0.541	0.402	0.964
259	1	2.124	0.679	-1.445	0.552	0.392	0.924
260	1	1.663	0.702	-0.960	0.538	0.405	0.976
261	1	1.472	0.740	-0.732	0.528	0.414	1.013
262	1	1.815	0.646	-1.169	0.547	0.396	0.940
263	1	15.801	0.710	-15.092	0.908	0.072	0.112
264	1	1.315	0.726	-0.589	0.524	0.417	1.028
265	1	1.472	0.740	-0.732	0.528	0.414	1.013
266	1	1.315	0.726	-0.589	0.524	0.417	1.028
267	1	12.459	0.712	-11.747	0.887	0.089	0.141
268	1	2.126	0.760	-1.367	0.545	0.399	0.952
269	1	1.163	0.889	-0.274	0.507	0.434	1.099
270	1	1.434	0.836	-0.599	0.520	0.421	1.045
271	1	1.316	0.758	-0.558	0.521	0.420	1.040
272	1	1.663	0.702	-0.960	0.538	0.405	0.976
273	1	1.434	0.836	-0.599	0.520	0.421	1.045
274	1	3.964	0.640	-3.324	0.590	0.357	0.796
275	1	1.467	0.650	-0.817	0.536	0.405	0.978
276	1	1.471	0.654	-0.817	0.536	0.406	0.979
277	1	28.326	0.693	-27.633	0.993	0.004	0.006
278	1	2.551	0.751	-1.800	0.555	0.390	0.917
279	1	2.012	3.960	1.948	0.273	0.676	2.994
280	1	2.123	0.669	-1.454	0.553	0.391	0.921
281	1	1.468	0.733	-0.735	0.528	0.413	1.012
282	1	1.434	0.836	-0.599	0.520	0.421	1.045
283	1	1.467	0.677	-0.790	0.533	0.408	0.990
284	1	1.816	0.665	-1.151	0.544	0.398	0.949
285	1	2.124	0.679	-1.445	0.552	0.392	0.924
286	1	1.315	0.726	-0.589	0.524	0.417	1.028
287	1	1.472	0.740	-0.732	0.528	0.414	1.013
288	1	18.496	0.792	-17.703	0.919	0.063	0.096
289	1	1.471	0.685	-0.786	0.532	0.409	0.994
290	1	1.472	0.740	-0.732	0.528	0.414	1.013
291	1	1.472	0.717	-0.755	0.530	0.412	1.005
292	1	1.472	0.717	-0.755	0.530	0.412	1.005
293	1	15.251	0.767	-14.484	0.902	0.077	0.119
294	1	1.434	0.836	-0.599	0.520	0.421	1.045
295	1	1.467	0.650	-0.817	0.536	0.405	0.978
296	1	1.662	0.662	-1.000	0.541	0.401	0.959
297	1	1.240	0.649	-0.591	0.529	0.412	1.005
298	1	1.471	0.654	-0.817	0.536	0.406	0.979
299	1	1.662	0.662	-1.000	0.541	0.401	0.959
300	1	11.613	0.666	-10.947	0.884	0.092	0.146
301	1	1.434	0.836	-0.599	0.520	0.421	1.045
302	1	0.979	0.810	-0.169	0.502	0.438	1.119
303	1	2.124	0.679	-1.445	0.552	0.392	0.924
304	1	1.663	0.702	-0.960	0.538	0.405	0.976
305	1	1.468	0.751	-0.717	0.527	0.415	1.017
306	1	1.662	0.662	-1.000	0.541	0.401	0.959
307	1	13.455	0.838	-12.617	0.888	0.088	0.138
308	1	2.124	0.695	-1.429	0.550	0.393	0.931
309	1	11.232	0.865	-10.367	0.868	0.105	0.168
310	1	1.472	0.717	-0.755	0.530	0.412	1.005
311	1	1.467	0.650	-0.817	0.536	0.405	0.978
312	1	1.241	0.750	-0.491	0.520	0.421	1.046
313	1	1.434	0.836	-0.599	0.520	0.421	1.045
314	1	19.671	0.697	-18.974	0.930	0.055	0.084
315	1	10.868	0.693	-10.175	0.876	0.098	0.156
316	1	1.333	0.689	-0.644	0.528	0.413	1.011
317	1	17.921	0.726	-17.195	0.918	0.064	0.099
318	1	1.468	0.751	-0.717	0.527	0.415	1.017
319	1	1.471	0.681	-0.790	0.533	0.409	0.992
320	1	1.434	0.836	-0.599	0.520	0.421	1.045
321	1	2.124	0.679	-1.445	0.552	0.392	0.924
322	1	1.434	0.836	-0.599	0.520	0.421	1.045
323	1	1.472	0.717	-0.755	0.530	0.412	1.005
324	1	1.434	0.836	-0.599	0.520	0.421	1.045
325	1	1.315	0.733	-0.583	0.523	0.418	1.032
326	1	16.324	0.755	-15.568	0.907	0.073	0.113
327	1	1.316	0.758	-0.558	0.521	0.420	1.040
328	1	1.601	0.674	-0.926	0.538	0.404	0.974
329	1	3.977	0.773	-3.204	0.579	0.368	0.837
330	1	2.554	0.824	-1.730	0.550	0.395	0.936
331	1	1.467	0.694	-0.773	0.532	0.410	0.997
332	1	1.472	0.740	-0.732	0.528	0.414	1.013
333	1	1.601	0.674	-0.926	0.538	0.404	0.974
334	1	1.472	0.717	-0.755	0.530	0.412	1.005
335	1	1.817	0.724	-1.093	0.539	0.404	0.972
336	1	1.240	0.649	-0.591	0.529	0.412	1.005
337	1	1.663	0.702	-0.960	0.538	0.405	0.976
338	1	1.434	0.836	-0.599	0.520	0.421	1.045
339	1	1.434	0.836	-0.599	0.520	0.421	1.045
340	1	1.663	0.755	-0.909	0.533	0.409	0.993
341	1	1.314	0.637	-0.677	0.532	0.408	0.991
342	1	1.467	0.694	-0.773	0.532	0.410	0.997
343	1	1.467	0.650	-0.817	0.536	0.405	0.978
344	1	1.471	0.654	-0.817	0.536	0.406	0.979
345	1	2.126	0.752	-1.374	0.546	0.398	0.949
346	1	1.434	0.836	-0.599	0.520	0.421	1.045
347	1	1.467	0.694	-0.773	0.532	0.410	0.997
348	1	2.126	0.752	-1.374	0.546	0.398	0.949
349	1	2.124	0.695	-1.429	0.550	0.393	0.931
350	1	1.241	0.694	-0.547	0.524	0.417	1.025
351	1	1.816	0.671	-1.145	0.544	0.399	0.952
352	1	2.972	3.699	0.727	0.306	0.643	2.580
353	1	2.124	0.679	-1.445	0.552	0.392	0.924
354	1	1.468	0.751	-0.717	0.527	0.415	1.017
355	1	1.472	0.740	-0.732	0.528	0.414	1.013
356	1	2.554	0.824	-1.730	0.550	0.395	0.936
357	1	1.601	0.674	-0.926	0.538	0.404	0.974
358	1	2.554	0.824	-1.730	0.550	0.395	0.936
359	1	12.462	0.755	-11.707	0.884	0.091	0.144
360	1	2.554	0.824	-1.730	0.550	0.395	0.936
361	1	1.471	0.654	-0.817	0.536	0.406	0.979
362	1	1.601	0.674	-0.926	0.538	0.404	0.974
363	1	2.554	0.824	-1.730	0.550	0.395	0.936
364	1	2.554	0.824	-1.730	0.550	0.395	0.936
365	1	2.123	0.669	-1.454	0.553	0.391	0.921
366	1	1.662	0.662	-1.000	0.541	0.401	0.959
367	1	1.380	0.678	-0.702	0.530	0.411	1.002
368	1	1.467	0.638	-0.829	0.538	0.404	0.972
369	1	2.123	0.669	-1.454	0.553	0.391	0.921
370	1	2.124	0.679	-1.445	0.552	0.392	0.924
371	1	1.663	0.702	-0.960	0.538	0.405	0.976
372	1	1.662	0.662	-1.000	0.541	0.401	0.959
373	1	1.601	0.674	-0.926	0.538	0.404	0.974
374	1	1.468	0.733	-0.735	0.528	0.413	1.012
375	1	1.471	0.681	-0.790	0.533	0.409	0.992
376	1	3.964	0.640	-3.324	0.590	0.357	0.796
377	1	1.468	0.751	-0.717	0.527	0.415	1.017
378	1	1.471	0.673	-0.798	0.534	0.408	0.989
379	1	2.126	0.752	-1.374	0.546	0.398	0.949
380	1	2.554	0.824	-1.730	0.550	0.395	0.936
381	1	14.404	0.699	-13.705	0.899	0.080	0.125
382	1	15.765	0.702	-15.063	0.908	0.073	0.113
383	1	28.207	0.829	-27.379	0.990	0.005	0.007
384	1	1.380	0.678	-0.702	0.530	0.411	1.002
385	1	11.541	0.694	-10.846	0.882	0.094	0.148
386	1	9.467	1.032	-8.435	0.848	0.122	0.199
387	1	12.462	0.755	-11.707	0.884	0.091	0.144
388	1	11.745	0.712	-11.033	0.881	0.094	0.149
389	1	30.325	0.861	-29.465	0.991	0.004	0.006
390	1	3.964	0.640	-3.324	0.590	0.357	0.796
391	1	2.241	4.848	2.607	0.265	0.685	3.123
392	1	11.344	0.710	-10.634	0.878	0.097	0.153
393	1	1.467	0.677	-0.790	0.533	0.408	0.990
394	1	1.468	0.733	-0.735	0.528	0.413	1.012
395	1	2.554	0.824	-1.730	0.550	0.395	0.936
396	1	1.315	0.726	-0.589	0.524	0.417	1.028
397	1	11.341	0.692	-10.649	0.879	0.096	0.152
398	1	16.156	0.711	-15.445	0.908	0.072	0.111
399	1	1.472	0.717	-0.755	0.530	0.412	1.005
400	1	1.467	0.638	-0.829	0.538	0.404	0.972
401	1	2.126	0.760	-1.367	0.545	0.399	0.952
402	1	1.815	0.646	-1.169	0.547	0.396	0.940
403	1	1.816	0.663	-1.152	0.544	0.398	0.949
404	1	1.471	0.685	-0.786	0.532	0.409	0.994
405	1	1.815	0.646	-1.169	0.547	0.396	0.940
406	1	1.663	0.702	-0.960	0.538	0.405	0.976
407	1	1.467	0.726	-0.741	0.529	0.413	1.009
408	1	1.817	0.724	-1.093	0.539	0.404	0.972
409	1	2.549	0.697	-1.852	0.559	0.386	0.901
410	1	31.121	0.720	-30.401	0.994	0.003	0.004
411	1	29.868	0.838	-29.030	0.991	0.004	0.006
412	1	2.730	6.364	3.634	0.255	0.696	3.293
413	1	1.467	0.694	-0.773	0.532	0.410	0.997
414	1	3.977	0.773	-3.204	0.579	0.368	0.837
415	1	1.240	0.649	-0.591	0.529	0.412	1.005
416	1	1.663	0.702	-0.960	0.538	0.405	0.976
417	1	3.964	0.640	-3.324	0.590	0.357	0.796
418	1	1.315	0.694	-0.621	0.526	0.415	1.017
419	1	1.467	0.694	-0.773	0.532	0.410	0.997
420	1	1.467	0.694	-0.773	0.532	0.410	0.997
421	1	16.769	0.797	-15.971	0.911	0.070	0.108
422	1	1.467	0.694	-0.773	0.532	0.410	0.997
423	1	1.316	0.751	-0.565	0.522	0.419	1.037
424	1	1.241	0.694	-0.547	0.524	0.417	1.025
425	1	1.434	0.836	-0.599	0.520	0.421	1.045
426	1	1.472	0.717	-0.755	0.530	0.412	1.005
427	1	35.992	0.846	-35.146	0.998	0.001	0.001
428	1	1.467	0.638	-0.829	0.538	0.404	0.972
429	1	1.468	0.758	-0.710	0.526	0.415	1.020
430	1	1.471	0.673	-0.798	0.534	0.408	0.989
431	1	1.815	0.646	-1.169	0.547	0.396	0.940
432	1	2.124	0.679	-1.445	0.552	0.392	0.924
433	1	1.472	0.740	-0.732	0.528	0.414	1.013
434	1	1.434	0.836	-0.599	0.520	0.421	1.045
435	1	1.816	0.671	-1.145	0.544	0.399	0.952
436	1	3.964	0.640	-3.324	0.590	0.357	0.796
437	1	1.663	0.755	-0.909	0.533	0.409	0.993
438	1	1.434	0.836	-0.599	0.520	0.421	1.045
439	1	3.977	0.773	-3.204	0.579	0.368	0.837
440	1	2.124	0.695	-1.429	0.550	0.393	0.931
441	1	2.221	0.617	-1.604	0.562	0.382	0.887
442	1	1.333	0.689	-0.644	0.528	0.413	1.011
443	1	2.126	0.760	-1.367	0.545	0.399	0.952

## Sheet: TssJ 9
Site	Partition	⍺	β	β-⍺	Prob[⍺>β]	Prob[⍺<β]	BayesFactor[⍺<β]
1	1	4.802	1.208	-3.594	0.552	0.397	0.789
2	1	3.189	1.520	-1.669	0.512	0.434	0.921
3	1	3.555	2.100	-1.456	0.506	0.441	0.949
4	1	4.150	1.813	-2.338	0.523	0.425	0.887
5	1	4.138	1.375	-2.764	0.536	0.412	0.841
6	1	2.005	1.014	-0.991	0.507	0.437	0.931
7	1	2.683	1.469	-1.214	0.505	0.440	0.944
8	1	2.780	1.370	-1.410	0.510	0.436	0.927
9	1	3.188	1.452	-1.735	0.514	0.432	0.913
10	1	4.141	1.499	-2.641	0.532	0.415	0.854
11	1	2.683	1.469	-1.214	0.505	0.440	0.944
12	1	4.802	1.208	-3.594	0.552	0.397	0.789
13	1	3.188	1.452	-1.735	0.514	0.432	0.913
14	1	2.906	13.669	10.763	0.159	0.799	4.789
15	1	3.274	1.156	-2.117	0.528	0.418	0.862
16	1	2.077	1.413	-0.664	0.494	0.451	0.985
17	1	2.778	1.188	-1.590	0.516	0.429	0.904
18	1	2.790	2.403	-0.387	0.484	0.463	1.035
19	1	3.188	1.452	-1.735	0.514	0.432	0.913
20	1	3.702	1.614	-2.088	0.521	0.427	0.894
21	1	4.135	1.190	-2.945	0.542	0.406	0.820
22	1	4.138	1.375	-2.764	0.536	0.412	0.841
23	1	3.700	1.457	-2.243	0.525	0.422	0.878
24	1	3.700	1.457	-2.243	0.525	0.422	0.878
25	1	2.781	1.272	-1.509	0.513	0.432	0.914
26	1	23.261	1.849	-21.411	0.903	0.072	0.094
27	1	4.154	2.065	-2.089	0.517	0.431	0.908
28	1	4.141	1.499	-2.641	0.532	0.415	0.854
29	1	2.781	1.272	-1.509	0.513	0.432	0.914
30	1	3.700	1.457	-2.243	0.525	0.422	0.878
31	1	3.189	1.520	-1.669	0.512	0.434	0.921
32	1	4.133	1.126	-3.008	0.545	0.403	0.810
33	1	2.010	1.784	-0.226	0.481	0.464	1.041
34	1	21.013	1.317	-19.696	0.905	0.072	0.093
35	1	4.153	2.031	-2.122	0.518	0.430	0.906
36	1	2.781	1.494	-1.287	0.506	0.439	0.941
37	1	4.155	2.415	-1.740	0.510	0.438	0.938
38	1	3.191	1.710	-1.481	0.507	0.440	0.942
39	1	2.683	1.469	-1.214	0.505	0.440	0.944
40	1	4.150	1.813	-2.338	0.523	0.425	0.887
41	1	4.154	2.065	-2.089	0.517	0.431	0.908
42	1	3.702	1.593	-2.108	0.521	0.426	0.892
43	1	1.804	9.228	7.424	0.173	0.786	4.409
44	1	4.133	1.132	-3.001	0.544	0.403	0.811
45	1	3.702	1.614	-2.088	0.521	0.427	0.894
46	1	3.274	1.156	-2.117	0.528	0.418	0.862
47	1	2.778	1.188	-1.590	0.516	0.429	0.904
48	1	2.781	1.494	-1.287	0.506	0.439	0.941
49	1	2.778	1.188	-1.590	0.516	0.429	0.904
50	1	2.683	1.469	-1.214	0.505	0.440	0.944
51	1	2.683	1.469	-1.214	0.505	0.440	0.944
52	1	20.016	1.224	-18.792	0.900	0.077	0.100
53	1	3.702	1.614	-2.088	0.521	0.427	0.894
54	1	4.133	1.126	-3.008	0.545	0.403	0.810
55	1	3.193	1.853	-1.339	0.504	0.443	0.955
56	1	2.778	1.188	-1.590	0.516	0.429	0.904
57	1	2.008	1.474	-0.534	0.489	0.456	1.005
58	1	2.778	1.188	-1.590	0.516	0.429	0.904
59	1	2.008	1.474	-0.534	0.489	0.456	1.005
60	1	4.138	1.375	-2.764	0.536	0.412	0.841
61	1	28.773	2.023	-26.751	0.929	0.049	0.062
62	1	1.767	2.395	0.628	0.461	0.485	1.129
63	1	3.702	1.614	-2.088	0.521	0.427	0.894
64	1	2.624	1.125	-1.500	0.517	0.428	0.898
65	1	2.780	1.370	-1.410	0.510	0.436	0.927
66	1	2.780	1.370	-1.410	0.510	0.436	0.927
67	1	4.141	1.499	-2.641	0.532	0.415	0.854
68	1	2.010	1.784	-0.226	0.481	0.464	1.041
69	1	4.141	1.499	-2.641	0.532	0.415	0.854
70	1	3.702	1.593	-2.108	0.521	0.426	0.892
71	1	2.683	1.469	-1.214	0.505	0.440	0.944
72	1	4.141	1.499	-2.641	0.532	0.415	0.854
73	1	3.186	1.313	-1.873	0.519	0.427	0.896
74	1	2.683	1.469	-1.214	0.505	0.440	0.944
75	1	1.761	1.186	-0.575	0.493	0.450	0.984
76	1	3.193	1.853	-1.339	0.504	0.443	0.955
77	1	3.193	1.853	-1.339	0.504	0.443	0.955
78	1	2.624	1.125	-1.500	0.517	0.428	0.898
79	1	3.700	1.457	-2.243	0.525	0.422	0.878
80	1	2.273	1.745	-0.528	0.489	0.456	1.007
81	1	3.080	15.660	12.580	0.145	0.815	5.283
82	1	2.627	1.369	-1.258	0.508	0.437	0.932
83	1	2.780	1.370	-1.410	0.510	0.436	0.927
84	1	3.193	1.853	-1.339	0.504	0.443	0.955
85	1	2.007	1.309	-0.698	0.494	0.450	0.982
86	1	3.193	1.853	-1.339	0.504	0.443	0.955
87	1	4.414	19.420	15.005	0.142	0.813	5.229
88	1	3.274	1.156	-2.117	0.528	0.418	0.862
89	1	2.780	1.370	-1.410	0.510	0.436	0.927
90	1	2.009	1.651	-0.358	0.484	0.461	1.027
91	1	4.135	1.190	-2.945	0.542	0.406	0.820
92	1	4.133	1.126	-3.008	0.545	0.403	0.810
93	1	1.878	1.463	-0.415	0.487	0.457	1.010
94	1	4.133	1.126	-3.008	0.545	0.403	0.810
95	1	2.010	1.784	-0.226	0.481	0.464	1.041
96	1	4.141	1.499	-2.641	0.532	0.415	0.854
97	1	35.627	1.825	-33.802	0.979	0.010	0.012
98	1	1.767	2.395	0.628	0.461	0.485	1.129
99	1	3.700	1.457	-2.243	0.525	0.422	0.878
100	1	3.189	1.520	-1.669	0.512	0.434	0.921
101	1	2.007	1.309	-0.698	0.494	0.450	0.982
102	1	2.781	1.272	-1.509	0.513	0.432	0.914
103	1	3.193	1.853	-1.339	0.504	0.443	0.955
104	1	3.187	1.400	-1.787	0.516	0.430	0.906
105	1	4.153	2.031	-2.122	0.518	0.430	0.906
106	1	2.010	1.784	-0.226	0.481	0.464	1.041
107	1	3.182	1.030	-2.152	0.531	0.415	0.853
108	1	3.189	1.520	-1.669	0.512	0.434	0.921
109	1	2.683	1.469	-1.214	0.505	0.440	0.944
110	1	2.273	1.745	-0.528	0.489	0.456	1.007
111	1	4.133	1.126	-3.008	0.545	0.403	0.810
112	1	3.193	1.853	-1.339	0.504	0.443	0.955
113	1	2.778	1.188	-1.590	0.516	0.429	0.904
114	1	25.415	1.349	-24.067	0.929	0.054	0.068
115	1	3.700	1.457	-2.243	0.525	0.422	0.878
116	1	2.778	1.188	-1.590	0.516	0.429	0.904
117	1	2.683	1.469	-1.214	0.505	0.440	0.944
118	1	4.133	1.126	-3.008	0.545	0.403	0.810
119	1	4.133	1.126	-3.008	0.545	0.403	0.810
120	1	2.628	1.492	-1.137	0.505	0.441	0.946
121	1	4.150	1.813	-2.338	0.523	0.425	0.887
122	1	2.683	1.469	-1.214	0.505	0.440	0.944
123	1	2.010	1.784	-0.226	0.481	0.464	1.041
124	1	4.154	2.065	-2.089	0.517	0.431	0.908
125	1	3.700	1.457	-2.243	0.525	0.422	0.878
126	1	4.135	1.190	-2.945	0.542	0.406	0.820
127	1	4.153	2.031	-2.122	0.518	0.430	0.906
128	1	2.005	1.014	-0.991	0.507	0.437	0.931
129	1	1.762	1.269	-0.493	0.490	0.453	0.997
130	1	1.767	2.395	0.628	0.461	0.485	1.129
131	1	2.781	1.494	-1.287	0.506	0.439	0.941
132	1	4.141	1.499	-2.641	0.532	0.415	0.854
133	1	2.780	1.370	-1.410	0.510	0.436	0.927
134	1	2.007	1.309	-0.698	0.494	0.450	0.982
135	1	3.182	1.030	-2.152	0.531	0.415	0.853
136	1	2.776	1.022	-1.755	0.523	0.422	0.877
137	1	2.010	1.784	-0.226	0.481	0.464	1.041
138	1	3.193	1.853	-1.339	0.504	0.443	0.955
139	1	4.153	2.031	-2.122	0.518	0.430	0.906
140	1	2.780	1.370	-1.410	0.510	0.436	0.927
141	1	1.761	1.186	-0.575	0.493	0.450	0.984
142	1	3.702	1.614	-2.088	0.521	0.427	0.894
143	1	4.812	1.716	-3.097	0.537	0.412	0.842
144	1	3.700	1.457	-2.243	0.525	0.422	0.878
145	1	3.702	1.593	-2.108	0.521	0.426	0.892
146	1	2.781	1.272	-1.509	0.513	0.432	0.914
147	1	4.154	2.065	-2.089	0.517	0.431	0.908
148	1	4.135	1.190	-2.945	0.542	0.406	0.820
149	1	4.141	1.499	-2.641	0.532	0.415	0.854
150	1	3.702	1.614	-2.088	0.521	0.427	0.894
151	1	2.636	2.402	-0.234	0.482	0.464	1.041
152	1	2.778	1.188	-1.590	0.516	0.429	0.904
153	1	2.790	2.403	-0.387	0.484	0.463	1.035
154	1	3.187	1.400	-1.787	0.516	0.430	0.906
155	1	2.007	1.362	-0.645	0.493	0.451	0.988
156	1	3.186	1.313	-1.873	0.519	0.427	0.896
157	1	2.782	1.698	-1.084	0.500	0.446	0.967
158	1	2.683	1.469	-1.214	0.505	0.440	0.944
159	1	2.683	1.469	-1.214	0.505	0.440	0.944
160	1	4.141	1.499	-2.641	0.532	0.415	0.854
161	1	2.007	1.362	-0.645	0.493	0.451	0.988
162	1	2.628	1.492	-1.137	0.505	0.441	0.946
163	1	1.763	1.694	-0.070	0.477	0.467	1.054
164	1	3.702	1.593	-2.108	0.521	0.426	0.892
165	1	3.191	1.710	-1.481	0.507	0.440	0.942
166	1	3.191	1.710	-1.481	0.507	0.440	0.942
167	1	2.781	1.272	-1.509	0.513	0.432	0.914
168	1	3.702	1.614	-2.088	0.521	0.427	0.894
169	1	4.802	1.208	-3.594	0.552	0.397	0.789
170	1	3.700	1.457	-2.243	0.525	0.422	0.878
171	1	3.700	1.457	-2.243	0.525	0.422	0.878
172	1	4.154	2.065	-2.089	0.517	0.431	0.908
173	1	2.010	1.784	-0.226	0.481	0.464	1.041
174	1	3.973	15.646	11.672	0.162	0.794	4.618

## Sheet: FHA 10
Site	Partition	⍺	β	β-⍺	Prob[⍺>β]	Prob[⍺<β]	BayesFactor[⍺<β]
1	1	3.908	0.678	-3.229	0.589	0.359	0.787
2	1	1.735	0.960	-0.775	0.524	0.419	1.012
3	1	1.714	0.880	-0.834	0.528	0.414	0.994
4	1	2.467	0.810	-1.657	0.550	0.394	0.914
5	1	1.713	0.810	-0.903	0.532	0.411	0.979
6	1	1.333	1.046	-0.287	0.508	0.434	1.079
7	1	2.782	8.338	5.556	0.231	0.722	3.652
8	1	1.733	0.809	-0.924	0.532	0.410	0.979
9	1	1.617	0.933	-0.683	0.523	0.420	1.017
10	1	1.538	0.851	-0.687	0.524	0.418	1.010
11	1	1.476	0.868	-0.608	0.521	0.421	1.024
12	1	2.472	0.936	-1.536	0.543	0.401	0.941
13	1	1.965	0.837	-1.128	0.538	0.405	0.959
14	1	2.078	0.739	-1.340	0.547	0.396	0.923
15	1	2.519	0.776	-1.743	0.554	0.390	0.900
16	1	1.962	0.725	-1.237	0.545	0.398	0.928
17	1	2.197	0.663	-1.534	0.557	0.387	0.886
18	1	2.467	0.810	-1.657	0.550	0.394	0.914
19	1	1.472	1.046	-0.426	0.512	0.430	1.061
20	1	1.714	0.880	-0.834	0.528	0.414	0.994
21	1	2.513	0.676	-1.837	0.562	0.382	0.869
22	1	31.808	0.817	-30.991	0.993	0.003	0.005
23	1	1.673	0.788	-0.885	0.532	0.411	0.979
24	1	1.734	0.854	-0.880	0.530	0.413	0.988
25	1	1.734	0.854	-0.880	0.530	0.413	0.988
26	1	1.963	0.779	-1.185	0.541	0.402	0.945
27	1	2.198	0.667	-1.531	0.556	0.387	0.888
28	1	12.762	1.111	-11.650	0.868	0.103	0.162
29	1	2.517	0.744	-1.773	0.556	0.388	0.893
30	1	1.538	0.808	-0.729	0.527	0.415	0.998
31	1	2.472	0.936	-1.536	0.543	0.401	0.941
32	1	2.472	0.936	-1.536	0.543	0.401	0.941
33	1	1.536	0.746	-0.791	0.531	0.411	0.979
34	1	2.201	0.752	-1.449	0.549	0.395	0.917
35	1	1.965	0.837	-1.128	0.538	0.405	0.959
36	1	1.962	0.725	-1.237	0.545	0.398	0.928
37	1	2.205	0.860	-1.345	0.542	0.402	0.944
38	1	2.300	20.312	18.012	0.049	0.921	16.436
39	1	1.968	0.960	-1.008	0.531	0.412	0.985
40	1	1.714	0.880	-0.834	0.528	0.414	0.994
41	1	2.514	0.678	-1.836	0.562	0.382	0.870
42	1	2.524	0.901	-1.623	0.547	0.398	0.927
43	1	3.919	0.774	-3.145	0.580	0.367	0.816
44	1	1.733	0.820	-0.913	0.531	0.411	0.983
45	1	1.538	0.833	-0.705	0.525	0.417	1.004
46	1	2.472	0.936	-1.536	0.543	0.401	0.941
47	1	2.202	0.784	-1.418	0.547	0.397	0.925
48	1	1.616	0.777	-0.839	0.532	0.411	0.980
49	1	2.472	0.936	-1.536	0.543	0.401	0.941
50	1	3.382	24.446	21.064	0.052	0.912	14.622
51	1	2.513	0.676	-1.837	0.562	0.382	0.869
52	1	2.078	0.739	-1.340	0.547	0.396	0.923
53	1	1.735	0.960	-0.775	0.524	0.419	1.012
54	1	1.966	0.855	-1.111	0.537	0.406	0.963
55	1	2.472	0.936	-1.536	0.543	0.401	0.941
56	1	1.617	0.854	-0.764	0.527	0.415	0.998
57	1	2.200	0.725	-1.475	0.551	0.393	0.910
58	1	1.965	0.811	-1.154	0.539	0.404	0.953
59	1	1.945	19.865	17.921	0.043	0.929	18.522
60	1	2.409	0.757	-1.652	0.553	0.391	0.903
61	1	1.472	1.046	-0.426	0.512	0.430	1.061
62	1	2.524	0.901	-1.623	0.547	0.398	0.927
63	1	2.202	0.784	-1.418	0.547	0.397	0.925
64	1	1.962	0.725	-1.237	0.545	0.398	0.928
65	1	1.538	0.808	-0.729	0.527	0.415	0.998
66	1	2.200	0.725	-1.475	0.551	0.393	0.910
67	1	2.198	0.667	-1.531	0.556	0.387	0.888
68	1	1.472	1.046	-0.426	0.512	0.430	1.061
69	1	1.963	0.779	-1.185	0.541	0.402	0.945
70	1	1.735	0.960	-0.775	0.524	0.419	1.012
71	1	2.472	0.936	-1.536	0.543	0.401	0.941
72	1	1.733	0.809	-0.924	0.532	0.410	0.979
73	1	1.618	6.571	4.953	0.220	0.734	3.878
74	1	1.717	1.057	-0.659	0.520	0.423	1.030
75	1	1.472	1.046	-0.426	0.512	0.430	1.061
76	1	3.919	0.774	-3.145	0.580	0.367	0.816
77	1	1.472	1.046	-0.426	0.512	0.430	1.061
78	1	18.717	0.857	-17.860	0.920	0.063	0.094
79	1	2.472	0.936	-1.536	0.543	0.401	0.941
80	1	1.538	0.853	-0.685	0.524	0.418	1.008
81	1	1.713	0.810	-0.903	0.532	0.411	0.979
82	1	1.965	0.837	-1.128	0.538	0.405	0.959
83	1	1.538	0.808	-0.729	0.527	0.415	0.998
84	1	1.538	0.853	-0.685	0.524	0.418	1.008
85	1	1.538	0.808	-0.729	0.527	0.415	0.998
86	1	1.538	0.851	-0.687	0.524	0.418	1.010
87	1	2.520	0.813	-1.707	0.552	0.392	0.908
88	1	10.627	1.102	-9.525	0.854	0.115	0.182
89	1	3.235	0.676	-2.559	0.577	0.369	0.821
90	1	21.176	1.035	-20.141	0.924	0.058	0.086
91	1	12.088	1.245	-10.843	0.863	0.110	0.174
92	1	1.963	0.779	-1.185	0.541	0.402	0.945
93	1	2.472	0.936	-1.536	0.543	0.401	0.941
94	1	1.962	0.725	-1.237	0.545	0.398	0.928
95	1	2.202	0.784	-1.418	0.547	0.397	0.925
96	1	2.467	0.810	-1.657	0.550	0.394	0.914
97	1	2.409	0.757	-1.652	0.553	0.391	0.903
98	1	2.472	0.936	-1.536	0.543	0.401	0.941
99	1	2.409	0.757	-1.652	0.553	0.391	0.903
100	1	12.788	0.772	-12.016	0.888	0.088	0.136
101	1	13.209	0.838	-12.371	0.887	0.089	0.137
102	1	1.472	1.046	-0.426	0.512	0.430	1.061
103	1	3.908	0.678	-3.229	0.589	0.359	0.787
104	1	2.091	5.146	3.055	0.255	0.695	3.207
105	1	2.265	0.669	-1.596	0.557	0.387	0.886
106	1	1.617	0.835	-0.782	0.528	0.414	0.994
107	1	2.205	0.860	-1.345	0.542	0.402	0.944
108	1	1.472	1.046	-0.426	0.512	0.430	1.061
109	1	2.519	0.776	-1.743	0.554	0.390	0.900
110	1	1.673	0.788	-0.885	0.532	0.411	0.979
111	1	1.536	0.746	-0.791	0.531	0.411	0.979
112	1	2.202	0.784	-1.418	0.547	0.397	0.925
113	1	17.863	0.820	-17.043	0.917	0.065	0.098
114	1	1.968	0.960	-1.008	0.531	0.412	0.985
115	1	2.205	0.860	-1.345	0.542	0.402	0.944
116	1	2.521	0.824	-1.697	0.551	0.394	0.913
117	1	2.202	0.784	-1.418	0.547	0.397	0.925
118	1	2.467	0.810	-1.657	0.550	0.394	0.914
119	1	1.714	0.880	-0.834	0.528	0.414	0.994
120	1	3.908	0.678	-3.229	0.589	0.359	0.787
121	1	18.459	0.930	-17.529	0.916	0.065	0.097
122	1	15.165	0.893	-14.271	0.898	0.080	0.122
123	1	1.968	0.960	-1.008	0.531	0.412	0.985
124	1	1.714	0.880	-0.834	0.528	0.414	0.994
125	1	1.965	0.811	-1.154	0.539	0.404	0.953
126	1	2.409	0.757	-1.652	0.553	0.391	0.903
127	1	14.254	0.886	-13.368	0.893	0.084	0.128
128	1	1.965	0.811	-1.154	0.539	0.404	0.953
129	1	2.201	0.752	-1.449	0.549	0.395	0.917
130	1	1.963	0.779	-1.185	0.541	0.402	0.945
131	1	2.202	0.784	-1.418	0.547	0.397	0.925
132	1	3.908	0.678	-3.229	0.589	0.359	0.787
133	1	1.966	0.935	-1.030	0.532	0.411	0.981
134	1	1.733	0.809	-0.924	0.532	0.410	0.979
135	1	2.202	0.784	-1.418	0.547	0.397	0.925
136	1	1.965	0.811	-1.154	0.539	0.404	0.953
137	1	1.472	1.046	-0.426	0.512	0.430	1.061
138	1	10.627	1.102	-9.525	0.854	0.115	0.182
139	1	1.538	0.851	-0.687	0.524	0.418	1.010
140	1	1.733	0.809	-0.924	0.532	0.410	0.979
141	1	2.467	0.810	-1.657	0.550	0.394	0.914
142	1	1.615	0.724	-0.892	0.536	0.406	0.962
143	1	2.037	31.206	29.168	0.011	0.972	48.957
144	1	1.540	0.960	-0.579	0.519	0.424	1.033
145	1	19.880	1.076	-18.804	0.918	0.064	0.095
146	1	2.204	0.822	-1.382	0.544	0.400	0.936
147	1	1.735	0.960	-0.775	0.524	0.419	1.012
148	1	1.536	0.746	-0.791	0.531	0.411	0.979
149	1	3.908	0.678	-3.229	0.589	0.359	0.787
150	1	1.617	0.809	-0.807	0.530	0.413	0.988
151	1	2.524	0.901	-1.623	0.547	0.398	0.927
152	1	1.673	0.788	-0.885	0.532	0.411	0.979
153	1	2.524	0.901	-1.623	0.547	0.398	0.927
154	1	21.176	1.035	-20.141	0.924	0.058	0.086
155	1	1.617	0.933	-0.683	0.523	0.420	1.017
156	1	1.538	0.853	-0.685	0.524	0.418	1.008
157	1	2.520	0.813	-1.707	0.552	0.392	0.908
158	1	1.965	0.811	-1.154	0.539	0.404	0.953
159	1	1.733	0.834	-0.900	0.531	0.412	0.984
160	1	1.538	0.833	-0.705	0.525	0.417	1.004
161	1	2.519	0.776	-1.743	0.554	0.390	0.900
162	1	1.615	0.724	-0.892	0.536	0.406	0.962
163	1	2.200	0.725	-1.475	0.551	0.393	0.910
164	1	1.617	0.800	-0.817	0.530	0.413	0.987
165	1	1.966	0.855	-1.111	0.537	0.406	0.963
166	1	2.202	0.784	-1.418	0.547	0.397	0.925
167	1	1.540	0.960	-0.579	0.519	0.424	1.033
168	1	1.966	0.935	-1.030	0.532	0.411	0.981
169	1	2.472	0.936	-1.536	0.543	0.401	0.941
170	1	1.538	0.853	-0.685	0.524	0.418	1.008
171	1	1.617	0.933	-0.683	0.523	0.420	1.017
172	1	2.472	0.936	-1.536	0.543	0.401	0.941
173	1	1.965	0.802	-1.163	0.539	0.404	0.952
174	1	1.714	0.880	-0.834	0.528	0.414	0.994
175	1	2.513	0.676	-1.837	0.562	0.382	0.869
176	1	1.472	1.046	-0.426	0.512	0.430	1.061
177	1	2.078	0.739	-1.340	0.547	0.396	0.923
178	1	1.965	0.811	-1.154	0.539	0.404	0.953
179	1	13.740	0.881	-12.859	0.889	0.087	0.134
180	1	1.962	0.725	-1.237	0.545	0.398	0.928
181	1	2.202	0.784	-1.418	0.547	0.397	0.925
182	1	1.735	0.960	-0.775	0.524	0.419	1.012
183	1	1.617	0.933	-0.683	0.523	0.420	1.017
184	1	1.538	0.851	-0.687	0.524	0.418	1.010
185	1	1.962	0.725	-1.237	0.545	0.398	0.928
186	1	2.078	0.739	-1.340	0.547	0.396	0.923
187	1	1.734	0.854	-0.880	0.530	0.413	0.988
188	1	1.617	0.854	-0.764	0.527	0.415	0.998
189	1	1.965	0.837	-1.128	0.538	0.405	0.959
190	1	1.673	0.788	-0.885	0.532	0.411	0.979
191	1	19.795	1.061	-18.734	0.923	0.058	0.087
192	1	1.733	0.820	-0.913	0.531	0.411	0.983
193	1	1.538	0.853	-0.685	0.524	0.418	1.008
194	1	1.735	0.960	-0.775	0.524	0.419	1.012
195	1	1.472	1.046	-0.426	0.512	0.430	1.061
196	1	1.965	0.802	-1.163	0.539	0.404	0.952
197	1	2.202	0.784	-1.418	0.547	0.397	0.925
198	1	17.004	1.046	-15.958	0.904	0.074	0.113
199	1	1.538	0.853	-0.685	0.524	0.418	1.008
200	1	2.197	0.663	-1.534	0.557	0.387	0.886
201	1	2.201	0.752	-1.449	0.549	0.395	0.917
202	1	16.901	0.835	-16.066	0.912	0.070	0.105
203	1	1.731	0.724	-1.007	0.538	0.404	0.953
204	1	2.409	0.757	-1.652	0.553	0.391	0.903
205	1	2.201	0.752	-1.449	0.549	0.395	0.917
206	1	15.551	11.674	-3.876	0.558	0.344	0.737
207	1	1.735	0.960	-0.775	0.524	0.419	1.012
208	1	2.200	0.725	-1.475	0.551	0.393	0.910
209	1	3.908	0.678	-3.229	0.589	0.359	0.787
210	1	2.202	0.784	-1.418	0.547	0.397	0.925
211	1	1.472	1.046	-0.426	0.512	0.430	1.061
212	1	1.735	0.960	-0.775	0.524	0.419	1.012
213	1	1.968	0.960	-1.008	0.531	0.412	0.985
214	1	2.078	0.739	-1.340	0.547	0.396	0.923
215	1	2.204	0.822	-1.382	0.544	0.400	0.936
216	1	1.966	0.855	-1.111	0.537	0.406	0.963
217	1	2.513	0.676	-1.837	0.562	0.382	0.869
218	1	1.968	0.960	-1.008	0.531	0.412	0.985
219	1	1.962	0.725	-1.237	0.545	0.398	0.928
220	1	2.202	0.784	-1.418	0.547	0.397	0.925
221	1	1.616	0.777	-0.839	0.532	0.411	0.980
222	1	2.201	0.752	-1.449	0.549	0.395	0.917
223	1	19.878	0.934	-18.944	0.923	0.060	0.090
224	1	2.520	0.813	-1.707	0.552	0.392	0.908
225	1	1.965	0.837	-1.128	0.538	0.405	0.959
226	1	1.617	0.800	-0.817	0.530	0.413	0.987
227	1	1.734	0.854	-0.880	0.530	0.413	0.988
228	1	1.618	6.898	5.280	0.217	0.737	3.940
229	1	1.714	0.880	-0.834	0.528	0.414	0.994
230	1	3.908	0.678	-3.229	0.589	0.359	0.787
231	1	1.734	0.854	-0.880	0.530	0.413	0.988
232	1	1.717	1.057	-0.659	0.520	0.423	1.030
233	1	1.963	0.779	-1.185	0.541	0.402	0.945
234	1	2.524	0.901	-1.623	0.547	0.398	0.927
235	1	1.617	0.933	-0.683	0.523	0.420	1.017
236	1	1.734	0.854	-0.880	0.530	0.413	0.988
237	1	1.965	0.837	-1.128	0.538	0.405	0.959
238	1	1.965	0.811	-1.154	0.539	0.404	0.953
239	1	1.968	0.960	-1.008	0.531	0.412	0.985
240	1	1.190	1.044	-0.146	0.502	0.440	1.103
241	1	12.964	1.099	-11.865	0.871	0.101	0.159
242	1	1.963	0.779	-1.185	0.541	0.402	0.945
243	1	1.615	0.724	-0.892	0.536	0.406	0.962
244	1	14.223	0.996	-13.227	0.888	0.087	0.134
245	1	1.962	0.725	-1.237	0.545	0.398	0.928
246	1	1.962	0.725	-1.237	0.545	0.398	0.928
247	1	1.733	0.820	-0.913	0.531	0.411	0.983
248	1	1.617	0.933	-0.683	0.523	0.420	1.017
249	1	1.965	0.811	-1.154	0.539	0.404	0.953
250	1	3.845	14.030	10.185	0.110	0.845	7.639
251	1	2.513	0.676	-1.837	0.562	0.382	0.869
252	1	2.201	0.752	-1.449	0.549	0.395	0.917
253	1	1.965	0.802	-1.163	0.539	0.404	0.952
254	1	2.520	0.813	-1.707	0.552	0.392	0.908
255	1	2.202	0.784	-1.418	0.547	0.397	0.925
256	1	1.734	0.854	-0.880	0.530	0.413	0.988
257	1	2.202	0.784	-1.418	0.547	0.397	0.925
258	1	2.202	0.784	-1.418	0.547	0.397	0.925
259	1	2.200	0.725	-1.475	0.551	0.393	0.910
260	1	1.472	1.046	-0.426	0.512	0.430	1.061
261	1	2.467	0.810	-1.657	0.550	0.394	0.914
262	1	2.467	0.810	-1.657	0.550	0.394	0.914
263	1	1.966	0.855	-1.111	0.537	0.406	0.963
264	1	1.536	0.746	-0.791	0.531	0.411	0.979
265	1	1.492	0.847	-0.645	0.523	0.419	1.014
266	1	16.935	0.872	-16.063	0.909	0.071	0.107
267	1	1.190	1.044	-0.146	0.502	0.440	1.103
268	1	2.472	0.936	-1.536	0.543	0.401	0.941
269	1	1.966	0.855	-1.111	0.537	0.406	0.963
270	1	1.538	0.853	-0.685	0.524	0.418	1.008
271	1	3.235	0.676	-2.559	0.577	0.369	0.821
272	1	1.713	0.810	-0.903	0.532	0.411	0.979
273	1	1.615	0.724	-0.892	0.536	0.406	0.962
274	1	1.472	1.046	-0.426	0.512	0.430	1.061
275	1	1.966	0.935	-1.030	0.532	0.411	0.981
276	1	2.202	0.784	-1.418	0.547	0.397	0.925
277	1	1.476	0.868	-0.608	0.521	0.421	1.024
278	1	2.472	0.936	-1.536	0.543	0.401	0.941
279	1	2.472	0.936	-1.536	0.543	0.401	0.941
280	1	2.472	0.936	-1.536	0.543	0.401	0.941
281	1	1.616	0.777	-0.839	0.532	0.411	0.980
282	1	2.519	0.776	-1.743	0.554	0.390	0.900
283	1	2.513	0.676	-1.837	0.562	0.382	0.869
284	1	1.966	0.935	-1.030	0.532	0.411	0.981
285	1	1.538	0.851	-0.687	0.524	0.418	1.010
286	1	2.520	0.813	-1.707	0.552	0.392	0.908
287	1	1.713	0.810	-0.903	0.532	0.411	0.979
288	1	2.205	0.860	-1.345	0.542	0.402	0.944
289	1	1.476	0.868	-0.608	0.521	0.421	1.024
290	1	1.963	0.779	-1.185	0.541	0.402	0.945
291	1	1.735	0.960	-0.775	0.524	0.419	1.012
292	1	1.472	1.046	-0.426	0.512	0.430	1.061
293	1	1.714	0.880	-0.834	0.528	0.414	0.994
294	1	2.202	0.784	-1.418	0.547	0.397	0.925
295	1	2.519	0.776	-1.743	0.554	0.390	0.900
296	1	1.735	0.960	-0.775	0.524	0.419	1.012
297	1	1.472	1.046	-0.426	0.512	0.430	1.061
298	1	1.963	0.779	-1.185	0.541	0.402	0.945
299	1	1.472	1.046	-0.426	0.512	0.430	1.061
300	1	2.519	0.776	-1.743	0.554	0.390	0.900
301	1	3.908	0.678	-3.229	0.589	0.359	0.787
302	1	2.202	0.784	-1.418	0.547	0.397	0.925
303	1	2.521	0.824	-1.697	0.551	0.394	0.913
304	1	1.966	0.855	-1.111	0.537	0.406	0.963
305	1	1.965	0.811	-1.154	0.539	0.404	0.953
306	1	1.734	0.854	-0.880	0.530	0.413	0.988
307	1	1.966	0.935	-1.030	0.532	0.411	0.981
308	1	2.520	0.813	-1.707	0.552	0.392	0.908
309	1	14.325	0.902	-13.423	0.890	0.086	0.132
310	1	3.908	0.678	-3.229	0.589	0.359	0.787
311	1	2.200	0.725	-1.475	0.551	0.393	0.910
312	1	1.966	0.855	-1.111	0.537	0.406	0.963
313	1	1.714	0.880	-0.834	0.528	0.414	0.994
314	1	15.629	0.762	-14.868	0.906	0.073	0.111
315	1	1.713	0.810	-0.903	0.532	0.411	0.979
316	1	2.513	0.676	-1.837	0.562	0.382	0.869
317	1	1.735	0.960	-0.775	0.524	0.419	1.012
318	1	1.538	0.833	-0.705	0.525	0.417	1.004
319	1	2.205	0.860	-1.345	0.542	0.402	0.944
320	1	12.688	1.136	-11.552	0.868	0.104	0.163
321	1	1.734	0.854	-0.880	0.530	0.413	0.988
322	1	15.662	0.909	-14.753	0.900	0.078	0.119
323	1	1.968	0.960	-1.008	0.531	0.412	0.985
324	1	1.966	0.855	-1.111	0.537	0.406	0.963
325	1	1.966	0.855	-1.111	0.537	0.406	0.963
326	1	1.965	0.837	-1.128	0.538	0.405	0.959
327	1	2.197	0.663	-1.534	0.557	0.387	0.886
328	1	1.714	0.880	-0.834	0.528	0.414	0.994
329	1	2.513	0.676	-1.837	0.562	0.382	0.869
330	1	1.472	1.046	-0.426	0.512	0.430	1.061
331	1	1.963	0.779	-1.185	0.541	0.402	0.945
332	1	2.201	0.752	-1.449	0.549	0.395	0.917
333	1	1.965	0.837	-1.128	0.538	0.405	0.959
334	1	1.963	0.779	-1.185	0.541	0.402	0.945
335	1	2.524	0.901	-1.623	0.547	0.398	0.927
336	1	2.524	0.901	-1.623	0.547	0.398	0.927
337	1	1.714	0.880	-0.834	0.528	0.414	0.994
338	1	1.714	0.880	-0.834	0.528	0.414	0.994
339	1	1.617	0.854	-0.764	0.527	0.415	0.998
340	1	2.519	0.776	-1.743	0.554	0.390	0.900
341	1	1.673	0.788	-0.885	0.532	0.411	0.979
342	1	14.336	0.903	-13.433	0.890	0.086	0.132
343	1	31.128	0.981	-30.147	0.990	0.005	0.007
344	1	2.078	0.739	-1.340	0.547	0.396	0.923
345	1	1.733	0.834	-0.900	0.531	0.412	0.984
346	1	2.467	0.810	-1.657	0.550	0.394	0.914
347	1	13.792	0.880	-12.911	0.887	0.088	0.136
348	1	1.617	0.933	-0.683	0.523	0.420	1.017
349	1	1.616	0.777	-0.839	0.532	0.411	0.980
350	1	1.965	0.837	-1.128	0.538	0.405	0.959
351	1	1.472	1.046	-0.426	0.512	0.430	1.061
352	1	1.472	1.046	-0.426	0.512	0.430	1.061
353	1	20.146	0.890	-19.256	0.925	0.058	0.087
354	1	15.662	0.909	-14.753	0.900	0.078	0.119
355	1	2.517	0.744	-1.773	0.556	0.388	0.893
356	1	1.538	0.851	-0.687	0.524	0.418	1.010
357	1	16.627	1.036	-15.591	0.901	0.076	0.116
358	1	1.841	9.764	7.923	0.193	0.764	4.563
359	1	2.201	0.752	-1.449	0.549	0.395	0.917
360	1	1.472	1.046	-0.426	0.512	0.430	1.061
361	1	1.472	1.046	-0.426	0.512	0.430	1.061
362	1	1.963	0.779	-1.185	0.541	0.402	0.945
363	1	1.963	0.779	-1.185	0.541	0.402	0.945
364	1	2.200	0.725	-1.475	0.551	0.393	0.910
365	1	1.733	0.834	-0.900	0.531	0.412	0.984
366	1	2.472	0.936	-1.536	0.543	0.401	0.941
367	1	2.521	0.824	-1.697	0.551	0.394	0.913
368	1	1.963	0.779	-1.185	0.541	0.402	0.945
369	1	15.383	0.821	-14.561	0.901	0.077	0.118
370	1	2.513	0.676	-1.837	0.562	0.382	0.869
371	1	2.205	0.860	-1.345	0.542	0.402	0.944
372	1	1.714	0.880	-0.834	0.528	0.414	0.994
373	1	1.472	1.046	-0.426	0.512	0.430	1.061
374	1	1.963	0.779	-1.185	0.541	0.402	0.945
375	1	2.472	0.936	-1.536	0.543	0.401	0.941
376	1	1.735	0.960	-0.775	0.524	0.419	1.012
377	1	1.472	1.046	-0.426	0.512	0.430	1.061
378	1	2.202	0.784	-1.418	0.547	0.397	0.925
379	1	2.202	0.784	-1.418	0.547	0.397	0.925
380	1	1.966	0.855	-1.111	0.537	0.406	0.963
381	1	1.536	0.746	-0.791	0.531	0.411	0.979
382	1	1.538	0.853	-0.685	0.524	0.418	1.008
383	1	3.919	0.774	-3.145	0.580	0.367	0.816
384	1	1.717	1.057	-0.659	0.520	0.423	1.030
385	1	3.908	0.678	-3.229	0.589	0.359	0.787
386	1	2.521	0.824	-1.697	0.551	0.394	0.913
387	1	2.513	0.676	-1.837	0.562	0.382	0.869
388	1	2.205	0.860	-1.345	0.542	0.402	0.944
389	1	2.204	0.822	-1.382	0.544	0.400	0.936
390	1	2.521	0.824	-1.697	0.551	0.394	0.913
391	1	1.714	0.880	-0.834	0.528	0.414	0.994
392	1	1.714	0.880	-0.834	0.528	0.414	0.994
393	1	1.472	1.046	-0.426	0.512	0.430	1.061
394	1	1.966	0.855	-1.111	0.537	0.406	0.963
395	1	1.965	0.802	-1.163	0.539	0.404	0.952
396	1	2.202	0.784	-1.418	0.547	0.397	0.925
397	1	1.963	0.779	-1.185	0.541	0.402	0.945
398	1	2.472	0.936	-1.536	0.543	0.401	0.941
399	1	2.472	0.936	-1.536	0.543	0.401	0.941
400	1	1.731	0.724	-1.007	0.538	0.404	0.953
401	1	2.200	0.725	-1.475	0.551	0.393	0.910
402	1	2.467	0.810	-1.657	0.550	0.394	0.914
403	1	3.908	0.678	-3.229	0.589	0.359	0.787
404	1	1.472	1.046	-0.426	0.512	0.430	1.061
405	1	2.200	0.725	-1.475	0.551	0.393	0.910
406	1	2.519	0.776	-1.743	0.554	0.390	0.900
407	1	2.467	0.810	-1.657	0.550	0.394	0.914
408	1	1.965	0.837	-1.128	0.538	0.405	0.959
409	1	2.521	0.824	-1.697	0.551	0.394	0.913
410	1	1.966	0.855	-1.111	0.537	0.406	0.963
411	1	2.472	0.936	-1.536	0.543	0.401	0.941
412	1	1.965	0.837	-1.128	0.538	0.405	0.959
413	1	2.204	0.822	-1.382	0.544	0.400	0.936
414	1	2.520	0.813	-1.707	0.552	0.392	0.908
415	1	1.673	0.788	-0.885	0.532	0.411	0.979
416	1	1.733	0.834	-0.900	0.531	0.412	0.984
417	1	1.617	0.933	-0.683	0.523	0.420	1.017
418	1	1.616	0.777	-0.839	0.532	0.411	0.980
419	1	1.714	0.880	-0.834	0.528	0.414	0.994
420	1	1.713	0.810	-0.903	0.532	0.411	0.979
421	1	2.472	0.936	-1.536	0.543	0.401	0.941
422	1	1.673	0.788	-0.885	0.532	0.411	0.979
423	1	2.467	0.810	-1.657	0.550	0.394	0.914
424	1	1.735	0.960	-0.775	0.524	0.419	1.012
425	1	1.714	0.880	-0.834	0.528	0.414	0.994
426	1	1.538	0.853	-0.685	0.524	0.418	1.008

[truncated: 7 more sheets: TssG 11, TssF 12, TssE 13, TssC 14, TssB 15, TssD 16, TssI 17]
