# Supplementary material for: Colicins and T6SS-based competition systems enhance enterotoxigenic E. coli (ETEC) competitiveness
Source: Gut Microbes. 2023 Dec 27;16(1):2295891. doi: 10.1080/19490976.2023.2295891 (PMC10761095; doi:10.1080/19490976.2023.2295891)
Supplement: Table S5 revised.xlsx [file KGMI_A_2295891_SM3394.xlsx]

## Sheet: TssD 1
Compare	Sequence names	Sd	Sn	S	N	ps	pn	ds	dn	ds/dn	ps/pn
0 1	AIOGLFLF_00216 EOGGLMOO_03038	2.0000	0.0000	102.3333	380.6667	0.0195	0.0000	0.0198	0.0000	nan	nan
0 2	AIOGLFLF_00216 QMY48_02670	1.0000	0.0000	102.3333	380.6667	0.0098	0.0000	0.0098	0.0000	nan	nan
0 3	AIOGLFLF_00216 BIFOEGHJ_01484	1.0000	1.0000	102.5000	380.5000	0.0098	0.0026	0.0098	0.0026	3.7300	3.7122
0 4	AIOGLFLF_00216 BMGNLIKB_03925	2.0000	0.0000	102.3333	380.6667	0.0195	0.0000	0.0198	0.0000	nan	nan
1 2	EOGGLMOO_03038 QMY48_02670	1.0000	0.0000	102.3333	380.6667	0.0098	0.0000	0.0098	0.0000	nan	nan
1 3	EOGGLMOO_03038 BIFOEGHJ_01484	1.0000	1.0000	102.5000	380.5000	0.0098	0.0026	0.0098	0.0026	3.7300	3.7122
1 4	EOGGLMOO_03038 BMGNLIKB_03925	2.0000	0.0000	102.3333	380.6667	0.0195	0.0000	0.0198	0.0000	nan	nan
2 3	QMY48_02670 BIFOEGHJ_01484	0.0000	1.0000	102.5000	380.5000	0.0000	0.0026	0.0000	0.0026	nan	nan
2 4	QMY48_02670 BMGNLIKB_03925	1.0000	0.0000	102.3333	380.6667	0.0098	0.0000	0.0098	0.0000	nan	nan
3 4	BIFOEGHJ_01484 BMGNLIKB_03925	1.0000	1.0000	102.5000	380.5000	0.0098	0.0026	0.0098	0.0026	3.7300	3.7122
Averages of all pairwise comparisons:
ds = 0.0098 dn = 0.0026 ds/dn = 3.7300 ps/pn = 3.7122
Averages of the first sequence compared to others:
ds = 0.0098 dn = 0.0026 ds/dn = 3.7300 ps/pn = 3.7122

## Sheet: TssA 2
Compare	Sequence names	Sd	Sn	S	N	ps	pn	ds	dn	ds/dn	ps/pn
0 1	AIOGLFLF_00217 EOGGLMOO_03037	2.0000	0.0000	319.3333	1033.6667	0.0063	0.0000	0.0063	0.0000	nan	nan
0 2	AIOGLFLF_00217 IDCGINFO_03744	3.0000	1.0000	319.1667	1033.8333	0.0094	0.0010	0.0095	0.0010	9.7726	9.7175
0 3	AIOGLFLF_00217 AFDKCOBN_03327	3.0000	1.0000	319.3333	1033.6667	0.0094	0.0010	0.0095	0.0010	9.7659	9.7109
0 4	AIOGLFLF_00217 BENFDNJG_01138	2.0000	1.0000	319.3333	1033.6667	0.0063	0.0010	0.0063	0.0010	6.4969	6.4739
0 5	AIOGLFLF_00217 BMGNLIKB_03924	4.0000	1.0000	319.3333	1033.6667	0.0125	0.0010	0.0126	0.0010	13.0487	12.9478
0 6	AIOGLFLF_00217 LMLAAHJO_02079	5.0000	2.0000	319.5000	1033.5000	0.0156	0.0019	0.0158	0.0019	8.1619	8.0869
0 7	AIOGLFLF_00217 QMY48_02669	7.0000	5.0000	318.8333	1034.1667	0.0220	0.0048	0.0223	0.0049	4.5940	4.5410
0 8	AIOGLFLF_00217 FBLGNDLJ_04038	5.0000	4.0000	319.6667	1033.3333	0.0156	0.0039	0.0158	0.0039	4.0728	4.0407
0 9	AIOGLFLF_00217 IMBCAEHC_03573	3.0000	2.0000	319.6667	1033.3333	0.0094	0.0019	0.0094	0.0019	4.8731	4.8488
1 2	EOGGLMOO_03037 IDCGINFO_03744	1.0000	1.0000	319.1667	1033.8333	0.0031	0.0010	0.0031	0.0010	3.2439	3.2392
1 3	EOGGLMOO_03037 AFDKCOBN_03327	1.0000	1.0000	319.3333	1033.6667	0.0031	0.0010	0.0031	0.0010	3.2416	3.2370
1 4	EOGGLMOO_03037 BENFDNJG_01138	0.0000	1.0000	319.3333	1033.6667	0.0000	0.0010	0.0000	0.0010	nan	nan
1 5	EOGGLMOO_03037 BMGNLIKB_03924	2.0000	1.0000	319.3333	1033.6667	0.0063	0.0010	0.0063	0.0010	6.4969	6.4739
1 6	EOGGLMOO_03037 LMLAAHJO_02079	3.0000	2.0000	319.5000	1033.5000	0.0094	0.0019	0.0094	0.0019	4.8764	4.8521
1 7	EOGGLMOO_03037 QMY48_02669	5.0000	5.0000	318.8333	1034.1667	0.0157	0.0048	0.0158	0.0049	3.2674	3.2436
1 8	EOGGLMOO_03037 FBLGNDLJ_04038	3.0000	4.0000	319.6667	1033.3333	0.0094	0.0039	0.0094	0.0039	2.4334	2.4244
1 9	EOGGLMOO_03037 IMBCAEHC_03573	1.0000	2.0000	319.6667	1033.3333	0.0031	0.0019	0.0031	0.0019	1.6176	1.6163
2 3	IDCGINFO_03744 AFDKCOBN_03327	2.0000	2.0000	319.1667	1033.8333	0.0063	0.0019	0.0063	0.0019	3.2486	3.2392
2 4	IDCGINFO_03744 BENFDNJG_01138	1.0000	2.0000	319.1667	1033.8333	0.0031	0.0019	0.0031	0.0019	1.6209	1.6196
2 5	IDCGINFO_03744 BMGNLIKB_03924	3.0000	2.0000	319.1667	1033.8333	0.0094	0.0019	0.0095	0.0019	4.8831	4.8587
2 6	IDCGINFO_03744 LMLAAHJO_02079	4.0000	3.0000	319.3333	1033.6667	0.0125	0.0029	0.0126	0.0029	4.3440	4.3159
2 7	IDCGINFO_03744 QMY48_02669	6.0000	6.0000	318.6667	1034.3333	0.0188	0.0058	0.0191	0.0058	3.2745	3.2458
2 8	IDCGINFO_03744 FBLGNDLJ_04038	4.0000	5.0000	319.5000	1033.5000	0.0125	0.0048	0.0126	0.0049	2.6012	2.5878
2 9	IDCGINFO_03744 IMBCAEHC_03573	2.0000	3.0000	319.5000	1033.5000	0.0063	0.0029	0.0063	0.0029	2.1614	2.1565
3 4	AFDKCOBN_03327 BENFDNJG_01138	1.0000	0.0000	319.3333	1033.6667	0.0031	0.0000	0.0031	0.0000	nan	nan
3 5	AFDKCOBN_03327 BMGNLIKB_03924	3.0000	2.0000	319.3333	1033.6667	0.0094	0.0019	0.0095	0.0019	4.8798	4.8554
3 6	AFDKCOBN_03327 LMLAAHJO_02079	4.0000	3.0000	319.5000	1033.5000	0.0125	0.0029	0.0126	0.0029	4.3410	4.3130
3 7	AFDKCOBN_03327 QMY48_02669	6.0000	6.0000	318.8333	1034.1667	0.0188	0.0058	0.0191	0.0058	3.2723	3.2436
3 8	AFDKCOBN_03327 FBLGNDLJ_04038	4.0000	5.0000	319.6667	1033.3333	0.0125	0.0048	0.0126	0.0049	2.5994	2.5860
3 9	AFDKCOBN_03327 IMBCAEHC_03573	2.0000	3.0000	319.6667	1033.3333	0.0063	0.0029	0.0063	0.0029	2.1599	2.1550
4 5	BENFDNJG_01138 BMGNLIKB_03924	2.0000	2.0000	319.3333	1033.6667	0.0063	0.0019	0.0063	0.0019	3.2463	3.2370
4 6	BENFDNJG_01138 LMLAAHJO_02079	3.0000	3.0000	319.5000	1033.5000	0.0094	0.0029	0.0094	0.0029	3.2489	3.2347
4 7	BENFDNJG_01138 QMY48_02669	5.0000	6.0000	318.8333	1034.1667	0.0157	0.0058	0.0158	0.0058	2.7211	2.7030
4 8	BENFDNJG_01138 FBLGNDLJ_04038	3.0000	5.0000	319.6667	1033.3333	0.0094	0.0048	0.0094	0.0049	1.9455	1.9395
4 9	BENFDNJG_01138 IMBCAEHC_03573	1.0000	3.0000	319.6667	1033.3333	0.0031	0.0029	0.0031	0.0029	1.0777	1.0775
5 6	BMGNLIKB_03924 LMLAAHJO_02079	1.0000	1.0000	319.5000	1033.5000	0.0031	0.0010	0.0031	0.0010	3.2394	3.2347
5 7	BMGNLIKB_03924 QMY48_02669	7.0000	4.0000	318.8333	1034.1667	0.0220	0.0039	0.0223	0.0039	5.7462	5.6763
5 8	BMGNLIKB_03924 FBLGNDLJ_04038	3.0000	5.0000	319.6667	1033.3333	0.0094	0.0048	0.0094	0.0049	1.9455	1.9395
5 9	BMGNLIKB_03924 IMBCAEHC_03573	3.0000	3.0000	319.6667	1033.3333	0.0094	0.0029	0.0094	0.0029	3.2466	3.2325
6 7	LMLAAHJO_02079 QMY48_02669	8.0000	5.0000	319.0000	1034.0000	0.0251	0.0048	0.0255	0.0049	5.2579	5.1862
6 8	LMLAAHJO_02079 FBLGNDLJ_04038	2.0000	6.0000	319.8333	1033.1667	0.0063	0.0058	0.0063	0.0058	1.0771	1.0768
6 9	LMLAAHJO_02079 IMBCAEHC_03573	4.0000	4.0000	319.8333	1033.1667	0.0125	0.0039	0.0126	0.0039	3.2491	3.2303
7 8	QMY48_02669 FBLGNDLJ_04038	8.0000	7.0000	319.1667	1033.8333	0.0251	0.0068	0.0255	0.0068	3.7482	3.7019
7 9	QMY48_02669 IMBCAEHC_03573	6.0000	7.0000	319.1667	1033.8333	0.0188	0.0068	0.0190	0.0068	2.7991	2.7764
8 9	FBLGNDLJ_04038 IMBCAEHC_03573	2.0000	2.0000	320.0000	1033.0000	0.0063	0.0019	0.0063	0.0019	3.2375	3.2281
Averages of all pairwise comparisons:
ds = 0.0111 dn = 0.0032 ds/dn = 4.0746 ps/pn = 4.0501
Averages of the first sequence compared to others:
ds = 0.0126 dn = 0.0021 ds/dn = 7.5982 ps/pn = 7.5459

## Sheet: TssM 3
Compare	Sequence names	Sd	Sn	S	N	ps	pn	ds	dn	ds/dn	ps/pn
0 1	AIOGLFLF_00218 BMGNLIKB_03923	1.0000	3.0000	778.6667	2518.3333	0.0013	0.0012	0.0013	0.0012	1.0781	1.0781
0 2	AIOGLFLF_00218 LMLAAHJO_02078	1.0000	4.0000	778.6667	2518.3333	0.0013	0.0016	0.0013	0.0016	0.8084	0.8085
0 3	AIOGLFLF_00218 AFDKCOBN_03328	0.0000	2.0000	778.0000	2519.0000	0.0000	0.0008	0.0000	0.0008	nan	nan
0 4	AIOGLFLF_00218 BENFDNJG_01139	0.0000	1.0000	778.0000	2519.0000	0.0000	0.0004	0.0000	0.0004	nan	nan
0 5	AIOGLFLF_00218 CJBNINPF_04086	2.0000	3.0000	778.6667	2518.3333	0.0026	0.0012	0.0026	0.0012	2.1581	2.1561
0 6	AIOGLFLF_00218 EOGGLMOO_03036	17.0000	4.0000	778.0000	2519.0000	0.0219	0.0016	0.0222	0.0016	13.9503	13.7606
0 7	AIOGLFLF_00218 IDCGINFO_03743	17.0000	4.0000	777.8333	2519.1667	0.0219	0.0016	0.0222	0.0016	13.9542	13.7645
0 8	AIOGLFLF_00218 NHAKNPMD_02124	16.0000	4.0000	777.8333	2519.1667	0.0206	0.0016	0.0209	0.0016	13.1218	12.9548
0 9	AIOGLFLF_00218 GDLDHBPN_00219	4.0000	5.0000	778.3333	2518.6667	0.0051	0.0020	0.0052	0.0020	2.5943	2.5888
0 10	AIOGLFLF_00218 EDHEJPPJ_03974	4.0000	6.0000	778.0000	2519.0000	0.0051	0.0024	0.0052	0.0024	2.1625	2.1585
0 11	AIOGLFLF_00218 ODFMHJOM_02443	17.0000	5.0000	778.1667	2518.8333	0.0218	0.0020	0.0222	0.0020	11.1541	11.0054
0 12	AIOGLFLF_00218 KKIGNCPA_00217	16.0000	4.0000	778.6667	2518.3333	0.0205	0.0016	0.0208	0.0016	13.1033	12.9366
0 13	AIOGLFLF_00218 QMY48_02668	35.0000	12.0000	779.6667	2517.3333	0.0449	0.0048	0.0463	0.0048	9.6798	9.4171
0 14	AIOGLFLF_00218 IKMEBEEC_00216	33.0000	12.0000	779.6667	2517.3333	0.0423	0.0048	0.0436	0.0048	9.1103	8.8790
0 15	AIOGLFLF_00218 FBLGNDLJ_04037	62.0000	14.0000	778.3333	2518.6667	0.0797	0.0056	0.0842	0.0056	15.0941	14.3307
0 16	AIOGLFLF_00218 JDMOPNBJ_00101	63.0000	11.0000	778.1667	2518.8333	0.0810	0.0044	0.0857	0.0044	19.5603	18.5385
0 17	AIOGLFLF_00218 GDGKLOPL_02750	62.0000	11.0000	778.1667	2518.8333	0.0797	0.0044	0.0842	0.0044	19.2317	18.2442
1 2	BMGNLIKB_03923 LMLAAHJO_02078	0.0000	1.0000	838.3333	2686.6667	0.0000	0.0004	0.0000	0.0004	nan	nan
1 3	BMGNLIKB_03923 AFDKCOBN_03328	1.0000	3.0000	837.6667	2687.3333	0.0012	0.0011	0.0012	0.0011	1.0694	1.0694
1 4	BMGNLIKB_03923 BENFDNJG_01139	1.0000	2.0000	837.6667	2687.3333	0.0012	0.0007	0.0012	0.0007	1.6045	1.6041
1 5	BMGNLIKB_03923 CJBNINPF_04086	1.0000	0.0000	838.3333	2686.6667	0.0012	0.0000	0.0012	0.0000	nan	nan
1 6	BMGNLIKB_03923 EOGGLMOO_03036	18.0000	5.0000	837.6667	2687.3333	0.0215	0.0019	0.0218	0.0019	11.7034	11.5492
1 7	BMGNLIKB_03923 IDCGINFO_03743	18.0000	5.0000	837.5000	2687.5000	0.0215	0.0019	0.0218	0.0019	11.7065	11.5522
1 8	BMGNLIKB_03923 NHAKNPMD_02124	17.0000	5.0000	837.5000	2687.5000	0.0203	0.0019	0.0206	0.0019	11.0471	10.9104
1 9	BMGNLIKB_03923 GDLDHBPN_00219	3.0000	2.0000	838.0000	2687.0000	0.0036	0.0007	0.0036	0.0007	4.8188	4.8097
1 10	BMGNLIKB_03923 EDHEJPPJ_03974	3.0000	4.0000	837.6667	2687.3333	0.0036	0.0015	0.0036	0.0015	2.4095	2.4061
1 11	BMGNLIKB_03923 ODFMHJOM_02443	18.0000	6.0000	837.8333	2687.1667	0.0215	0.0022	0.0218	0.0022	9.7478	9.6218
1 12	BMGNLIKB_03923 KKIGNCPA_00217	17.0000	7.0000	837.6667	2687.3333	0.0203	0.0026	0.0206	0.0026	7.8848	7.7911
1 13	BMGNLIKB_03923 QMY48_02668	36.0000	14.0000	838.8333	2686.1667	0.0429	0.0052	0.0442	0.0052	8.4499	8.2344
1 14	BMGNLIKB_03923 IKMEBEEC_00216	34.0000	14.0000	838.8333	2686.1667	0.0405	0.0052	0.0417	0.0052	7.9672	7.7769
1 15	BMGNLIKB_03923 FBLGNDLJ_04037	69.0000	16.0000	837.5000	2687.5000	0.0824	0.0060	0.0873	0.0060	14.6011	13.8386
1 16	BMGNLIKB_03923 JDMOPNBJ_00101	70.0000	13.0000	837.3333	2687.6667	0.0836	0.0048	0.0886	0.0049	18.2658	17.2835
1 17	BMGNLIKB_03923 GDGKLOPL_02750	69.0000	13.0000	837.3333	2687.6667	0.0824	0.0048	0.0873	0.0049	17.9890	17.0366
2 3	LMLAAHJO_02078 AFDKCOBN_03328	1.0000	4.0000	837.6667	2687.3333	0.0012	0.0015	0.0012	0.0015	0.8019	0.8020
2 4	LMLAAHJO_02078 BENFDNJG_01139	1.0000	3.0000	837.6667	2687.3333	0.0012	0.0011	0.0012	0.0011	1.0694	1.0694
2 5	LMLAAHJO_02078 CJBNINPF_04086	1.0000	1.0000	838.3333	2686.6667	0.0012	0.0004	0.0012	0.0004	3.2065	3.2048
2 6	LMLAAHJO_02078 EOGGLMOO_03036	18.0000	6.0000	837.6667	2687.3333	0.0215	0.0022	0.0218	0.0022	9.7504	9.6244
2 7	LMLAAHJO_02078 IDCGINFO_03743	18.0000	6.0000	837.5000	2687.5000	0.0215	0.0022	0.0218	0.0022	9.7530	9.6269
2 8	LMLAAHJO_02078 NHAKNPMD_02124	17.0000	6.0000	837.5000	2687.5000	0.0203	0.0022	0.0206	0.0022	9.2036	9.0920
2 9	LMLAAHJO_02078 GDLDHBPN_00219	3.0000	3.0000	838.0000	2687.0000	0.0036	0.0011	0.0036	0.0011	3.2117	3.2064
2 10	LMLAAHJO_02078 EDHEJPPJ_03974	3.0000	5.0000	837.6667	2687.3333	0.0036	0.0019	0.0036	0.0019	1.9271	1.9249
2 11	LMLAAHJO_02078 ODFMHJOM_02443	18.0000	7.0000	837.8333	2687.1667	0.0215	0.0026	0.0218	0.0026	8.3532	8.2473
2 12	LMLAAHJO_02078 KKIGNCPA_00217	17.0000	8.0000	837.6667	2687.3333	0.0203	0.0030	0.0206	0.0030	6.8975	6.8173
2 13	LMLAAHJO_02078 QMY48_02668	36.0000	15.0000	838.8333	2686.1667	0.0429	0.0056	0.0442	0.0056	7.8846	7.6854
2 14	LMLAAHJO_02078 IKMEBEEC_00216	34.0000	15.0000	838.8333	2686.1667	0.0405	0.0056	0.0417	0.0056	7.4342	7.2585
2 15	LMLAAHJO_02078 FBLGNDLJ_04037	69.0000	17.0000	837.5000	2687.5000	0.0824	0.0063	0.0873	0.0064	13.7388	13.0246
2 16	LMLAAHJO_02078 JDMOPNBJ_00101	70.0000	14.0000	837.3333	2687.6667	0.0836	0.0052	0.0886	0.0052	16.9568	16.0490
2 17	LMLAAHJO_02078 GDGKLOPL_02750	69.0000	14.0000	837.3333	2687.6667	0.0824	0.0052	0.0873	0.0052	16.6999	15.8197
3 4	AFDKCOBN_03328 BENFDNJG_01139	0.0000	1.0000	837.0000	2688.0000	0.0000	0.0004	0.0000	0.0004	nan	nan
3 5	AFDKCOBN_03328 CJBNINPF_04086	2.0000	3.0000	837.6667	2687.3333	0.0024	0.0011	0.0024	0.0011	2.1406	2.1387
3 6	AFDKCOBN_03328 EOGGLMOO_03036	17.0000	4.0000	837.0000	2688.0000	0.0203	0.0015	0.0206	0.0015	13.8232	13.6487
3 7	AFDKCOBN_03328 IDCGINFO_03743	17.0000	4.0000	836.8333	2688.1667	0.0203	0.0015	0.0206	0.0015	13.8269	13.6523
3 8	AFDKCOBN_03328 NHAKNPMD_02124	16.0000	4.0000	836.8333	2688.1667	0.0191	0.0015	0.0194	0.0015	13.0029	12.8492
3 9	AFDKCOBN_03328 GDLDHBPN_00219	4.0000	5.0000	837.3333	2687.6667	0.0048	0.0019	0.0048	0.0019	2.5729	2.5678
3 10	AFDKCOBN_03328 EDHEJPPJ_03974	4.0000	7.0000	837.0000	2688.0000	0.0048	0.0026	0.0048	0.0026	1.8378	1.8351
3 11	AFDKCOBN_03328 ODFMHJOM_02443	17.0000	5.0000	837.1667	2687.8333	0.0203	0.0019	0.0206	0.0019	11.0529	10.9161
3 12	AFDKCOBN_03328 KKIGNCPA_00217	16.0000	6.0000	837.0000	2688.0000	0.0191	0.0022	0.0194	0.0022	8.6620	8.5639
3 13	AFDKCOBN_03328 QMY48_02668	35.0000	13.0000	838.1667	2686.8333	0.0418	0.0048	0.0430	0.0049	8.8514	8.6305
3 14	AFDKCOBN_03328 IKMEBEEC_00216	33.0000	13.0000	838.1667	2686.8333	0.0394	0.0048	0.0404	0.0049	8.3317	8.1373
3 15	AFDKCOBN_03328 FBLGNDLJ_04037	68.0000	15.0000	836.8333	2688.1667	0.0813	0.0056	0.0860	0.0056	15.3560	14.5625
3 16	AFDKCOBN_03328 JDMOPNBJ_00101	69.0000	12.0000	836.6667	2688.3333	0.0825	0.0045	0.0874	0.0045	19.5143	18.4756
3 17	AFDKCOBN_03328 GDGKLOPL_02750	68.0000	12.0000	836.6667	2688.3333	0.0813	0.0045	0.0860	0.0045	19.2146	18.2078
4 5	BENFDNJG_01139 CJBNINPF_04086	2.0000	2.0000	837.6667	2687.3333	0.0024	0.0007	0.0024	0.0007	3.2116	3.2081
4 6	BENFDNJG_01139 EOGGLMOO_03036	17.0000	3.0000	837.0000	2688.0000	0.0203	0.0011	0.0206	0.0011	18.4356	18.1983
4 7	BENFDNJG_01139 IDCGINFO_03743	17.0000	3.0000	836.8333	2688.1667	0.0203	0.0011	0.0206	0.0011	18.4404	18.2031
4 8	BENFDNJG_01139 NHAKNPMD_02124	16.0000	3.0000	836.8333	2688.1667	0.0191	0.0011	0.0194	0.0011	17.3416	17.1323
4 9	BENFDNJG_01139 GDLDHBPN_00219	4.0000	4.0000	837.3333	2687.6667	0.0048	0.0015	0.0048	0.0015	3.2169	3.2098
4 10	BENFDNJG_01139 EDHEJPPJ_03974	4.0000	6.0000	837.0000	2688.0000	0.0048	0.0022	0.0048	0.0022	2.1446	2.1410
4 11	BENFDNJG_01139 ODFMHJOM_02443	17.0000	4.0000	837.1667	2687.8333	0.0203	0.0015	0.0206	0.0015	13.8196	13.6452
4 12	BENFDNJG_01139 KKIGNCPA_00217	16.0000	5.0000	837.0000	2688.0000	0.0191	0.0019	0.0194	0.0019	10.3970	10.2767
4 13	BENFDNJG_01139 QMY48_02668	35.0000	12.0000	838.1667	2686.8333	0.0418	0.0045	0.0430	0.0045	9.5914	9.3497
4 14	BENFDNJG_01139 IKMEBEEC_00216	33.0000	12.0000	838.1667	2686.8333	0.0394	0.0045	0.0404	0.0045	9.0282	8.8154
4 15	BENFDNJG_01139 FBLGNDLJ_04037	68.0000	14.0000	836.8333	2688.1667	0.0813	0.0052	0.0860	0.0052	16.4570	15.6026
4 16	BENFDNJG_01139 JDMOPNBJ_00101	69.0000	11.0000	836.6667	2688.3333	0.0825	0.0041	0.0874	0.0041	21.2936	20.1552
4 17	BENFDNJG_01139 GDGKLOPL_02750	68.0000	11.0000	836.6667	2688.3333	0.0813	0.0041	0.0860	0.0041	20.9666	19.8631
5 6	CJBNINPF_04086 EOGGLMOO_03036	19.0000	5.0000	837.6667	2687.3333	0.0227	0.0019	0.0230	0.0019	12.3636	12.1908
5 7	CJBNINPF_04086 IDCGINFO_03743	19.0000	5.0000	837.5000	2687.5000	0.0227	0.0019	0.0230	0.0019	12.3669	12.1940
5 8	CJBNINPF_04086 NHAKNPMD_02124	18.0000	5.0000	837.5000	2687.5000	0.0215	0.0019	0.0218	0.0019	11.7065	11.5522
5 9	CJBNINPF_04086 GDLDHBPN_00219	4.0000	2.0000	838.0000	2687.0000	0.0048	0.0007	0.0048	0.0007	6.4302	6.4129
5 10	CJBNINPF_04086 EDHEJPPJ_03974	4.0000	4.0000	837.6667	2687.3333	0.0048	0.0015	0.0048	0.0015	3.2152	3.2081
5 11	CJBNINPF_04086 ODFMHJOM_02443	19.0000	6.0000	837.8333	2687.1667	0.0227	0.0022	0.0230	0.0022	10.2977	10.1564
5 12	CJBNINPF_04086 KKIGNCPA_00217	18.0000	7.0000	837.6667	2687.3333	0.0215	0.0026	0.0218	0.0026	8.3554	8.2494
5 13	CJBNINPF_04086 QMY48_02668	37.0000	14.0000	838.8333	2686.1667	0.0441	0.0052	0.0455	0.0052	8.6919	8.4631
5 14	CJBNINPF_04086 IKMEBEEC_00216	35.0000	14.0000	838.8333	2686.1667	0.0417	0.0052	0.0429	0.0052	8.2083	8.0057
5 15	CJBNINPF_04086 FBLGNDLJ_04037	70.0000	16.0000	837.5000	2687.5000	0.0836	0.0060	0.0886	0.0060	14.8258	14.0392
5 16	CJBNINPF_04086 JDMOPNBJ_00101	71.0000	13.0000	837.3333	2687.6667	0.0848	0.0048	0.0900	0.0049	18.5430	17.5304
5 17	CJBNINPF_04086 GDGKLOPL_02750	70.0000	13.0000	837.3333	2687.6667	0.0836	0.0048	0.0886	0.0049	18.2658	17.2835
6 7	EOGGLMOO_03036 IDCGINFO_03743	2.0000	0.0000	836.8333	2688.1667	0.0024	0.0000	0.0024	0.0000	nan	nan
6 8	EOGGLMOO_03036 NHAKNPMD_02124	1.0000	0.0000	836.8333	2688.1667	0.0012	0.0000	0.0012	0.0000	nan	nan
6 9	EOGGLMOO_03036 GDLDHBPN_00219	21.0000	7.0000	837.3333	2687.6667	0.0251	0.0026	0.0255	0.0026	9.7770	9.6294
6 10	EOGGLMOO_03036 EDHEJPPJ_03974	21.0000	9.0000	837.0000	2688.0000	0.0251	0.0033	0.0255	0.0034	7.6046	7.4934
6 11	EOGGLMOO_03036 ODFMHJOM_02443	2.0000	1.0000	837.1667	2687.8333	0.0024	0.0004	0.0024	0.0004	6.4299	6.4213
6 12	EOGGLMOO_03036 KKIGNCPA_00217	20.0000	8.0000	837.0000	2688.0000	0.0239	0.0030	0.0243	0.0030	8.1432	8.0287
6 13	EOGGLMOO_03036 QMY48_02668	37.0000	13.0000	838.1667	2686.8333	0.0441	0.0048	0.0455	0.0049	9.3728	9.1237
6 14	EOGGLMOO_03036 IKMEBEEC_00216	35.0000	13.0000	838.1667	2686.8333	0.0418	0.0048	0.0430	0.0049	8.8514	8.6305
6 15	EOGGLMOO_03036 FBLGNDLJ_04037	70.0000	15.0000	836.8333	2688.1667	0.0836	0.0056	0.0887	0.0056	15.8354	14.9908
6 16	EOGGLMOO_03036 JDMOPNBJ_00101	71.0000	12.0000	836.6667	2688.3333	0.0849	0.0045	0.0901	0.0045	20.1153	19.0111
6 17	EOGGLMOO_03036 GDGKLOPL_02750	70.0000	12.0000	836.6667	2688.3333	0.0837	0.0045	0.0887	0.0045	19.8145	18.7434
7 8	IDCGINFO_03743 NHAKNPMD_02124	1.0000	0.0000	836.6667	2688.3333	0.0012	0.0000	0.0012	0.0000	nan	nan
7 9	IDCGINFO_03743 GDLDHBPN_00219	21.0000	7.0000	837.1667	2687.8333	0.0251	0.0026	0.0255	0.0026	9.7796	9.6319
7 10	IDCGINFO_03743 EDHEJPPJ_03974	21.0000	9.0000	836.8333	2688.1667	0.0251	0.0033	0.0255	0.0034	7.6066	7.4954
7 11	IDCGINFO_03743 ODFMHJOM_02443	2.0000	1.0000	837.0000	2688.0000	0.0024	0.0004	0.0024	0.0004	6.4316	6.4229
7 12	IDCGINFO_03743 KKIGNCPA_00217	20.0000	8.0000	836.8333	2688.1667	0.0239	0.0030	0.0243	0.0030	8.1453	8.0308
7 13	IDCGINFO_03743 QMY48_02668	37.0000	13.0000	838.0000	2687.0000	0.0442	0.0048	0.0455	0.0049	9.3753	9.1260
7 14	IDCGINFO_03743 IKMEBEEC_00216	35.0000	13.0000	838.0000	2687.0000	0.0418	0.0048	0.0430	0.0049	8.8537	8.6327
7 15	IDCGINFO_03743 FBLGNDLJ_04037	70.0000	15.0000	836.6667	2688.3333	0.0837	0.0056	0.0887	0.0056	15.8397	14.9947
7 16	IDCGINFO_03743 JDMOPNBJ_00101	71.0000	12.0000	836.5000	2688.5000	0.0849	0.0045	0.0901	0.0045	20.1208	19.0161
7 17	IDCGINFO_03743 GDGKLOPL_02750	70.0000	12.0000	836.5000	2688.5000	0.0837	0.0045	0.0887	0.0045	19.8199	18.7483
8 9	NHAKNPMD_02124 GDLDHBPN_00219	20.0000	7.0000	837.1667	2687.8333	0.0239	0.0026	0.0243	0.0026	9.3063	9.1732
8 10	NHAKNPMD_02124 EDHEJPPJ_03974	20.0000	9.0000	836.8333	2688.1667	0.0239	0.0033	0.0243	0.0034	7.2385	7.1385
8 11	NHAKNPMD_02124 ODFMHJOM_02443	1.0000	1.0000	837.0000	2688.0000	0.0012	0.0004	0.0012	0.0004	3.2132	3.2115
8 12	NHAKNPMD_02124 KKIGNCPA_00217	19.0000	8.0000	836.8333	2688.1667	0.0227	0.0030	0.0231	0.0030	7.7317	7.6292
8 13	NHAKNPMD_02124 QMY48_02668	36.0000	13.0000	838.0000	2687.0000	0.0430	0.0048	0.0442	0.0049	9.1143	8.8794
8 14	NHAKNPMD_02124 IKMEBEEC_00216	34.0000	13.0000	838.0000	2687.0000	0.0406	0.0048	0.0417	0.0049	8.5936	8.3861
8 15	NHAKNPMD_02124 FBLGNDLJ_04037	69.0000	15.0000	836.6667	2688.3333	0.0825	0.0056	0.0874	0.0056	15.5998	14.7805
8 16	NHAKNPMD_02124 JDMOPNBJ_00101	70.0000	12.0000	836.5000	2688.5000	0.0837	0.0045	0.0887	0.0045	19.8199	18.7483
8 17	NHAKNPMD_02124 GDGKLOPL_02750	69.0000	12.0000	836.5000	2688.5000	0.0825	0.0045	0.0874	0.0045	19.5196	18.4804
9 10	GDLDHBPN_00219 EDHEJPPJ_03974	0.0000	2.0000	837.3333	2687.6667	0.0000	0.0007	0.0000	0.0007	nan	nan
9 11	GDLDHBPN_00219 ODFMHJOM_02443	21.0000	8.0000	837.5000	2687.5000	0.0251	0.0030	0.0255	0.0030	8.5505	8.4235
9 12	GDLDHBPN_00219 KKIGNCPA_00217	18.0000	7.0000	837.3333	2687.6667	0.0215	0.0026	0.0218	0.0026	8.3598	8.2538
9 13	GDLDHBPN_00219 QMY48_02668	35.0000	14.0000	838.5000	2686.5000	0.0417	0.0052	0.0429	0.0052	8.2127	8.0098
9 14	GDLDHBPN_00219 IKMEBEEC_00216	33.0000	14.0000	838.5000	2686.5000	0.0394	0.0052	0.0404	0.0052	7.7305	7.5521
9 15	GDLDHBPN_00219 FBLGNDLJ_04037	72.0000	16.0000	837.1667	2687.8333	0.0860	0.0060	0.0913	0.0060	15.2846	14.4478
9 16	GDLDHBPN_00219 JDMOPNBJ_00101	73.0000	13.0000	837.0000	2688.0000	0.0872	0.0048	0.0927	0.0049	19.1094	18.0336
9 17	GDLDHBPN_00219 GDGKLOPL_02750	72.0000	13.0000	837.0000	2688.0000	0.0860	0.0048	0.0914	0.0049	18.8310	17.7866
10 11	EDHEJPPJ_03974 ODFMHJOM_02443	21.0000	10.0000	837.1667	2687.8333	0.0251	0.0037	0.0255	0.0037	6.8406	6.7423
10 12	EDHEJPPJ_03974 KKIGNCPA_00217	18.0000	9.0000	837.0000	2688.0000	0.0215	0.0033	0.0218	0.0034	6.5023	6.4229
10 13	EDHEJPPJ_03974 QMY48_02668	35.0000	16.0000	838.1667	2686.8333	0.0418	0.0060	0.0430	0.0060	7.1864	7.0123
10 14	EDHEJPPJ_03974 IKMEBEEC_00216	33.0000	16.0000	838.1667	2686.8333	0.0394	0.0060	0.0404	0.0060	6.7644	6.6116
10 15	EDHEJPPJ_03974 FBLGNDLJ_04037	72.0000	18.0000	836.8333	2688.1667	0.0860	0.0067	0.0914	0.0067	13.5869	12.8492
10 16	EDHEJPPJ_03974 JDMOPNBJ_00101	73.0000	15.0000	836.6667	2688.3333	0.0873	0.0056	0.0928	0.0056	16.5623	15.6373
10 17	EDHEJPPJ_03974 GDGKLOPL_02750	72.0000	15.0000	836.6667	2688.3333	0.0861	0.0056	0.0914	0.0056	16.3210	15.4231
11 12	ODFMHJOM_02443 KKIGNCPA_00217	20.0000	9.0000	837.1667	2687.8333	0.0239	0.0033	0.0243	0.0034	7.2346	7.1347
11 13	ODFMHJOM_02443 QMY48_02668	37.0000	14.0000	838.3333	2686.6667	0.0441	0.0052	0.0455	0.0052	8.6988	8.4698
11 14	ODFMHJOM_02443 IKMEBEEC_00216	35.0000	14.0000	838.3333	2686.6667	0.0417	0.0052	0.0430	0.0052	8.2149	8.0119
11 15	ODFMHJOM_02443 FBLGNDLJ_04037	70.0000	16.0000	837.0000	2688.0000	0.0836	0.0060	0.0887	0.0060	14.8379	14.0502
11 16	ODFMHJOM_02443 JDMOPNBJ_00101	71.0000	13.0000	836.8333	2688.1667	0.0848	0.0048	0.0900	0.0049	18.5582	17.5441
11 17	ODFMHJOM_02443 GDGKLOPL_02750	70.0000	13.0000	836.8333	2688.1667	0.0836	0.0048	0.0887	0.0049	18.2807	17.2970
12 13	KKIGNCPA_00217 QMY48_02668	29.0000	11.0000	838.1667	2686.8333	0.0346	0.0041	0.0354	0.0041	8.6287	8.4511
12 14	KKIGNCPA_00217 IKMEBEEC_00216	27.0000	11.0000	838.1667	2686.8333	0.0322	0.0041	0.0329	0.0041	8.0203	7.8683
12 15	KKIGNCPA_00217 FBLGNDLJ_04037	58.0000	15.0000	836.8333	2688.1667	0.0693	0.0056	0.0727	0.0056	12.9843	12.4209
12 16	KKIGNCPA_00217 JDMOPNBJ_00101	59.0000	12.0000	836.6667	2688.3333	0.0705	0.0045	0.0741	0.0045	16.5414	15.7980
12 17	KKIGNCPA_00217 GDGKLOPL_02750	58.0000	12.0000	836.6667	2688.3333	0.0693	0.0045	0.0727	0.0045	16.2469	15.5302
13 14	QMY48_02668 IKMEBEEC_00216	2.0000	0.0000	839.3333	2685.6667	0.0024	0.0000	0.0024	0.0000	nan	nan
13 15	QMY48_02668 FBLGNDLJ_04037	55.0000	16.0000	838.0000	2687.0000	0.0656	0.0060	0.0687	0.0060	11.4887	11.0222
13 16	QMY48_02668 JDMOPNBJ_00101	56.0000	13.0000	837.8333	2687.1667	0.0668	0.0048	0.0700	0.0049	14.4241	13.8160
13 17	QMY48_02668 GDGKLOPL_02750	55.0000	13.0000	837.8333	2687.1667	0.0656	0.0048	0.0687	0.0049	14.1544	13.5693
14 15	IKMEBEEC_00216 FBLGNDLJ_04037	55.0000	16.0000	838.0000	2687.0000	0.0656	0.0060	0.0687	0.0060	11.4887	11.0222
14 16	IKMEBEEC_00216 JDMOPNBJ_00101	56.0000	13.0000	837.8333	2687.1667	0.0668	0.0048	0.0700	0.0049	14.4241	13.8160
14 17	IKMEBEEC_00216 GDGKLOPL_02750	55.0000	13.0000	837.8333	2687.1667	0.0656	0.0048	0.0687	0.0049	14.1544	13.5693
15 16	FBLGNDLJ_04037 JDMOPNBJ_00101	1.0000	3.0000	836.5000	2688.5000	0.0012	0.0011	0.0012	0.0011	1.0714	1.0713
15 17	FBLGNDLJ_04037 GDGKLOPL_02750	0.0000	3.0000	836.5000	2688.5000	0.0000	0.0011	0.0000	0.0011	nan	nan
16 17	JDMOPNBJ_00101 GDGKLOPL_02750	1.0000	0.0000	836.3333	2688.6667	0.0012	0.0000	0.0012	0.0000	nan	nan
Averages of all pairwise comparisons:
ds = 0.0424 dn = 0.0035 ds/dn = 10.7806 ps/pn = 10.4191
Averages of the first sequence compared to others:
ds = 0.0312 dn = 0.0027 ds/dn = 9.7841 ps/pn = 9.5081

## Sheet: TssA 4
Compare	Sequence names	Sd	Sn	S	N	ps	pn	ds	dn	ds/dn	ps/pn
0 1	AIOGLFLF_00219 AFDKCOBN_03329	0.0000	1.0000	338.3333	1074.6667	0.0000	0.0009	0.0000	0.0009	nan	nan
0 2	AIOGLFLF_00219 EOGGLMOO_03035	1.0000	2.0000	338.0000	1075.0000	0.0030	0.0019	0.0030	0.0019	1.5914	1.5902
0 3	AIOGLFLF_00219 FJGEGJGA_03671	2.0000	2.0000	337.6667	1075.3333	0.0059	0.0019	0.0059	0.0019	3.1933	3.1846
0 4	AIOGLFLF_00219 BEKCCEAK_00752	1.0000	3.0000	338.0000	1075.0000	0.0030	0.0028	0.0030	0.0028	1.0603	1.0602
0 5	AIOGLFLF_00219 FEGHAJEG_01128	0.0000	2.0000	338.3333	1074.6667	0.0000	0.0019	0.0000	0.0019	nan	nan
0 6	AIOGLFLF_00219 IKMEBEEC_00217	1.0000	3.0000	338.3333	1074.6667	0.0030	0.0028	0.0030	0.0028	1.0589	1.0588
0 7	AIOGLFLF_00219 QMY48_02667	1.0000	2.0000	338.3333	1074.6667	0.0030	0.0019	0.0030	0.0019	1.5893	1.5882
0 8	AIOGLFLF_00219 LMLAAHJO_02077	2.0000	2.0000	338.1667	1074.8333	0.0059	0.0019	0.0059	0.0019	3.1871	3.1784
0 9	AIOGLFLF_00219 GDLDHBPN_00220	2.0000	3.0000	338.1667	1074.8333	0.0059	0.0028	0.0059	0.0028	2.1234	2.1189
0 10	AIOGLFLF_00219 FBLGNDLJ_04036	106.3333	80.6667	338.0000	1075.0000	0.3146	0.0750	0.4078	0.0791	5.1585	4.1924
1 2	AFDKCOBN_03329 EOGGLMOO_03035	1.0000	1.0000	338.6667	1074.3333	0.0030	0.0009	0.0030	0.0009	3.1765	3.1722
1 3	AFDKCOBN_03329 FJGEGJGA_03671	2.0000	1.0000	338.3333	1074.6667	0.0059	0.0009	0.0059	0.0009	6.3739	6.3527
1 4	AFDKCOBN_03329 BEKCCEAK_00752	1.0000	2.0000	338.6667	1074.3333	0.0030	0.0019	0.0030	0.0019	1.5873	1.5861
1 5	AFDKCOBN_03329 FEGHAJEG_01128	0.0000	1.0000	339.0000	1074.0000	0.0000	0.0009	0.0000	0.0009	nan	nan
1 6	AFDKCOBN_03329 IKMEBEEC_00217	1.0000	2.0000	339.0000	1074.0000	0.0029	0.0019	0.0030	0.0019	1.5852	1.5841
1 7	AFDKCOBN_03329 QMY48_02667	1.0000	1.0000	339.0000	1074.0000	0.0029	0.0009	0.0030	0.0009	3.1724	3.1681
1 8	AFDKCOBN_03329 LMLAAHJO_02077	2.0000	1.0000	338.8333	1074.1667	0.0059	0.0009	0.0059	0.0009	6.3615	6.3404
1 9	AFDKCOBN_03329 GDLDHBPN_00220	2.0000	2.0000	338.8333	1074.1667	0.0059	0.0019	0.0059	0.0019	3.1788	3.1702
1 10	AFDKCOBN_03329 FBLGNDLJ_04036	107.3333	79.6667	338.6667	1074.3333	0.3169	0.0742	0.4119	0.0781	5.2750	4.2739
2 3	EOGGLMOO_03035 FJGEGJGA_03671	1.0000	0.0000	338.0000	1075.0000	0.0030	0.0000	0.0030	0.0000	nan	nan
2 4	EOGGLMOO_03035 BEKCCEAK_00752	0.0000	1.0000	338.3333	1074.6667	0.0000	0.0009	0.0000	0.0009	nan	nan
2 5	EOGGLMOO_03035 FEGHAJEG_01128	1.0000	1.0000	338.6667	1074.3333	0.0030	0.0009	0.0030	0.0009	3.1765	3.1722
2 6	EOGGLMOO_03035 IKMEBEEC_00217	0.0000	3.0000	338.6667	1074.3333	0.0000	0.0028	0.0000	0.0028	nan	nan
2 7	EOGGLMOO_03035 QMY48_02667	0.0000	2.0000	338.6667	1074.3333	0.0000	0.0019	0.0000	0.0019	nan	nan
2 8	EOGGLMOO_03035 LMLAAHJO_02077	1.0000	2.0000	338.5000	1074.5000	0.0030	0.0019	0.0030	0.0019	1.5883	1.5871
2 9	EOGGLMOO_03035 GDLDHBPN_00220	1.0000	3.0000	338.5000	1074.5000	0.0030	0.0028	0.0030	0.0028	1.0582	1.0581
2 10	EOGGLMOO_03035 FBLGNDLJ_04036	106.3333	80.6667	338.3333	1074.6667	0.3143	0.0751	0.4073	0.0791	5.1501	4.1870
3 4	FJGEGJGA_03671 BEKCCEAK_00752	1.0000	1.0000	338.0000	1075.0000	0.0030	0.0009	0.0030	0.0009	3.1848	3.1805
3 5	FJGEGJGA_03671 FEGHAJEG_01128	2.0000	1.0000	338.3333	1074.6667	0.0059	0.0009	0.0059	0.0009	6.3739	6.3527
3 6	FJGEGJGA_03671 IKMEBEEC_00217	1.0000	3.0000	338.3333	1074.6667	0.0030	0.0028	0.0030	0.0028	1.0589	1.0588
3 7	FJGEGJGA_03671 QMY48_02667	1.0000	2.0000	338.3333	1074.6667	0.0030	0.0019	0.0030	0.0019	1.5893	1.5882
3 8	FJGEGJGA_03671 LMLAAHJO_02077	2.0000	2.0000	338.1667	1074.8333	0.0059	0.0019	0.0059	0.0019	3.1871	3.1784
3 9	FJGEGJGA_03671 GDLDHBPN_00220	2.0000	3.0000	338.1667	1074.8333	0.0059	0.0028	0.0059	0.0028	2.1234	2.1189
3 10	FJGEGJGA_03671 FBLGNDLJ_04036	106.3333	81.6667	338.0000	1075.0000	0.3146	0.0760	0.4078	0.0801	5.0919	4.1411
4 5	BEKCCEAK_00752 FEGHAJEG_01128	1.0000	2.0000	338.6667	1074.3333	0.0030	0.0019	0.0030	0.0019	1.5873	1.5861
4 6	BEKCCEAK_00752 IKMEBEEC_00217	0.0000	4.0000	338.6667	1074.3333	0.0000	0.0037	0.0000	0.0037	nan	nan
4 7	BEKCCEAK_00752 QMY48_02667	0.0000	3.0000	338.6667	1074.3333	0.0000	0.0028	0.0000	0.0028	nan	nan
4 8	BEKCCEAK_00752 LMLAAHJO_02077	1.0000	3.0000	338.5000	1074.5000	0.0030	0.0028	0.0030	0.0028	1.0582	1.0581
4 9	BEKCCEAK_00752 GDLDHBPN_00220	1.0000	4.0000	338.5000	1074.5000	0.0030	0.0037	0.0030	0.0037	0.7932	0.7936
4 10	BEKCCEAK_00752 FBLGNDLJ_04036	106.3333	81.6667	338.3333	1074.6667	0.3143	0.0760	0.4073	0.0801	5.0836	4.1357
5 6	FEGHAJEG_01128 IKMEBEEC_00217	1.0000	3.0000	339.0000	1074.0000	0.0029	0.0028	0.0030	0.0028	1.0562	1.0560
5 7	FEGHAJEG_01128 QMY48_02667	1.0000	2.0000	339.0000	1074.0000	0.0029	0.0019	0.0030	0.0019	1.5852	1.5841
5 8	FEGHAJEG_01128 LMLAAHJO_02077	2.0000	2.0000	338.8333	1074.1667	0.0059	0.0019	0.0059	0.0019	3.1788	3.1702
5 9	FEGHAJEG_01128 GDLDHBPN_00220	2.0000	3.0000	338.8333	1074.1667	0.0059	0.0028	0.0059	0.0028	2.1179	2.1135
5 10	FEGHAJEG_01128 FBLGNDLJ_04036	107.3333	80.6667	338.6667	1074.3333	0.3169	0.0751	0.4119	0.0791	5.2061	4.2209
6 7	IKMEBEEC_00217 QMY48_02667	0.0000	1.0000	339.0000	1074.0000	0.0000	0.0009	0.0000	0.0009	nan	nan
6 8	IKMEBEEC_00217 LMLAAHJO_02077	1.0000	1.0000	338.8333	1074.1667	0.0030	0.0009	0.0030	0.0009	3.1745	3.1702
6 9	IKMEBEEC_00217 GDLDHBPN_00220	1.0000	2.0000	338.8333	1074.1667	0.0030	0.0019	0.0030	0.0019	1.5863	1.5851
6 10	IKMEBEEC_00217 FBLGNDLJ_04036	106.3333	80.6667	338.6667	1074.3333	0.3140	0.0751	0.4068	0.0791	5.1416	4.1816
7 8	QMY48_02667 LMLAAHJO_02077	1.0000	0.0000	338.8333	1074.1667	0.0030	0.0000	0.0030	0.0000	nan	nan
7 9	QMY48_02667 GDLDHBPN_00220	1.0000	1.0000	338.8333	1074.1667	0.0030	0.0009	0.0030	0.0009	3.1745	3.1702
7 10	QMY48_02667 FBLGNDLJ_04036	106.3333	79.6667	338.6667	1074.3333	0.3140	0.0742	0.4068	0.0781	5.2097	4.2341
8 9	LMLAAHJO_02077 GDLDHBPN_00220	0.0000	1.0000	338.6667	1074.3333	0.0000	0.0009	0.0000	0.0009	nan	nan
8 10	LMLAAHJO_02077 FBLGNDLJ_04036	107.3333	79.6667	338.5000	1074.5000	0.3171	0.0741	0.4121	0.0781	5.2793	4.2767
9 10	GDLDHBPN_00220 FBLGNDLJ_04036	107.3333	80.6667	338.5000	1074.5000	0.3171	0.0751	0.4121	0.0791	5.2103	4.2237
Averages of all pairwise comparisons:
ds = 0.0982 dn = 0.0198 ds/dn = 3.1092 ps/pn = 2.8791
Averages of the first sequence compared to others:
ds = 0.0547 dn = 0.0119 ds/dn = 2.3703 ps/pn = 2.2465

## Sheet: VasI 5
Compare	Sequence names	Sd	Sn	S	N	ps	pn	ds	dn	ds/dn	ps/pn
0 1	AIOGLFLF_00220 QMY48_02666	1.0000	0.0000	194.6667	549.3333	0.0051	0.0000	0.0052	0.0000	nan	nan
0 2	AIOGLFLF_00220 EOGGLMOO_03034	5.0000	2.0000	195.0000	549.0000	0.0256	0.0036	0.0261	0.0037	7.1442	7.0385
0 3	AIOGLFLF_00220 NHAKNPMD_02122	5.0000	3.0000	195.3333	548.6667	0.0256	0.0055	0.0260	0.0055	4.7458	4.6815
0 4	AIOGLFLF_00220 LDJLFAFO_00553	22.0000	15.0000	194.5000	549.5000	0.1131	0.0273	0.1226	0.0278	4.4093	4.1436
1 2	QMY48_02666 EOGGLMOO_03034	4.0000	2.0000	195.0000	549.0000	0.0205	0.0036	0.0208	0.0037	5.6953	5.6308
1 3	QMY48_02666 NHAKNPMD_02122	4.0000	3.0000	195.3333	548.6667	0.0205	0.0055	0.0208	0.0055	3.7834	3.7452
1 4	QMY48_02666 LDJLFAFO_00553	23.0000	15.0000	194.5000	549.5000	0.1183	0.0273	0.1287	0.0278	4.6279	4.3320
2 3	EOGGLMOO_03034 NHAKNPMD_02122	0.0000	1.0000	195.6667	548.3333	0.0000	0.0018	0.0000	0.0018	nan	nan
2 4	EOGGLMOO_03034 LDJLFAFO_00553	25.0000	15.0000	194.8333	549.1667	0.1283	0.0273	0.1407	0.0278	5.0579	4.6977
3 4	NHAKNPMD_02122 LDJLFAFO_00553	25.0000	16.0000	195.1667	548.8333	0.1281	0.0292	0.1405	0.0297	4.7240	4.3939
Averages of all pairwise comparisons:
ds = 0.0783 dn = 0.0164 ds/dn = 5.0235 ps/pn = 4.8329
Averages of the first sequence compared to others:
ds = 0.0582 dn = 0.0123 ds/dn = 5.4331 ps/pn = 5.2878

## Sheet: TssH 6
Compare	Sequence names	Sd	Sn	S	N	ps	pn	ds	dn	ds/dn	ps/pn
0 1	AIOGLFLF_00221 EOGGLMOO_03033	8.0000	3.0000	694.0000	2072.0000	0.0115	0.0014	0.0116	0.0014	8.0156	7.9616
0 2	AIOGLFLF_00221 ODFMHJOM_02440	8.0000	5.0000	694.0000	2072.0000	0.0115	0.0024	0.0116	0.0024	4.8063	4.7769
0 3	AIOGLFLF_00221 FJGEGJGA_03669	9.0000	3.0000	694.0000	2072.0000	0.0130	0.0014	0.0131	0.0014	9.0264	8.9568
0 4	AIOGLFLF_00221 BEKCCEAK_00750	8.0000	4.0000	693.5000	2072.5000	0.0115	0.0019	0.0116	0.0019	6.0156	5.9769
0 5	AIOGLFLF_00221 NHAKNPMD_02121	9.0000	5.0000	694.0000	2072.0000	0.0130	0.0024	0.0131	0.0024	5.4123	5.3741
0 6	AIOGLFLF_00221 AFDKCOBN_03331	4.0000	2.0000	694.0000	2072.0000	0.0058	0.0010	0.0058	0.0010	5.9904	5.9712
0 7	AIOGLFLF_00221 IKMEBEEC_00219	32.0000	5.0000	694.1667	2071.8333	0.0461	0.0024	0.0476	0.0024	19.6822	19.1017
0 8	AIOGLFLF_00221 KKIGNCPA_00220	42.0000	8.0000	692.5000	2067.5000	0.0606	0.0039	0.0632	0.0039	16.3021	15.6742
0 9	AIOGLFLF_00221 LMLAAHJO_02075	41.0000	12.0000	695.3333	2076.6667	0.0590	0.0058	0.0614	0.0058	10.5866	10.2041
0 10	AIOGLFLF_00221 QMY48_02665	47.0000	11.0000	695.5000	2076.5000	0.0676	0.0053	0.0708	0.0053	13.3212	12.7567
0 11	AIOGLFLF_00221 BIFOEGHJ_01479	47.0000	11.0000	695.5000	2076.5000	0.0676	0.0053	0.0708	0.0053	13.3212	12.7567
0 12	AIOGLFLF_00221 JHHJBPEN_00052	47.0000	12.0000	695.5000	2076.5000	0.0676	0.0058	0.0708	0.0058	12.2072	11.6937
0 13	AIOGLFLF_00221 IMBCAEHC_03569	47.0000	10.0000	695.3333	2076.6667	0.0676	0.0048	0.0708	0.0048	14.6629	14.0369
0 14	AIOGLFLF_00221 LDMFNGGI_00100	47.0000	11.0000	695.5000	2076.5000	0.0676	0.0053	0.0708	0.0053	13.3212	12.7567
0 15	AIOGLFLF_00221 EDHEJPPJ_03971	45.0000	10.0000	695.0000	2077.0000	0.0647	0.0048	0.0677	0.0048	14.0192	13.4482
0 16	AIOGLFLF_00221 HAPHADOK_01049	107.0000	28.0000	691.1667	2068.8333	0.1548	0.0135	0.1734	0.0137	12.6957	11.4385
0 17	AIOGLFLF_00221 GDLDHBPN_00222	107.0000	27.0000	691.5000	2068.5000	0.1547	0.0131	0.1733	0.0132	13.1609	11.8545
0 18	AIOGLFLF_00221 CJBNINPF_04083	107.0000	30.0000	690.8333	2069.1667	0.1549	0.0145	0.1735	0.0146	11.8499	10.6828
0 19	AIOGLFLF_00221 BMGNLIKB_03920	105.0000	25.0000	692.0000	2068.0000	0.1517	0.0121	0.1695	0.0122	13.9101	12.5514
0 20	AIOGLFLF_00221 FBLGNDLJ_04034	140.0000	34.0000	690.8333	2069.1667	0.2027	0.0164	0.2362	0.0166	14.2192	12.3331
0 21	AIOGLFLF_00221 LKBMAAID_01868	140.0000	35.0000	690.8333	2069.1667	0.2027	0.0169	0.2362	0.0171	13.8084	11.9807
1 2	EOGGLMOO_03033 ODFMHJOM_02440	0.0000	2.0000	694.3333	2071.6667	0.0000	0.0010	0.0000	0.0010	nan	nan
1 3	EOGGLMOO_03033 FJGEGJGA_03669	1.0000	0.0000	694.3333	2071.6667	0.0014	0.0000	0.0014	0.0000	nan	nan
1 4	EOGGLMOO_03033 BEKCCEAK_00750	0.0000	1.0000	693.8333	2072.1667	0.0000	0.0005	0.0000	0.0005	nan	nan
1 5	EOGGLMOO_03033 NHAKNPMD_02121	1.0000	2.0000	694.3333	2071.6667	0.0014	0.0010	0.0014	0.0010	1.4923	1.4918
1 6	EOGGLMOO_03033 AFDKCOBN_03331	4.0000	1.0000	694.3333	2071.6667	0.0058	0.0005	0.0058	0.0005	11.9769	11.9347
1 7	EOGGLMOO_03033 IKMEBEEC_00219	34.0000	4.0000	694.5000	2071.5000	0.0490	0.0019	0.0506	0.0019	26.1847	25.3531
1 8	EOGGLMOO_03033 KKIGNCPA_00220	43.0000	7.0000	692.8333	2067.1667	0.0621	0.0034	0.0648	0.0034	19.0878	18.3281
1 9	EOGGLMOO_03033 LMLAAHJO_02075	44.0000	11.0000	694.3333	2071.6667	0.0634	0.0053	0.0662	0.0053	12.4251	11.9347
1 10	EOGGLMOO_03033 QMY48_02665	48.0000	10.0000	694.5000	2071.5000	0.0691	0.0048	0.0725	0.0048	14.9719	14.3171
1 11	EOGGLMOO_03033 BIFOEGHJ_01479	48.0000	10.0000	694.5000	2071.5000	0.0691	0.0048	0.0725	0.0048	14.9719	14.3171
1 12	EOGGLMOO_03033 JHHJBPEN_00052	48.0000	11.0000	694.5000	2071.5000	0.0691	0.0053	0.0725	0.0053	13.6064	13.0155
1 13	EOGGLMOO_03033 IMBCAEHC_03569	48.0000	9.0000	694.3333	2071.6667	0.0691	0.0043	0.0725	0.0044	16.6464	15.9129
1 14	EOGGLMOO_03033 LDMFNGGI_00100	48.0000	10.0000	694.5000	2071.5000	0.0691	0.0048	0.0725	0.0048	14.9719	14.3171
1 15	EOGGLMOO_03033 EDHEJPPJ_03971	46.0000	9.0000	694.0000	2072.0000	0.0663	0.0043	0.0694	0.0044	15.9302	15.2597
1 16	EOGGLMOO_03033 HAPHADOK_01049	107.0000	27.0000	691.5000	2068.5000	0.1547	0.0131	0.1733	0.0132	13.1609	11.8545
1 17	EOGGLMOO_03033 GDLDHBPN_00222	107.0000	26.0000	691.8333	2068.1667	0.1547	0.0126	0.1732	0.0127	13.6620	12.3025
1 18	EOGGLMOO_03033 CJBNINPF_04083	107.0000	29.0000	691.1667	2068.8333	0.1548	0.0140	0.1734	0.0142	12.2539	11.0441
1 19	EOGGLMOO_03033 BMGNLIKB_03920	108.0000	24.0000	692.3333	2067.6667	0.1560	0.0116	0.1749	0.0117	14.9502	13.4393
1 20	EOGGLMOO_03033 FBLGNDLJ_04034	138.0000	33.0000	691.1667	2068.8333	0.1997	0.0160	0.2322	0.0161	14.3990	12.5172
1 21	EOGGLMOO_03033 LKBMAAID_01868	138.0000	34.0000	691.1667	2068.8333	0.1997	0.0164	0.2322	0.0166	13.9709	12.1491
2 3	ODFMHJOM_02440 FJGEGJGA_03669	1.0000	2.0000	694.3333	2071.6667	0.0014	0.0010	0.0014	0.0010	1.4923	1.4918
2 4	ODFMHJOM_02440 BEKCCEAK_00750	0.0000	3.0000	693.8333	2072.1667	0.0000	0.0014	0.0000	0.0014	nan	nan
2 5	ODFMHJOM_02440 NHAKNPMD_02121	1.0000	4.0000	694.3333	2071.6667	0.0014	0.0019	0.0014	0.0019	0.7457	0.7459
2 6	ODFMHJOM_02440 AFDKCOBN_03331	4.0000	3.0000	694.3333	2071.6667	0.0058	0.0014	0.0058	0.0014	3.9897	3.9782
2 7	ODFMHJOM_02440 IKMEBEEC_00219	34.0000	6.0000	694.5000	2071.5000	0.0490	0.0029	0.0506	0.0029	17.4452	16.9021
2 8	ODFMHJOM_02440 KKIGNCPA_00220	43.0000	9.0000	692.8333	2067.1667	0.0621	0.0044	0.0648	0.0044	14.8365	14.2552
2 9	ODFMHJOM_02440 LMLAAHJO_02075	44.0000	13.0000	694.3333	2071.6667	0.0634	0.0063	0.0662	0.0063	10.5067	10.0986
2 10	ODFMHJOM_02440 QMY48_02665	48.0000	12.0000	694.5000	2071.5000	0.0691	0.0058	0.0725	0.0058	12.4685	11.9309
2 11	ODFMHJOM_02440 BIFOEGHJ_01479	48.0000	12.0000	694.5000	2071.5000	0.0691	0.0058	0.0725	0.0058	12.4685	11.9309
2 12	ODFMHJOM_02440 JHHJBPEN_00052	48.0000	13.0000	694.5000	2071.5000	0.0691	0.0063	0.0725	0.0063	11.5057	11.0131
2 13	ODFMHJOM_02440 IMBCAEHC_03569	48.0000	11.0000	694.3333	2071.6667	0.0691	0.0053	0.0725	0.0053	13.6109	13.0197
2 14	ODFMHJOM_02440 LDMFNGGI_00100	48.0000	12.0000	694.5000	2071.5000	0.0691	0.0058	0.0725	0.0058	12.4685	11.9309
2 15	ODFMHJOM_02440 EDHEJPPJ_03971	46.0000	11.0000	694.0000	2072.0000	0.0663	0.0053	0.0694	0.0053	13.0254	12.4852
2 16	ODFMHJOM_02440 HAPHADOK_01049	107.0000	29.0000	691.5000	2068.5000	0.1547	0.0140	0.1733	0.0142	12.2453	11.0370
2 17	ODFMHJOM_02440 GDLDHBPN_00222	107.0000	28.0000	691.8333	2068.1667	0.1547	0.0135	0.1732	0.0137	12.6778	11.4238
2 18	ODFMHJOM_02440 CJBNINPF_04083	107.0000	31.0000	691.1667	2068.8333	0.1548	0.0150	0.1734	0.0151	11.4558	10.3315
2 19	ODFMHJOM_02440 BMGNLIKB_03920	108.0000	26.0000	692.3333	2067.6667	0.1560	0.0126	0.1749	0.0127	13.7912	12.4055
2 20	ODFMHJOM_02440 FBLGNDLJ_04034	138.0000	35.0000	691.1667	2068.8333	0.1997	0.0169	0.2322	0.0171	13.5673	11.8019
2 21	ODFMHJOM_02440 LKBMAAID_01868	138.0000	36.0000	691.1667	2068.8333	0.1997	0.0174	0.2322	0.0176	13.1861	11.4741
3 4	FJGEGJGA_03669 BEKCCEAK_00750	1.0000	1.0000	693.8333	2072.1667	0.0014	0.0005	0.0014	0.0005	2.9885	2.9865
3 5	FJGEGJGA_03669 NHAKNPMD_02121	2.0000	2.0000	694.3333	2071.6667	0.0029	0.0010	0.0029	0.0010	2.9875	2.9837
3 6	FJGEGJGA_03669 AFDKCOBN_03331	5.0000	1.0000	694.3333	2071.6667	0.0072	0.0005	0.0072	0.0005	14.9856	14.9184
3 7	FJGEGJGA_03669 IKMEBEEC_00219	35.0000	4.0000	694.5000	2071.5000	0.0504	0.0019	0.0522	0.0019	26.9822	26.0988
3 8	FJGEGJGA_03669 KKIGNCPA_00220	44.0000	7.0000	692.8333	2067.1667	0.0635	0.0034	0.0664	0.0034	19.5520	18.7543
3 9	FJGEGJGA_03669 LMLAAHJO_02075	45.0000	11.0000	694.3333	2071.6667	0.0648	0.0053	0.0678	0.0053	12.7206	12.2060
3 10	FJGEGJGA_03669 QMY48_02665	49.0000	10.0000	694.5000	2071.5000	0.0706	0.0048	0.0741	0.0048	15.2997	14.6153
3 11	FJGEGJGA_03669 BIFOEGHJ_01479	49.0000	10.0000	694.5000	2071.5000	0.0706	0.0048	0.0741	0.0048	15.2997	14.6153
3 12	FJGEGJGA_03669 JHHJBPEN_00052	49.0000	11.0000	694.5000	2071.5000	0.0706	0.0053	0.0741	0.0053	13.9044	13.2867
3 13	FJGEGJGA_03669 IMBCAEHC_03569	49.0000	9.0000	694.3333	2071.6667	0.0706	0.0043	0.0741	0.0044	17.0109	16.2445
3 14	FJGEGJGA_03669 LDMFNGGI_00100	49.0000	10.0000	694.5000	2071.5000	0.0706	0.0048	0.0741	0.0048	15.2997	14.6153
3 15	FJGEGJGA_03669 EDHEJPPJ_03971	47.0000	9.0000	694.0000	2072.0000	0.0677	0.0043	0.0710	0.0044	16.2935	15.5914
3 16	FJGEGJGA_03669 HAPHADOK_01049	108.0000	27.0000	691.5000	2068.5000	0.1562	0.0131	0.1751	0.0132	13.2995	11.9653
3 17	FJGEGJGA_03669 GDLDHBPN_00222	108.0000	26.0000	691.8333	2068.1667	0.1561	0.0126	0.1750	0.0127	13.8058	12.4175
3 18	FJGEGJGA_03669 CJBNINPF_04083	108.0000	29.0000	691.1667	2068.8333	0.1563	0.0140	0.1752	0.0142	12.3829	11.1473
3 19	FJGEGJGA_03669 BMGNLIKB_03920	109.0000	24.0000	692.3333	2067.6667	0.1574	0.0116	0.1767	0.0117	15.1063	13.5638
3 20	FJGEGJGA_03669 FBLGNDLJ_04034	139.0000	33.0000	691.1667	2068.8333	0.2011	0.0160	0.2341	0.0161	14.5214	12.6079
3 21	FJGEGJGA_03669 LKBMAAID_01868	139.0000	34.0000	691.1667	2068.8333	0.2011	0.0164	0.2341	0.0166	14.0897	12.2371
4 5	BEKCCEAK_00750 NHAKNPMD_02121	1.0000	3.0000	693.8333	2072.1667	0.0014	0.0014	0.0014	0.0014	0.9955	0.9955
4 6	BEKCCEAK_00750 AFDKCOBN_03331	4.0000	2.0000	693.8333	2072.1667	0.0058	0.0010	0.0058	0.0010	5.9923	5.9731
4 7	BEKCCEAK_00750 IKMEBEEC_00219	34.0000	5.0000	694.0000	2072.0000	0.0490	0.0024	0.0507	0.0024	20.9617	20.3020
4 8	BEKCCEAK_00750 KKIGNCPA_00220	43.0000	8.0000	692.3333	2067.6667	0.0621	0.0039	0.0648	0.0039	16.7131	16.0525
4 9	BEKCCEAK_00750 LMLAAHJO_02075	44.0000	12.0000	693.8333	2072.1667	0.0634	0.0058	0.0663	0.0058	11.3973	10.9507
4 10	BEKCCEAK_00750 QMY48_02665	48.0000	11.0000	694.0000	2072.0000	0.0692	0.0053	0.0726	0.0053	13.6200	13.0280
4 11	BEKCCEAK_00750 BIFOEGHJ_01479	48.0000	11.0000	694.0000	2072.0000	0.0692	0.0053	0.0726	0.0053	13.6200	13.0280
4 12	BEKCCEAK_00750 JHHJBPEN_00052	48.0000	12.0000	694.0000	2072.0000	0.0692	0.0058	0.0726	0.0058	12.4810	11.9424
4 13	BEKCCEAK_00750 IMBCAEHC_03569	48.0000	10.0000	693.8333	2072.1667	0.0692	0.0048	0.0726	0.0048	14.9918	14.3354
4 14	BEKCCEAK_00750 LDMFNGGI_00100	48.0000	11.0000	694.0000	2072.0000	0.0692	0.0053	0.0726	0.0053	13.6200	13.0280
4 15	BEKCCEAK_00750 EDHEJPPJ_03971	46.0000	10.0000	693.5000	2072.5000	0.0663	0.0048	0.0694	0.0048	14.3469	13.7469
4 16	BEKCCEAK_00750 HAPHADOK_01049	107.0000	28.0000	691.0000	2069.0000	0.1548	0.0135	0.1734	0.0137	12.7002	11.4422
4 17	BEKCCEAK_00750 GDLDHBPN_00222	107.0000	27.0000	691.3333	2068.6667	0.1548	0.0131	0.1733	0.0132	13.1656	11.8583
4 18	BEKCCEAK_00750 CJBNINPF_04083	107.0000	30.0000	690.6667	2069.3333	0.1549	0.0145	0.1735	0.0146	11.8541	10.6862
4 19	BEKCCEAK_00750 BMGNLIKB_03920	108.0000	25.0000	691.8333	2068.1667	0.1561	0.0121	0.1750	0.0122	14.3627	12.9142
4 20	BEKCCEAK_00750 FBLGNDLJ_04034	138.0000	34.0000	690.6667	2069.3333	0.1998	0.0164	0.2324	0.0166	13.9862	12.1608
4 21	BEKCCEAK_00750 LKBMAAID_01868	138.0000	35.0000	690.6667	2069.3333	0.1998	0.0169	0.2324	0.0171	13.5821	11.8133
5 6	NHAKNPMD_02121 AFDKCOBN_03331	5.0000	3.0000	694.3333	2071.6667	0.0072	0.0014	0.0072	0.0014	4.9920	4.9728
5 7	NHAKNPMD_02121 IKMEBEEC_00219	35.0000	6.0000	694.5000	2071.5000	0.0504	0.0029	0.0522	0.0029	17.9766	17.3992
5 8	NHAKNPMD_02121 KKIGNCPA_00220	44.0000	9.0000	692.8333	2067.1667	0.0635	0.0044	0.0664	0.0044	15.1972	14.5867
5 9	NHAKNPMD_02121 LMLAAHJO_02075	45.0000	13.0000	694.3333	2071.6667	0.0648	0.0063	0.0678	0.0063	10.7566	10.3281
5 10	NHAKNPMD_02121 QMY48_02665	49.0000	12.0000	694.5000	2071.5000	0.0706	0.0058	0.0741	0.0058	12.7415	12.1794
5 11	NHAKNPMD_02121 BIFOEGHJ_01479	49.0000	12.0000	694.5000	2071.5000	0.0706	0.0058	0.0741	0.0058	12.7415	12.1794
5 12	NHAKNPMD_02121 JHHJBPEN_00052	49.0000	13.0000	694.5000	2071.5000	0.0706	0.0063	0.0741	0.0063	11.7576	11.2426
5 13	NHAKNPMD_02121 IMBCAEHC_03569	49.0000	11.0000	694.3333	2071.6667	0.0706	0.0053	0.0741	0.0053	13.9090	13.2909
5 14	NHAKNPMD_02121 LDMFNGGI_00100	49.0000	12.0000	694.5000	2071.5000	0.0706	0.0058	0.0741	0.0058	12.7415	12.1794
5 15	NHAKNPMD_02121 EDHEJPPJ_03971	47.0000	11.0000	694.0000	2072.0000	0.0677	0.0053	0.0710	0.0053	13.3224	12.7566
5 16	NHAKNPMD_02121 HAPHADOK_01049	108.0000	29.0000	691.5000	2068.5000	0.1562	0.0140	0.1751	0.0142	12.3742	11.1401
5 17	NHAKNPMD_02121 GDLDHBPN_00222	108.0000	28.0000	691.8333	2068.1667	0.1561	0.0135	0.1750	0.0137	12.8113	11.5305
5 18	NHAKNPMD_02121 CJBNINPF_04083	108.0000	31.0000	691.1667	2068.8333	0.1563	0.0150	0.1752	0.0151	11.5764	10.4281
5 19	NHAKNPMD_02121 BMGNLIKB_03920	109.0000	26.0000	692.3333	2067.6667	0.1574	0.0126	0.1767	0.0127	13.9352	12.5204
5 20	NHAKNPMD_02121 FBLGNDLJ_04034	139.0000	35.0000	691.1667	2068.8333	0.2011	0.0169	0.2341	0.0171	13.6827	11.8875
5 21	NHAKNPMD_02121 LKBMAAID_01868	139.0000	36.0000	691.1667	2068.8333	0.2011	0.0174	0.2341	0.0176	13.2982	11.5573
6 7	AFDKCOBN_03331 IKMEBEEC_00219	32.0000	3.0000	694.5000	2071.5000	0.0461	0.0014	0.0476	0.0014	32.8032	31.8157
6 8	AFDKCOBN_03331 KKIGNCPA_00220	39.0000	6.0000	692.8333	2067.1667	0.0563	0.0029	0.0585	0.0029	20.1210	19.3937
6 9	AFDKCOBN_03331 LMLAAHJO_02075	40.0000	10.0000	694.3333	2071.6667	0.0576	0.0048	0.0599	0.0048	12.3780	11.9347
6 10	AFDKCOBN_03331 QMY48_02665	44.0000	9.0000	694.5000	2071.5000	0.0634	0.0043	0.0662	0.0044	15.1910	14.5822
6 11	AFDKCOBN_03331 BIFOEGHJ_01479	44.0000	9.0000	694.5000	2071.5000	0.0634	0.0043	0.0662	0.0044	15.1910	14.5822
6 12	AFDKCOBN_03331 JHHJBPEN_00052	44.0000	10.0000	694.5000	2071.5000	0.0634	0.0048	0.0662	0.0048	13.6674	13.1240
6 13	AFDKCOBN_03331 IMBCAEHC_03569	44.0000	8.0000	694.3333	2071.6667	0.0634	0.0039	0.0662	0.0039	17.1010	16.4102
6 14	AFDKCOBN_03331 LDMFNGGI_00100	44.0000	9.0000	694.5000	2071.5000	0.0634	0.0043	0.0662	0.0044	15.1910	14.5822
6 15	AFDKCOBN_03331 EDHEJPPJ_03971	42.0000	8.0000	694.0000	2072.0000	0.0605	0.0039	0.0631	0.0039	16.3009	15.6744
6 16	AFDKCOBN_03331 HAPHADOK_01049	106.0000	26.0000	691.5000	2068.5000	0.1533	0.0126	0.1715	0.0127	13.5280	12.1954
6 17	AFDKCOBN_03331 GDLDHBPN_00222	106.0000	25.0000	691.8333	2068.1667	0.1532	0.0121	0.1714	0.0122	14.0638	12.6751
6 18	AFDKCOBN_03331 CJBNINPF_04083	106.0000	28.0000	691.1667	2068.8333	0.1534	0.0135	0.1716	0.0137	12.5624	11.3316
6 19	AFDKCOBN_03331 BMGNLIKB_03920	106.0000	23.0000	692.3333	2067.6667	0.1531	0.0111	0.1712	0.0112	15.2806	13.7640
6 20	AFDKCOBN_03331 FBLGNDLJ_04034	139.0000	32.0000	691.1667	2068.8333	0.2011	0.0155	0.2341	0.0156	14.9801	13.0019
6 21	AFDKCOBN_03331 LKBMAAID_01868	139.0000	33.0000	691.1667	2068.8333	0.2011	0.0160	0.2341	0.0161	14.5214	12.6079
7 8	IKMEBEEC_00219 KKIGNCPA_00220	59.0000	7.0000	693.0000	2067.0000	0.0851	0.0034	0.0904	0.0034	26.6245	25.1398
7 9	IKMEBEEC_00219 LMLAAHJO_02075	32.0000	9.0000	694.5000	2071.5000	0.0461	0.0043	0.0476	0.0044	10.9133	10.6052
7 10	IKMEBEEC_00219 QMY48_02665	62.0000	10.0000	694.6667	2071.3333	0.0893	0.0048	0.0950	0.0048	19.6194	18.4869
7 11	IKMEBEEC_00219 BIFOEGHJ_01479	62.0000	10.0000	694.6667	2071.3333	0.0893	0.0048	0.0950	0.0048	19.6194	18.4869
7 12	IKMEBEEC_00219 JHHJBPEN_00052	62.0000	11.0000	694.6667	2071.3333	0.0893	0.0053	0.0950	0.0053	17.8300	16.8063
7 13	IKMEBEEC_00219 IMBCAEHC_03569	64.0000	9.0000	694.5000	2071.5000	0.0922	0.0043	0.0983	0.0044	22.5656	21.2105
7 14	IKMEBEEC_00219 LDMFNGGI_00100	62.0000	10.0000	694.6667	2071.3333	0.0893	0.0048	0.0950	0.0048	19.6194	18.4869
7 15	IKMEBEEC_00219 EDHEJPPJ_03971	64.0000	9.0000	694.1667	2071.8333	0.0922	0.0043	0.0984	0.0044	22.5808	21.2241
7 16	IKMEBEEC_00219 HAPHADOK_01049	112.0000	23.0000	691.6667	2068.3333	0.1619	0.0111	0.1824	0.0112	16.2824	14.5618
7 17	IKMEBEEC_00219 GDLDHBPN_00222	112.0000	22.0000	692.0000	2068.0000	0.1618	0.0106	0.1823	0.0107	17.0161	15.2139
7 18	IKMEBEEC_00219 CJBNINPF_04083	112.0000	25.0000	691.3333	2068.6667	0.1620	0.0121	0.1825	0.0122	14.9807	13.4054
7 19	IKMEBEEC_00219 BMGNLIKB_03920	89.0000	22.0000	692.5000	2067.5000	0.1285	0.0106	0.1410	0.0107	13.1544	12.0779
7 20	IKMEBEEC_00219 FBLGNDLJ_04034	143.0000	29.0000	691.3333	2068.6667	0.2068	0.0140	0.2420	0.0142	17.1016	14.7551
7 21	IKMEBEEC_00219 LKBMAAID_01868	143.0000	30.0000	691.3333	2068.6667	0.2068	0.0145	0.2420	0.0146	16.5261	14.2632
8 9	KKIGNCPA_00220 LMLAAHJO_02075	44.0000	10.0000	692.8333	2067.1667	0.0635	0.0048	0.0664	0.0049	13.6731	13.1280
8 10	KKIGNCPA_00220 QMY48_02665	6.0000	5.0000	693.0000	2067.0000	0.0087	0.0024	0.0087	0.0024	3.5942	3.5792
8 11	KKIGNCPA_00220 BIFOEGHJ_01479	6.0000	5.0000	693.0000	2067.0000	0.0087	0.0024	0.0087	0.0024	3.5942	3.5792
8 12	KKIGNCPA_00220 JHHJBPEN_00052	6.0000	6.0000	693.0000	2067.0000	0.0087	0.0029	0.0087	0.0029	2.9942	2.9827
8 13	KKIGNCPA_00220 IMBCAEHC_03569	6.0000	4.0000	692.8333	2067.1667	0.0087	0.0019	0.0087	0.0019	4.4957	4.4755
8 14	KKIGNCPA_00220 LDMFNGGI_00100	6.0000	5.0000	693.0000	2067.0000	0.0087	0.0024	0.0087	0.0024	3.5942	3.5792
8 15	KKIGNCPA_00220 EDHEJPPJ_03971	6.0000	4.0000	692.5000	2067.5000	0.0087	0.0019	0.0087	0.0019	4.4986	4.4783
8 16	KKIGNCPA_00220 HAPHADOK_01049	67.0000	22.0000	691.3333	2068.6667	0.0969	0.0106	0.1038	0.0107	9.6885	9.1129
8 17	KKIGNCPA_00220 GDLDHBPN_00222	67.0000	21.0000	691.6667	2068.3333	0.0969	0.0102	0.1037	0.0102	10.1463	9.5407
8 18	KKIGNCPA_00220 CJBNINPF_04083	67.0000	24.0000	691.0000	2069.0000	0.0970	0.0116	0.1038	0.0117	8.8814	8.3588
8 19	KKIGNCPA_00220 BMGNLIKB_03920	106.0000	25.0000	692.1667	2067.8333	0.1531	0.0121	0.1713	0.0122	14.0539	12.6669
8 20	KKIGNCPA_00220 FBLGNDLJ_04034	140.0000	34.0000	691.0000	2069.0000	0.2026	0.0164	0.2362	0.0166	14.2140	12.3291
8 21	KKIGNCPA_00220 LKBMAAID_01868	140.0000	35.0000	691.0000	2069.0000	0.2026	0.0169	0.2362	0.0171	13.8034	11.9768
9 10	LMLAAHJO_02075 QMY48_02665	42.0000	7.0000	705.1667	2108.8333	0.0596	0.0033	0.0621	0.0033	18.6545	17.9433
9 11	LMLAAHJO_02075 BIFOEGHJ_01479	42.0000	7.0000	701.1667	2094.8333	0.0599	0.0033	0.0624	0.0033	18.6406	17.9258
9 12	LMLAAHJO_02075 JHHJBPEN_00052	42.0000	8.0000	702.5000	2099.5000	0.0598	0.0038	0.0623	0.0038	16.3094	15.6902
9 13	LMLAAHJO_02075 IMBCAEHC_03569	44.0000	6.0000	702.3333	2099.6667	0.0626	0.0029	0.0654	0.0029	22.8498	21.9234
9 14	LMLAAHJO_02075 LDMFNGGI_00100	42.0000	7.0000	707.8333	2118.1667	0.0593	0.0033	0.0618	0.0033	18.6636	17.9548
9 15	LMLAAHJO_02075 EDHEJPPJ_03971	42.0000	6.0000	712.6667	2137.3333	0.0589	0.0028	0.0614	0.0028	21.8232	20.9935
9 16	LMLAAHJO_02075 HAPHADOK_01049	93.0000	20.0000	691.5000	2068.5000	0.1345	0.0097	0.1482	0.0097	15.2303	13.9097
9 17	LMLAAHJO_02075 GDLDHBPN_00222	93.0000	19.0000	691.8333	2068.1667	0.1344	0.0092	0.1481	0.0092	16.0260	14.6323
9 18	LMLAAHJO_02075 CJBNINPF_04083	93.0000	22.0000	691.1667	2068.8333	0.1346	0.0106	0.1483	0.0107	13.8463	12.6533
9 19	LMLAAHJO_02075 BMGNLIKB_03920	81.0000	19.0000	692.3333	2067.6667	0.1170	0.0092	0.1272	0.0092	13.7572	12.7320
9 20	LMLAAHJO_02075 FBLGNDLJ_04034	146.0000	34.0000	691.1667	2068.8333	0.2112	0.0164	0.2481	0.0166	14.9303	12.8534
9 21	LMLAAHJO_02075 LKBMAAID_01868	146.0000	35.0000	691.1667	2068.8333	0.2112	0.0169	0.2481	0.0171	14.4989	12.4861
10 11	QMY48_02665 BIFOEGHJ_01479	0.0000	0.0000	701.3333	2094.6667	0.0000	0.0000	0.0000	0.0000	nan	nan
10 12	QMY48_02665 JHHJBPEN_00052	0.0000	1.0000	702.6667	2099.3333	0.0000	0.0005	0.0000	0.0005	nan	nan
10 13	QMY48_02665 IMBCAEHC_03569	2.0000	1.0000	702.5000	2099.5000	0.0028	0.0005	0.0029	0.0005	5.9867	5.9772
10 14	QMY48_02665 LDMFNGGI_00100	0.0000	0.0000	705.3333	2108.6667	0.0000	0.0000	0.0000	0.0000	nan	nan
10 15	QMY48_02665 EDHEJPPJ_03971	2.0000	1.0000	704.8333	2109.1667	0.0028	0.0005	0.0028	0.0005	5.9943	5.9849
10 16	QMY48_02665 HAPHADOK_01049	63.0000	19.0000	691.6667	2068.3333	0.0911	0.0092	0.0971	0.0092	10.5063	9.9154
10 17	QMY48_02665 GDLDHBPN_00222	63.0000	18.0000	692.0000	2068.0000	0.0910	0.0087	0.0971	0.0088	11.0861	10.4595
10 18	QMY48_02665 CJBNINPF_04083	63.0000	21.0000	691.3333	2068.6667	0.0911	0.0102	0.0972	0.0102	9.5059	8.9769
10 19	QMY48_02665 BMGNLIKB_03920	102.0000	22.0000	692.5000	2067.5000	0.1473	0.0106	0.1640	0.0107	15.3009	13.8421
10 20	QMY48_02665 FBLGNDLJ_04034	140.0000	35.0000	691.3333	2068.6667	0.2025	0.0169	0.2360	0.0171	13.7933	11.9691
10 21	QMY48_02665 LKBMAAID_01868	140.0000	36.0000	691.3333	2068.6667	0.2025	0.0174	0.2360	0.0176	13.4058	11.6367
11 12	BIFOEGHJ_01479 JHHJBPEN_00052	0.0000	1.0000	701.3333	2094.6667	0.0000	0.0005	0.0000	0.0005	nan	nan
11 13	BIFOEGHJ_01479 IMBCAEHC_03569	2.0000	1.0000	701.1667	2094.8333	0.0029	0.0005	0.0029	0.0005	5.9848	5.9753
11 14	BIFOEGHJ_01479 LDMFNGGI_00100	0.0000	0.0000	701.3333	2094.6667	0.0000	0.0000	0.0000	0.0000	nan	nan
11 15	BIFOEGHJ_01479 EDHEJPPJ_03971	2.0000	1.0000	700.8333	2095.1667	0.0029	0.0005	0.0029	0.0005	5.9886	5.9791
11 16	BIFOEGHJ_01479 HAPHADOK_01049	63.0000	19.0000	691.6667	2068.3333	0.0911	0.0092	0.0971	0.0092	10.5063	9.9154
11 17	BIFOEGHJ_01479 GDLDHBPN_00222	63.0000	18.0000	692.0000	2068.0000	0.0910	0.0087	0.0971	0.0088	11.0861	10.4595
11 18	BIFOEGHJ_01479 CJBNINPF_04083	63.0000	21.0000	691.3333	2068.6667	0.0911	0.0102	0.0972	0.0102	9.5059	8.9769
11 19	BIFOEGHJ_01479 BMGNLIKB_03920	102.0000	22.0000	692.5000	2067.5000	0.1473	0.0106	0.1640	0.0107	15.3009	13.8421
11 20	BIFOEGHJ_01479 FBLGNDLJ_04034	140.0000	35.0000	691.3333	2068.6667	0.2025	0.0169	0.2360	0.0171	13.7933	11.9691
11 21	BIFOEGHJ_01479 LKBMAAID_01868	140.0000	36.0000	691.3333	2068.6667	0.2025	0.0174	0.2360	0.0176	13.4058	11.6367
12 13	JHHJBPEN_00052 IMBCAEHC_03569	2.0000	2.0000	702.5000	2099.5000	0.0028	0.0010	0.0029	0.0010	2.9924	2.9886
12 14	JHHJBPEN_00052 LDMFNGGI_00100	0.0000	1.0000	702.6667	2099.3333	0.0000	0.0005	0.0000	0.0005	nan	nan
12 15	JHHJBPEN_00052 EDHEJPPJ_03971	2.0000	2.0000	702.1667	2099.8333	0.0028	0.0010	0.0029	0.0010	2.9943	2.9905
12 16	JHHJBPEN_00052 HAPHADOK_01049	63.0000	20.0000	691.6667	2068.3333	0.0911	0.0097	0.0971	0.0097	9.9777	9.4196
12 17	JHHJBPEN_00052 GDLDHBPN_00222	63.0000	19.0000	692.0000	2068.0000	0.0910	0.0092	0.0971	0.0092	10.4992	9.9090
12 18	JHHJBPEN_00052 CJBNINPF_04083	63.0000	22.0000	691.3333	2068.6667	0.0911	0.0106	0.0972	0.0107	9.0709	8.5688
12 19	JHHJBPEN_00052 BMGNLIKB_03920	102.0000	23.0000	692.5000	2067.5000	0.1473	0.0111	0.1640	0.0112	14.6309	13.2403
12 20	JHHJBPEN_00052 FBLGNDLJ_04034	140.0000	36.0000	691.3333	2068.6667	0.2025	0.0174	0.2360	0.0176	13.4058	11.6367
12 21	JHHJBPEN_00052 LKBMAAID_01868	140.0000	37.0000	691.3333	2068.6667	0.2025	0.0179	0.2360	0.0181	13.0391	11.3222
13 14	IMBCAEHC_03569 LDMFNGGI_00100	2.0000	1.0000	702.5000	2099.5000	0.0028	0.0005	0.0029	0.0005	5.9867	5.9772
13 15	IMBCAEHC_03569 EDHEJPPJ_03971	2.0000	0.0000	702.0000	2100.0000	0.0028	0.0000	0.0029	0.0000	nan	nan
13 16	IMBCAEHC_03569 HAPHADOK_01049	65.0000	18.0000	691.5000	2068.5000	0.0940	0.0087	0.1004	0.0088	11.4743	10.8020
13 17	IMBCAEHC_03569 GDLDHBPN_00222	65.0000	17.0000	691.8333	2068.1667	0.0940	0.0082	0.1004	0.0083	12.1450	11.4301
13 18	IMBCAEHC_03569 CJBNINPF_04083	65.0000	20.0000	691.1667	2068.8333	0.0940	0.0097	0.1005	0.0097	10.3271	9.7281
13 19	IMBCAEHC_03569 BMGNLIKB_03920	104.0000	21.0000	692.3333	2067.6667	0.1502	0.0102	0.1676	0.0102	16.3928	14.7904
13 20	IMBCAEHC_03569 FBLGNDLJ_04034	142.0000	34.0000	691.1667	2068.8333	0.2054	0.0164	0.2401	0.0166	14.4480	12.5012
13 21	IMBCAEHC_03569 LKBMAAID_01868	142.0000	35.0000	691.1667	2068.8333	0.2054	0.0169	0.2401	0.0171	14.0306	12.1440
14 15	LDMFNGGI_00100 EDHEJPPJ_03971	2.0000	1.0000	707.5000	2118.5000	0.0028	0.0005	0.0028	0.0005	5.9981	5.9887
14 16	LDMFNGGI_00100 HAPHADOK_01049	63.0000	19.0000	691.6667	2068.3333	0.0911	0.0092	0.0971	0.0092	10.5063	9.9154
14 17	LDMFNGGI_00100 GDLDHBPN_00222	63.0000	18.0000	692.0000	2068.0000	0.0910	0.0087	0.0971	0.0088	11.0861	10.4595
14 18	LDMFNGGI_00100 CJBNINPF_04083	63.0000	21.0000	691.3333	2068.6667	0.0911	0.0102	0.0972	0.0102	9.5059	8.9769
14 19	LDMFNGGI_00100 BMGNLIKB_03920	102.0000	22.0000	692.5000	2067.5000	0.1473	0.0106	0.1640	0.0107	15.3009	13.8421
14 20	LDMFNGGI_00100 FBLGNDLJ_04034	140.0000	35.0000	691.3333	2068.6667	0.2025	0.0169	0.2360	0.0171	13.7933	11.9691
14 21	LDMFNGGI_00100 LKBMAAID_01868	140.0000	36.0000	691.3333	2068.6667	0.2025	0.0174	0.2360	0.0176	13.4058	11.6367
15 16	EDHEJPPJ_03971 HAPHADOK_01049	65.0000	18.0000	691.1667	2068.8333	0.0940	0.0087	0.1005	0.0088	11.4821	10.8090
15 17	EDHEJPPJ_03971 GDLDHBPN_00222	65.0000	17.0000	691.5000	2068.5000	0.0940	0.0082	0.1004	0.0083	12.1532	11.4374
15 18	EDHEJPPJ_03971 CJBNINPF_04083	65.0000	20.0000	690.8333	2069.1667	0.0941	0.0097	0.1005	0.0097	10.3342	9.7343
15 19	EDHEJPPJ_03971 BMGNLIKB_03920	102.0000	21.0000	692.0000	2068.0000	0.1474	0.0102	0.1641	0.0102	16.0516	14.5153
15 20	EDHEJPPJ_03971 FBLGNDLJ_04034	142.0000	34.0000	690.8333	2069.1667	0.2055	0.0164	0.2402	0.0166	14.4586	12.5093
15 21	EDHEJPPJ_03971 LKBMAAID_01868	142.0000	35.0000	690.8333	2069.1667	0.2055	0.0169	0.2402	0.0171	14.0409	12.1519
16 17	HAPHADOK_01049 GDLDHBPN_00222	0.0000	1.0000	690.3333	2069.6667	0.0000	0.0005	0.0000	0.0005	nan	nan
16 18	HAPHADOK_01049 CJBNINPF_04083	0.0000	2.0000	689.6667	2070.3333	0.0000	0.0010	0.0000	0.0010	nan	nan
16 19	HAPHADOK_01049 BMGNLIKB_03920	151.0000	35.0000	690.8333	2069.1667	0.2186	0.0169	0.2584	0.0171	15.1026	12.9220
16 20	HAPHADOK_01049 FBLGNDLJ_04034	77.0000	18.0000	689.6667	2070.3333	0.1116	0.0087	0.1209	0.0087	13.8236	12.8416
16 21	HAPHADOK_01049 LKBMAAID_01868	77.0000	19.0000	689.6667	2070.3333	0.1116	0.0092	0.1209	0.0092	13.0918	12.1657
17 18	GDLDHBPN_00222 CJBNINPF_04083	0.0000	3.0000	690.0000	2070.0000	0.0000	0.0014	0.0000	0.0015	nan	nan
17 19	GDLDHBPN_00222 BMGNLIKB_03920	151.0000	34.0000	691.1667	2068.8333	0.2185	0.0164	0.2582	0.0166	15.5404	13.2935
17 20	GDLDHBPN_00222 FBLGNDLJ_04034	77.0000	17.0000	690.0000	2070.0000	0.1116	0.0082	0.1208	0.0083	14.6314	13.5882
17 21	GDLDHBPN_00222 LKBMAAID_01868	77.0000	18.0000	690.0000	2070.0000	0.1116	0.0087	0.1208	0.0087	13.8141	12.8333
18 19	CJBNINPF_04083 BMGNLIKB_03920	151.0000	37.0000	690.5000	2069.5000	0.2187	0.0179	0.2585	0.0181	14.2874	12.2314
18 20	CJBNINPF_04083 FBLGNDLJ_04034	77.0000	20.0000	689.3333	2070.6667	0.1117	0.0097	0.1210	0.0097	12.4417	11.5649
18 21	CJBNINPF_04083 LKBMAAID_01868	77.0000	21.0000	689.3333	2070.6667	0.1117	0.0101	0.1210	0.0102	11.8453	11.0142
19 20	BMGNLIKB_03920 FBLGNDLJ_04034	86.0000	23.0000	690.5000	2069.5000	0.1245	0.0111	0.1362	0.0112	12.1639	11.2066
19 21	BMGNLIKB_03920 LKBMAAID_01868	86.0000	24.0000	690.5000	2069.5000	0.1245	0.0116	0.1362	0.0117	11.6532	10.7396
20 21	FBLGNDLJ_04034 LKBMAAID_01868	0.0000	1.0000	689.3333	2070.6667	0.0000	0.0005	0.0000	0.0005	nan	nan
Averages of all pairwise comparisons:
ds = 0.1125 dn = 0.0083 ds/dn = 13.0559 ps/pn = 12.1413
Averages of the first sequence compared to others:
ds = 0.0868 dn = 0.0067 ds/dn = 11.7302 ps/pn = 11.0613

## Sheet: TssL 7
Compare	Sequence names	Sd	Sn	S	N	ps	pn	ds	dn	ds/dn	ps/pn
0 1	AIOGLFLF_00222 IKMEBEEC_00220	3.0000	0.0000	175.1667	586.8333	0.0171	0.0000	0.0173	0.0000	nan	nan
0 2	AIOGLFLF_00222 QMY48_02664	9.0000	3.0000	175.1667	586.8333	0.0514	0.0051	0.0532	0.0051	10.3757	10.0504
0 3	AIOGLFLF_00222 EOGGLMOO_03032	11.0000	4.0000	175.1667	586.8333	0.0628	0.0068	0.0656	0.0068	9.5778	9.2129
0 4	AIOGLFLF_00222 FJGEGJGA_03668	11.0000	5.0000	174.8333	587.1667	0.0629	0.0085	0.0657	0.0086	7.6731	7.3886
0 5	AIOGLFLF_00222 JLMMLFJG_01248	9.0000	4.0000	175.5000	586.5000	0.0513	0.0068	0.0531	0.0069	7.7532	7.5192
0 6	AIOGLFLF_00222 LKBMAAID_01867	11.0000	4.0000	175.5000	586.5000	0.0627	0.0068	0.0655	0.0069	9.5533	9.1902
0 7	AIOGLFLF_00222 FNCMCDBB_01261	8.5000	5.5000	175.1667	586.8333	0.0485	0.0094	0.0502	0.0094	5.3191	5.1775
1 2	IKMEBEEC_00220 QMY48_02664	6.0000	3.0000	175.3333	586.6667	0.0342	0.0051	0.0350	0.0051	6.8261	6.6920
1 3	IKMEBEEC_00220 EOGGLMOO_03032	8.0000	4.0000	175.3333	586.6667	0.0456	0.0068	0.0471	0.0068	6.8728	6.6920
1 4	IKMEBEEC_00220 FJGEGJGA_03668	8.0000	5.0000	175.0000	587.0000	0.0457	0.0085	0.0472	0.0086	5.5059	5.3669
1 5	IKMEBEEC_00220 JLMMLFJG_01248	10.0000	4.0000	175.6667	586.3333	0.0569	0.0068	0.0592	0.0069	8.6385	8.3444
1 6	IKMEBEEC_00220 LKBMAAID_01867	10.0000	4.0000	175.6667	586.3333	0.0569	0.0068	0.0592	0.0069	8.6385	8.3444
1 7	IKMEBEEC_00220 FNCMCDBB_01261	9.5000	5.5000	175.3333	586.6667	0.0542	0.0094	0.0562	0.0094	5.9613	5.7795
2 3	QMY48_02664 EOGGLMOO_03032	2.0000	1.0000	175.3333	586.6667	0.0114	0.0017	0.0115	0.0017	6.7358	6.6920
2 4	QMY48_02664 FJGEGJGA_03668	2.0000	2.0000	175.0000	587.0000	0.0114	0.0034	0.0115	0.0034	3.3724	3.3543
2 5	QMY48_02664 JLMMLFJG_01248	10.0000	7.0000	175.6667	586.3333	0.0569	0.0119	0.0592	0.0120	4.9193	4.7682
2 6	QMY48_02664 LKBMAAID_01867	10.0000	7.0000	175.6667	586.3333	0.0569	0.0119	0.0592	0.0120	4.9193	4.7682
2 7	QMY48_02664 FNCMCDBB_01261	9.5000	8.5000	175.3333	586.6667	0.0542	0.0145	0.0562	0.0146	3.8440	3.7397
3 4	EOGGLMOO_03032 FJGEGJGA_03668	0.0000	1.0000	175.0000	587.0000	0.0000	0.0017	0.0000	0.0017	nan	nan
3 5	EOGGLMOO_03032 JLMMLFJG_01248	10.0000	8.0000	175.6667	586.3333	0.0569	0.0136	0.0592	0.0138	4.2994	4.1722
3 6	EOGGLMOO_03032 LKBMAAID_01867	10.0000	8.0000	175.6667	586.3333	0.0569	0.0136	0.0592	0.0138	4.2994	4.1722
3 7	EOGGLMOO_03032 FNCMCDBB_01261	10.0000	9.0000	175.3333	586.6667	0.0570	0.0153	0.0593	0.0155	3.8271	3.7178
4 5	FJGEGJGA_03668 JLMMLFJG_01248	10.0000	9.0000	175.3333	586.6667	0.0570	0.0153	0.0593	0.0155	3.8271	3.7178
4 6	FJGEGJGA_03668 LKBMAAID_01867	10.0000	9.0000	175.3333	586.6667	0.0570	0.0153	0.0593	0.0155	3.8271	3.7178
4 7	FJGEGJGA_03668 FNCMCDBB_01261	10.0000	10.0000	175.0000	587.0000	0.0571	0.0170	0.0594	0.0172	3.4492	3.3543
5 6	JLMMLFJG_01248 LKBMAAID_01867	2.0000	0.0000	176.0000	586.0000	0.0114	0.0000	0.0115	0.0000	nan	nan
5 7	JLMMLFJG_01248 FNCMCDBB_01261	0.0000	1.0000	175.6667	586.3333	0.0000	0.0017	0.0000	0.0017	nan	nan
6 7	LKBMAAID_01867 FNCMCDBB_01261	2.0000	1.0000	175.6667	586.3333	0.0114	0.0017	0.0115	0.0017	6.7191	6.6755
Averages of all pairwise comparisons:
ds = 0.0509 dn = 0.0093 ds/dn = 6.1139 ps/pn = 5.9420
Averages of the first sequence compared to others:
ds = 0.0589 dn = 0.0073 ds/dn = 8.3754 ps/pn = 8.0898

## Sheet: TssK 8
Compare	Sequence names	Sd	Sn	S	N	ps	pn	ds	dn	ds/dn	ps/pn
0 1	AIOGLFLF_00223 EDHEJPPJ_03969	1.0000	1.0000	305.0000	982.0000	0.0033	0.0010	0.0033	0.0010	3.2245	3.2197
0 2	AIOGLFLF_00223 KKIGNCPA_00222	1.0000	1.0000	313.6667	1018.3333	0.0032	0.0010	0.0032	0.0010	3.2513	3.2465
0 3	AIOGLFLF_00223 EOGGLMOO_03031	17.0000	4.0000	314.0000	1018.0000	0.0541	0.0039	0.0562	0.0039	14.2638	13.7787
0 4	AIOGLFLF_00223 ODFMHJOM_02438	23.0000	6.0000	313.6667	1018.3333	0.0733	0.0059	0.0772	0.0059	13.0448	12.4451
0 5	AIOGLFLF_00223 QMY48_02663	23.0000	5.0000	313.6667	1018.3333	0.0733	0.0049	0.0772	0.0049	15.6640	14.9341
0 6	AIOGLFLF_00223 IKMEBEEC_00221	21.0000	5.0000	313.6667	1018.3333	0.0670	0.0049	0.0701	0.0049	14.2361	13.6355
0 7	AIOGLFLF_00223 BIFOEGHJ_01477	24.0000	6.0000	313.6667	1018.3333	0.0765	0.0059	0.0807	0.0059	13.6435	12.9862
0 8	AIOGLFLF_00223 IIPPPAOC_04567	23.0000	6.0000	313.6667	1018.3333	0.0733	0.0059	0.0772	0.0059	13.0448	12.4451
0 9	AIOGLFLF_00223 BMGNLIKB_03918	20.0000	5.0000	313.8333	1018.1667	0.0637	0.0049	0.0666	0.0049	13.5174	12.9772
0 10	AIOGLFLF_00223 BEKCCEAK_00748	17.0000	4.0000	313.6667	1015.3333	0.0542	0.0039	0.0563	0.0039	14.2420	13.7572
0 11	AIOGLFLF_00223 LMLAAHJO_02073	24.0000	6.0000	313.8333	1018.1667	0.0765	0.0059	0.0807	0.0059	13.6336	12.9772
0 12	AIOGLFLF_00223 AFDKCOBN_03333	23.0000	5.0000	313.8333	1018.1667	0.0733	0.0049	0.0771	0.0049	15.6527	14.9237
0 13	AIOGLFLF_00223 IMBCAEHC_03567	23.0000	6.0000	313.8333	1018.1667	0.0733	0.0059	0.0771	0.0059	13.0353	12.4364
0 14	AIOGLFLF_00223 MJKADPBI_03433	20.0000	5.0000	313.8333	1018.1667	0.0637	0.0049	0.0666	0.0049	13.5174	12.9772
0 15	AIOGLFLF_00223 JDMOPNBJ_00096	23.0000	4.0000	314.5000	1017.5000	0.0731	0.0039	0.0769	0.0039	19.5222	18.6029
0 16	AIOGLFLF_00223 GDGKLOPL_02755	19.0000	4.0000	314.5000	1017.5000	0.0604	0.0039	0.0630	0.0039	15.9799	15.3676
0 17	AIOGLFLF_00223 FBLGNDLJ_04032	20.0000	6.0000	314.1667	1017.8333	0.0637	0.0059	0.0665	0.0059	11.2409	10.7993
0 18	AIOGLFLF_00223 NHAKNPMD_02119	23.0000	7.0000	314.1667	1017.8333	0.0732	0.0069	0.0770	0.0069	11.1496	10.6450
0 19	AIOGLFLF_00223 IDCGINFO_03738	24.0000	7.0000	313.6667	1018.3333	0.0765	0.0069	0.0807	0.0069	11.6868	11.1310
1 2	EDHEJPPJ_03969 KKIGNCPA_00222	0.0000	0.0000	305.6667	981.3333	0.0000	0.0000	0.0000	0.0000	nan	nan
1 3	EDHEJPPJ_03969 EOGGLMOO_03031	16.0000	3.0000	306.0000	981.0000	0.0523	0.0031	0.0542	0.0031	17.6871	17.0980
1 4	EDHEJPPJ_03969 ODFMHJOM_02438	24.0000	5.0000	305.6667	981.3333	0.0785	0.0051	0.0829	0.0051	16.2227	15.4103
1 5	EDHEJPPJ_03969 QMY48_02663	24.0000	4.0000	305.6667	981.3333	0.0785	0.0041	0.0829	0.0041	20.2922	19.2628
1 6	EDHEJPPJ_03969 IKMEBEEC_00221	22.0000	4.0000	305.6667	981.3333	0.0720	0.0041	0.0757	0.0041	18.5128	17.6576
1 7	EDHEJPPJ_03969 BIFOEGHJ_01477	25.0000	5.0000	305.6667	981.3333	0.0818	0.0051	0.0866	0.0051	16.9391	16.0523
1 8	EDHEJPPJ_03969 IIPPPAOC_04567	24.0000	5.0000	305.6667	981.3333	0.0785	0.0051	0.0829	0.0051	16.2227	15.4103
1 9	EDHEJPPJ_03969 BMGNLIKB_03918	21.0000	4.0000	305.8333	981.1667	0.0687	0.0041	0.0720	0.0041	17.6164	16.8429
1 10	EDHEJPPJ_03969 BEKCCEAK_00748	16.0000	3.0000	305.6667	978.3333	0.0523	0.0031	0.0543	0.0031	17.6589	17.0702
1 11	EDHEJPPJ_03969 LMLAAHJO_02073	25.0000	5.0000	305.8333	981.1667	0.0817	0.0051	0.0866	0.0051	16.9265	16.0409
1 12	EDHEJPPJ_03969 AFDKCOBN_03333	24.0000	4.0000	305.8333	981.1667	0.0785	0.0041	0.0829	0.0041	20.2770	19.2490
1 13	EDHEJPPJ_03969 IMBCAEHC_03567	24.0000	5.0000	305.8333	981.1667	0.0785	0.0051	0.0829	0.0051	16.2106	15.3992
1 14	EDHEJPPJ_03969 MJKADPBI_03433	19.0000	4.0000	305.8333	981.1667	0.0621	0.0041	0.0648	0.0041	15.8639	15.2388
1 15	EDHEJPPJ_03969 JDMOPNBJ_00096	22.0000	3.0000	306.5000	980.5000	0.0718	0.0031	0.0754	0.0031	24.6089	23.4595
1 16	EDHEJPPJ_03969 GDGKLOPL_02755	18.0000	3.0000	306.5000	980.5000	0.0587	0.0031	0.0612	0.0031	19.9465	19.1941
1 17	EDHEJPPJ_03969 FBLGNDLJ_04032	19.0000	5.0000	306.1667	980.8333	0.0621	0.0051	0.0648	0.0051	12.6637	12.1737
1 18	EDHEJPPJ_03969 NHAKNPMD_02119	24.0000	6.0000	306.1667	980.8333	0.0784	0.0061	0.0828	0.0061	13.4794	12.8144
1 19	EDHEJPPJ_03969 IDCGINFO_03738	25.0000	6.0000	305.6667	981.3333	0.0818	0.0061	0.0866	0.0061	14.1063	13.3770
2 3	KKIGNCPA_00222 EOGGLMOO_03031	16.0000	3.0000	314.6667	1017.3333	0.0508	0.0029	0.0527	0.0030	17.8202	17.2429
2 4	KKIGNCPA_00222 ODFMHJOM_02438	24.0000	5.0000	314.3333	1017.6667	0.0764	0.0049	0.0805	0.0049	16.3356	15.5402
2 5	KKIGNCPA_00222 QMY48_02663	24.0000	4.0000	314.3333	1017.6667	0.0764	0.0039	0.0805	0.0039	20.4330	19.4252
2 6	KKIGNCPA_00222 IKMEBEEC_00221	22.0000	4.0000	314.3333	1017.6667	0.0700	0.0039	0.0735	0.0039	18.6439	17.8065
2 7	KKIGNCPA_00222 BIFOEGHJ_01477	25.0000	5.0000	314.3333	1017.6667	0.0795	0.0049	0.0841	0.0049	17.0559	16.1877
2 8	KKIGNCPA_00222 IIPPPAOC_04567	24.0000	5.0000	314.3333	1017.6667	0.0764	0.0049	0.0805	0.0049	16.3356	15.5402
2 9	KKIGNCPA_00222 BMGNLIKB_03918	21.0000	4.0000	314.5000	1017.5000	0.0668	0.0039	0.0699	0.0039	17.7428	16.9853
2 10	KKIGNCPA_00222 BEKCCEAK_00748	16.0000	3.0000	314.3333	1014.6667	0.0509	0.0030	0.0527	0.0030	17.7929	17.2160
2 11	KKIGNCPA_00222 LMLAAHJO_02073	25.0000	5.0000	314.5000	1017.5000	0.0795	0.0049	0.0840	0.0049	17.0435	16.1765
2 12	KKIGNCPA_00222 AFDKCOBN_03333	24.0000	4.0000	314.5000	1017.5000	0.0763	0.0039	0.0805	0.0039	20.4182	19.4118
2 13	KKIGNCPA_00222 IMBCAEHC_03567	24.0000	5.0000	314.5000	1017.5000	0.0763	0.0049	0.0805	0.0049	16.3238	15.5294
2 14	KKIGNCPA_00222 MJKADPBI_03433	19.0000	4.0000	314.5000	1017.5000	0.0604	0.0039	0.0630	0.0039	15.9799	15.3676
2 15	KKIGNCPA_00222 JDMOPNBJ_00096	22.0000	3.0000	315.1667	1016.8333	0.0698	0.0030	0.0733	0.0030	24.7854	23.6598
2 16	KKIGNCPA_00222 GDGKLOPL_02755	18.0000	3.0000	315.1667	1016.8333	0.0571	0.0030	0.0594	0.0030	20.0951	19.3580
2 17	KKIGNCPA_00222 FBLGNDLJ_04032	19.0000	5.0000	314.8333	1017.1667	0.0603	0.0049	0.0629	0.0049	12.7572	12.2771
2 18	KKIGNCPA_00222 NHAKNPMD_02119	24.0000	6.0000	314.8333	1017.1667	0.0762	0.0059	0.0804	0.0059	13.5745	12.9232
2 19	KKIGNCPA_00222 IDCGINFO_03738	25.0000	6.0000	314.3333	1017.6667	0.0795	0.0059	0.0841	0.0059	14.2038	13.4897
3 4	EOGGLMOO_03031 ODFMHJOM_02438	8.0000	2.0000	314.6667	1017.3333	0.0254	0.0020	0.0259	0.0020	13.1392	12.9322
3 5	EOGGLMOO_03031 QMY48_02663	14.0000	3.0000	314.6667	1017.3333	0.0445	0.0029	0.0459	0.0030	15.5230	15.0876
3 6	EOGGLMOO_03031 IKMEBEEC_00221	12.0000	3.0000	314.6667	1017.3333	0.0381	0.0029	0.0391	0.0030	13.2465	12.9322
3 7	EOGGLMOO_03031 BIFOEGHJ_01477	15.0000	4.0000	314.6667	1017.3333	0.0477	0.0039	0.0493	0.0039	12.4935	12.1239
3 8	EOGGLMOO_03031 IIPPPAOC_04567	14.0000	4.0000	314.6667	1017.3333	0.0445	0.0039	0.0459	0.0039	11.6346	11.3157
3 9	EOGGLMOO_03031 BMGNLIKB_03918	15.0000	3.0000	314.8333	1017.1667	0.0476	0.0029	0.0492	0.0030	16.6571	16.1540
3 10	EOGGLMOO_03031 BEKCCEAK_00748	0.0000	0.0000	314.6667	1014.3333	0.0000	0.0000	0.0000	0.0000	nan	nan
3 11	EOGGLMOO_03031 LMLAAHJO_02073	9.0000	4.0000	314.8333	1017.1667	0.0286	0.0039	0.0291	0.0039	7.3920	7.2693
3 12	EOGGLMOO_03031 AFDKCOBN_03333	8.0000	3.0000	314.8333	1017.1667	0.0254	0.0029	0.0259	0.0030	8.7476	8.6155
3 13	EOGGLMOO_03031 IMBCAEHC_03567	8.0000	4.0000	314.8333	1017.1667	0.0254	0.0039	0.0259	0.0039	6.5564	6.4616
3 14	EOGGLMOO_03031 MJKADPBI_03433	24.0000	5.0000	314.8333	1017.1667	0.0762	0.0049	0.0804	0.0049	16.3002	15.5079
3 15	EOGGLMOO_03031 JDMOPNBJ_00096	27.0000	4.0000	315.5000	1016.5000	0.0856	0.0039	0.0909	0.0039	23.0310	21.7476
3 16	EOGGLMOO_03031 GDGKLOPL_02755	23.0000	4.0000	315.5000	1016.5000	0.0729	0.0039	0.0767	0.0039	19.4379	18.5258
3 17	EOGGLMOO_03031 FBLGNDLJ_04032	24.0000	6.0000	315.1667	1016.8333	0.0762	0.0059	0.0803	0.0059	13.5549	12.9053
3 18	EOGGLMOO_03031 NHAKNPMD_02119	8.0000	3.0000	315.1667	1016.8333	0.0254	0.0030	0.0258	0.0030	8.7353	8.6036
3 19	EOGGLMOO_03031 IDCGINFO_03738	9.0000	3.0000	314.6667	1017.3333	0.0286	0.0029	0.0292	0.0030	9.8695	9.6992
4 5	ODFMHJOM_02438 QMY48_02663	6.0000	1.0000	314.3333	1017.6667	0.0191	0.0010	0.0193	0.0010	19.6638	19.4252
4 6	ODFMHJOM_02438 IKMEBEEC_00221	4.0000	1.0000	314.3333	1017.6667	0.0127	0.0010	0.0128	0.0010	13.0527	12.9502
4 7	ODFMHJOM_02438 BIFOEGHJ_01477	7.0000	2.0000	314.3333	1017.6667	0.0223	0.0020	0.0226	0.0020	11.4879	11.3314
4 8	ODFMHJOM_02438 IIPPPAOC_04567	6.0000	2.0000	314.3333	1017.6667	0.0191	0.0020	0.0193	0.0020	9.8255	9.7126
4 9	ODFMHJOM_02438 BMGNLIKB_03918	7.0000	1.0000	314.5000	1017.5000	0.0223	0.0010	0.0226	0.0010	22.9748	22.6471
4 10	ODFMHJOM_02438 BEKCCEAK_00748	8.0000	2.0000	314.3333	1014.6667	0.0255	0.0020	0.0259	0.0020	13.1189	12.9120
4 11	ODFMHJOM_02438 LMLAAHJO_02073	1.0000	2.0000	314.5000	1017.5000	0.0032	0.0020	0.0032	0.0020	1.6190	1.6176
4 12	ODFMHJOM_02438 AFDKCOBN_03333	0.0000	3.0000	314.5000	1017.5000	0.0000	0.0029	0.0000	0.0030	nan	nan
4 13	ODFMHJOM_02438 IMBCAEHC_03567	0.0000	2.0000	314.5000	1017.5000	0.0000	0.0020	0.0000	0.0020	nan	nan
4 14	ODFMHJOM_02438 MJKADPBI_03433	32.0000	5.0000	314.5000	1017.5000	0.1017	0.0049	0.1093	0.0049	22.1790	20.7059
4 15	ODFMHJOM_02438 JDMOPNBJ_00096	27.0000	4.0000	315.1667	1016.8333	0.0857	0.0039	0.0910	0.0039	23.0645	21.7778
4 16	ODFMHJOM_02438 GDGKLOPL_02755	31.0000	4.0000	315.1667	1016.8333	0.0984	0.0039	0.1054	0.0039	26.7325	25.0041
4 17	ODFMHJOM_02438 FBLGNDLJ_04032	32.0000	6.0000	314.8333	1017.1667	0.1016	0.0059	0.1092	0.0059	18.4432	17.2310
4 18	ODFMHJOM_02438 NHAKNPMD_02119	0.0000	1.0000	314.8333	1017.1667	0.0000	0.0010	0.0000	0.0010	nan	nan
4 19	ODFMHJOM_02438 IDCGINFO_03738	1.0000	1.0000	314.3333	1017.6667	0.0032	0.0010	0.0032	0.0010	3.2423	3.2375
5 6	QMY48_02663 IKMEBEEC_00221	2.0000	0.0000	314.3333	1017.6667	0.0064	0.0000	0.0064	0.0000	nan	nan
5 7	QMY48_02663 BIFOEGHJ_01477	1.0000	1.0000	314.3333	1017.6667	0.0032	0.0010	0.0032	0.0010	3.2423	3.2375
5 8	QMY48_02663 IIPPPAOC_04567	0.0000	1.0000	314.3333	1017.6667	0.0000	0.0010	0.0000	0.0010	nan	nan
5 9	QMY48_02663 BMGNLIKB_03918	5.0000	0.0000	314.5000	1017.5000	0.0159	0.0000	0.0161	0.0000	nan	nan
5 10	QMY48_02663 BEKCCEAK_00748	14.0000	3.0000	314.3333	1014.6667	0.0445	0.0030	0.0459	0.0030	15.4992	15.0640
5 11	QMY48_02663 LMLAAHJO_02073	7.0000	1.0000	314.5000	1017.5000	0.0223	0.0010	0.0226	0.0010	22.9748	22.6471
5 12	QMY48_02663 AFDKCOBN_03333	6.0000	2.0000	314.5000	1017.5000	0.0191	0.0020	0.0193	0.0020	9.8186	9.7059
5 13	QMY48_02663 IMBCAEHC_03567	6.0000	1.0000	314.5000	1017.5000	0.0191	0.0010	0.0193	0.0010	19.6500	19.4118
5 14	QMY48_02663 MJKADPBI_03433	34.0000	4.0000	314.5000	1017.5000	0.1081	0.0039	0.1167	0.0039	29.6178	27.5000
5 15	QMY48_02663 JDMOPNBJ_00096	29.0000	3.0000	315.1667	1016.8333	0.0920	0.0030	0.0982	0.0030	33.2080	31.1879
5 16	QMY48_02663 GDGKLOPL_02755	33.0000	3.0000	315.1667	1016.8333	0.1047	0.0030	0.1128	0.0030	38.1496	35.4897
5 17	QMY48_02663 FBLGNDLJ_04032	34.0000	5.0000	314.8333	1017.1667	0.1080	0.0049	0.1166	0.0049	23.6438	21.9695
5 18	QMY48_02663 NHAKNPMD_02119	6.0000	2.0000	314.8333	1017.1667	0.0191	0.0020	0.0193	0.0020	9.8048	9.6924
5 19	QMY48_02663 IDCGINFO_03738	7.0000	2.0000	314.3333	1017.6667	0.0223	0.0020	0.0226	0.0020	11.4879	11.3314
6 7	IKMEBEEC_00221 BIFOEGHJ_01477	3.0000	1.0000	314.3333	1017.6667	0.0095	0.0010	0.0096	0.0010	9.7685	9.7126
6 8	IKMEBEEC_00221 IIPPPAOC_04567	2.0000	1.0000	314.3333	1017.6667	0.0064	0.0010	0.0064	0.0010	6.4984	6.4751
6 9	IKMEBEEC_00221 BMGNLIKB_03918	3.0000	0.0000	314.5000	1017.5000	0.0095	0.0000	0.0096	0.0000	nan	nan
6 10	IKMEBEEC_00221 BEKCCEAK_00748	12.0000	3.0000	314.3333	1014.6667	0.0382	0.0030	0.0392	0.0030	13.2261	12.9120
6 11	IKMEBEEC_00221 LMLAAHJO_02073	5.0000	1.0000	314.5000	1017.5000	0.0159	0.0010	0.0161	0.0010	16.3397	16.1765
6 12	IKMEBEEC_00221 AFDKCOBN_03333	4.0000	2.0000	314.5000	1017.5000	0.0127	0.0020	0.0128	0.0020	6.5175	6.4706
6 13	IKMEBEEC_00221 IMBCAEHC_03567	4.0000	1.0000	314.5000	1017.5000	0.0127	0.0010	0.0128	0.0010	13.0436	12.9412
6 14	IKMEBEEC_00221 MJKADPBI_03433	33.0000	4.0000	314.5000	1017.5000	0.1049	0.0039	0.1130	0.0039	28.6776	26.6912
6 15	IKMEBEEC_00221 JDMOPNBJ_00096	28.0000	3.0000	315.1667	1016.8333	0.0888	0.0030	0.0946	0.0030	31.9876	30.1125
6 16	IKMEBEEC_00221 GDGKLOPL_02755	32.0000	3.0000	315.1667	1016.8333	0.1015	0.0030	0.1091	0.0030	36.9051	34.4142
6 17	IKMEBEEC_00221 FBLGNDLJ_04032	33.0000	5.0000	314.8333	1017.1667	0.1048	0.0049	0.1129	0.0049	22.8933	21.3233
6 18	IKMEBEEC_00221 NHAKNPMD_02119	4.0000	2.0000	314.8333	1017.1667	0.0127	0.0020	0.0128	0.0020	6.5084	6.4616
6 19	IKMEBEEC_00221 IDCGINFO_03738	5.0000	2.0000	314.3333	1017.6667	0.0159	0.0020	0.0161	0.0020	8.1702	8.0938
7 8	BIFOEGHJ_01477 IIPPPAOC_04567	1.0000	0.0000	314.3333	1017.6667	0.0032	0.0000	0.0032	0.0000	nan	nan
7 9	BIFOEGHJ_01477 BMGNLIKB_03918	6.0000	1.0000	314.5000	1017.5000	0.0191	0.0010	0.0193	0.0010	19.6500	19.4118
7 10	BIFOEGHJ_01477 BEKCCEAK_00748	15.0000	4.0000	314.3333	1014.6667	0.0477	0.0039	0.0493	0.0040	12.4743	12.1050
7 11	BIFOEGHJ_01477 LMLAAHJO_02073	8.0000	2.0000	314.5000	1017.5000	0.0254	0.0020	0.0259	0.0020	13.1485	12.9412
7 12	BIFOEGHJ_01477 AFDKCOBN_03333	7.0000	3.0000	314.5000	1017.5000	0.0223	0.0029	0.0226	0.0030	7.6482	7.5490
7 13	BIFOEGHJ_01477 IMBCAEHC_03567	7.0000	2.0000	314.5000	1017.5000	0.0223	0.0020	0.0226	0.0020	11.4799	11.3235
7 14	BIFOEGHJ_01477 MJKADPBI_03433	35.0000	5.0000	314.5000	1017.5000	0.1113	0.0049	0.1205	0.0049	24.4341	22.6471
7 15	BIFOEGHJ_01477 JDMOPNBJ_00096	30.0000	4.0000	315.1667	1016.8333	0.0952	0.0039	0.1018	0.0039	25.8088	24.1975
7 16	BIFOEGHJ_01477 GDGKLOPL_02755	34.0000	4.0000	315.1667	1016.8333	0.1079	0.0039	0.1165	0.0039	29.5306	27.4238
7 17	BIFOEGHJ_01477 FBLGNDLJ_04032	35.0000	6.0000	314.8333	1017.1667	0.1112	0.0059	0.1203	0.0059	20.3183	18.8464
7 18	BIFOEGHJ_01477 NHAKNPMD_02119	7.0000	3.0000	314.8333	1017.1667	0.0222	0.0029	0.0226	0.0030	7.6375	7.5386
7 19	BIFOEGHJ_01477 IDCGINFO_03738	8.0000	3.0000	314.3333	1017.6667	0.0255	0.0029	0.0259	0.0030	8.7661	8.6334
8 9	IIPPPAOC_04567 BMGNLIKB_03918	5.0000	1.0000	314.5000	1017.5000	0.0159	0.0010	0.0161	0.0010	16.3397	16.1765
8 10	IIPPPAOC_04567 BEKCCEAK_00748	14.0000	4.0000	314.3333	1014.6667	0.0445	0.0039	0.0459	0.0040	11.6167	11.2980
8 11	IIPPPAOC_04567 LMLAAHJO_02073	7.0000	2.0000	314.5000	1017.5000	0.0223	0.0020	0.0226	0.0020	11.4799	11.3235
8 12	IIPPPAOC_04567 AFDKCOBN_03333	6.0000	3.0000	314.5000	1017.5000	0.0191	0.0029	0.0193	0.0030	6.5414	6.4706
8 13	IIPPPAOC_04567 IMBCAEHC_03567	6.0000	2.0000	314.5000	1017.5000	0.0191	0.0020	0.0193	0.0020	9.8186	9.7059
8 14	IIPPPAOC_04567 MJKADPBI_03433	34.0000	5.0000	314.5000	1017.5000	0.1081	0.0049	0.1167	0.0049	23.6787	22.0000
8 15	IIPPPAOC_04567 JDMOPNBJ_00096	29.0000	4.0000	315.1667	1016.8333	0.0920	0.0039	0.0982	0.0039	24.8896	23.3909
8 16	IIPPPAOC_04567 GDGKLOPL_02755	33.0000	4.0000	315.1667	1016.8333	0.1047	0.0039	0.1128	0.0039	28.5933	26.6173
8 17	IIPPPAOC_04567 FBLGNDLJ_04032	34.0000	6.0000	314.8333	1017.1667	0.1080	0.0059	0.1166	0.0059	19.6902	18.3079
8 18	IIPPPAOC_04567 NHAKNPMD_02119	6.0000	3.0000	314.8333	1017.1667	0.0191	0.0029	0.0193	0.0030	6.5323	6.4616
8 19	IIPPPAOC_04567 IDCGINFO_03738	7.0000	3.0000	314.3333	1017.6667	0.0223	0.0029	0.0226	0.0030	7.6536	7.5543
9 10	BMGNLIKB_03918 BEKCCEAK_00748	15.0000	3.0000	314.5000	1014.5000	0.0477	0.0030	0.0493	0.0030	16.6316	16.1288
9 11	BMGNLIKB_03918 LMLAAHJO_02073	8.0000	1.0000	314.6667	1017.3333	0.0254	0.0010	0.0259	0.0010	26.2957	25.8644
9 12	BMGNLIKB_03918 AFDKCOBN_03333	7.0000	2.0000	314.6667	1017.3333	0.0222	0.0020	0.0226	0.0020	11.4718	11.3157
9 13	BMGNLIKB_03918 IMBCAEHC_03567	7.0000	1.0000	314.6667	1017.3333	0.0222	0.0010	0.0226	0.0010	22.9587	22.6314
9 14	BMGNLIKB_03918 MJKADPBI_03433	34.0000	4.0000	314.6667	1017.3333	0.1081	0.0039	0.1167	0.0039	29.5960	27.4809
9 15	BMGNLIKB_03918 JDMOPNBJ_00096	29.0000	3.0000	315.3333	1016.6667	0.0920	0.0030	0.0981	0.0030	33.1838	31.1663
9 16	BMGNLIKB_03918 GDGKLOPL_02755	33.0000	3.0000	315.3333	1016.6667	0.1047	0.0030	0.1127	0.0030	38.1215	35.4651
9 17	BMGNLIKB_03918 FBLGNDLJ_04032	34.0000	5.0000	315.0000	1017.0000	0.1079	0.0049	0.1165	0.0049	23.6264	21.9543
9 18	BMGNLIKB_03918 NHAKNPMD_02119	7.0000	2.0000	315.0000	1017.0000	0.0222	0.0020	0.0226	0.0020	11.4557	11.3000
9 19	BMGNLIKB_03918 IDCGINFO_03738	8.0000	2.0000	314.5000	1017.5000	0.0254	0.0020	0.0259	0.0020	13.1485	12.9412
10 11	BEKCCEAK_00748 LMLAAHJO_02073	9.0000	4.0000	314.5000	1014.5000	0.0286	0.0039	0.0292	0.0040	7.3806	7.2579
10 12	BEKCCEAK_00748 AFDKCOBN_03333	8.0000	3.0000	314.5000	1014.5000	0.0254	0.0030	0.0259	0.0030	8.7340	8.6020
10 13	BEKCCEAK_00748 IMBCAEHC_03567	8.0000	4.0000	314.5000	1014.5000	0.0254	0.0039	0.0259	0.0040	6.5462	6.4515
10 14	BEKCCEAK_00748 MJKADPBI_03433	24.0000	5.0000	314.5000	1014.5000	0.0763	0.0049	0.0805	0.0049	16.2755	15.4836
10 15	BEKCCEAK_00748 JDMOPNBJ_00096	27.0000	4.0000	315.1667	1013.8333	0.0857	0.0039	0.0910	0.0040	22.9963	21.7135
10 16	BEKCCEAK_00748 GDGKLOPL_02755	23.0000	4.0000	315.1667	1013.8333	0.0730	0.0039	0.0768	0.0040	19.4084	18.4967
10 17	BEKCCEAK_00748 FBLGNDLJ_04032	24.0000	6.0000	314.8333	1014.1667	0.0762	0.0059	0.0804	0.0059	13.5343	12.8851
10 18	BEKCCEAK_00748 NHAKNPMD_02119	8.0000	3.0000	314.8333	1014.1667	0.0254	0.0030	0.0259	0.0030	8.7217	8.5901
10 19	BEKCCEAK_00748 IDCGINFO_03738	9.0000	3.0000	314.3333	1014.6667	0.0286	0.0030	0.0292	0.0030	9.8542	9.6840
11 12	LMLAAHJO_02073 AFDKCOBN_03333	1.0000	1.0000	314.6667	1017.3333	0.0032	0.0010	0.0032	0.0010	3.2378	3.2331
11 13	LMLAAHJO_02073 IMBCAEHC_03567	1.0000	0.0000	314.6667	1017.3333	0.0032	0.0000	0.0032	0.0000	nan	nan
11 14	LMLAAHJO_02073 MJKADPBI_03433	33.0000	5.0000	314.6667	1017.3333	0.1049	0.0049	0.1130	0.0049	22.9101	21.3381
11 15	LMLAAHJO_02073 JDMOPNBJ_00096	28.0000	4.0000	315.3333	1016.6667	0.0888	0.0039	0.0945	0.0039	23.9574	22.5687
11 16	LMLAAHJO_02073 GDGKLOPL_02755	32.0000	4.0000	315.3333	1016.6667	0.1015	0.0039	0.1090	0.0039	27.6404	25.7928
11 17	LMLAAHJO_02073 FBLGNDLJ_04032	33.0000	6.0000	315.0000	1017.0000	0.1048	0.0059	0.1128	0.0059	19.0511	17.7571
11 18	LMLAAHJO_02073 NHAKNPMD_02119	1.0000	3.0000	315.0000	1017.0000	0.0032	0.0029	0.0032	0.0030	1.0764	1.0762
11 19	LMLAAHJO_02073 IDCGINFO_03738	2.0000	3.0000	314.5000	1017.5000	0.0064	0.0029	0.0064	0.0030	2.1618	2.1569
12 13	AFDKCOBN_03333 IMBCAEHC_03567	0.0000	1.0000	314.6667	1017.3333	0.0000	0.0010	0.0000	0.0010	nan	nan
12 14	AFDKCOBN_03333 MJKADPBI_03433	32.0000	6.0000	314.6667	1017.3333	0.1017	0.0059	0.1093	0.0059	18.4567	17.2429
12 15	AFDKCOBN_03333 JDMOPNBJ_00096	27.0000	5.0000	315.3333	1016.6667	0.0856	0.0049	0.0909	0.0049	18.4261	17.4101
12 16	AFDKCOBN_03333 GDGKLOPL_02755	31.0000	5.0000	315.3333	1016.6667	0.0983	0.0049	0.1054	0.0049	21.3563	19.9894
12 17	AFDKCOBN_03333 FBLGNDLJ_04032	32.0000	7.0000	315.0000	1017.0000	0.1016	0.0069	0.1092	0.0069	15.7864	14.7592
12 18	AFDKCOBN_03333 NHAKNPMD_02119	0.0000	4.0000	315.0000	1017.0000	0.0000	0.0039	0.0000	0.0039	nan	nan
12 19	AFDKCOBN_03333 IDCGINFO_03738	1.0000	4.0000	314.5000	1017.5000	0.0032	0.0039	0.0032	0.0039	0.8084	0.8088
13 14	IMBCAEHC_03567 MJKADPBI_03433	32.0000	5.0000	314.6667	1017.3333	0.1017	0.0049	0.1093	0.0049	22.1627	20.6915
13 15	IMBCAEHC_03567 JDMOPNBJ_00096	27.0000	4.0000	315.3333	1016.6667	0.0856	0.0039	0.0909	0.0039	23.0477	21.7627
13 16	IMBCAEHC_03567 GDGKLOPL_02755	31.0000	4.0000	315.3333	1016.6667	0.0983	0.0039	0.1054	0.0039	26.7129	24.9868
13 17	IMBCAEHC_03567 FBLGNDLJ_04032	32.0000	6.0000	315.0000	1017.0000	0.1016	0.0059	0.1092	0.0059	18.4296	17.2190
13 18	IMBCAEHC_03567 NHAKNPMD_02119	0.0000	3.0000	315.0000	1017.0000	0.0000	0.0029	0.0000	0.0030	nan	nan
13 19	IMBCAEHC_03567 IDCGINFO_03738	1.0000	3.0000	314.5000	1017.5000	0.0032	0.0029	0.0032	0.0030	1.0786	1.0784
14 15	MJKADPBI_03433 JDMOPNBJ_00096	5.0000	1.0000	315.3333	1016.6667	0.0159	0.0010	0.0160	0.0010	16.2827	16.1205
14 16	MJKADPBI_03433 GDGKLOPL_02755	1.0000	1.0000	315.3333	1016.6667	0.0032	0.0010	0.0032	0.0010	3.2288	3.2241
14 17	MJKADPBI_03433 FBLGNDLJ_04032	0.0000	1.0000	315.0000	1017.0000	0.0000	0.0010	0.0000	0.0010	nan	nan
14 18	MJKADPBI_03433 NHAKNPMD_02119	32.0000	6.0000	315.0000	1017.0000	0.1016	0.0059	0.1092	0.0059	18.4296	17.2190
14 19	MJKADPBI_03433 IDCGINFO_03738	33.0000	6.0000	314.5000	1017.5000	0.1049	0.0059	0.1130	0.0059	19.0932	17.7941
15 16	JDMOPNBJ_00096 GDGKLOPL_02755	4.0000	0.0000	316.0000	1016.0000	0.0127	0.0000	0.0128	0.0000	nan	nan
15 17	JDMOPNBJ_00096 FBLGNDLJ_04032	5.0000	2.0000	315.6667	1016.3333	0.0158	0.0020	0.0160	0.0020	8.1246	8.0491
15 18	JDMOPNBJ_00096 NHAKNPMD_02119	27.0000	5.0000	315.6667	1016.3333	0.0855	0.0049	0.0908	0.0049	18.3993	17.3861
15 19	JDMOPNBJ_00096 IDCGINFO_03738	28.0000	5.0000	315.1667	1016.8333	0.0888	0.0049	0.0946	0.0049	19.1673	18.0675
16 17	GDGKLOPL_02755 FBLGNDLJ_04032	1.0000	2.0000	315.6667	1016.3333	0.0032	0.0020	0.0032	0.0020	1.6111	1.6098
16 18	GDGKLOPL_02755 NHAKNPMD_02119	31.0000	5.0000	315.6667	1016.3333	0.0982	0.0049	0.1053	0.0049	21.3250	19.9618
16 19	GDGKLOPL_02755 IDCGINFO_03738	32.0000	5.0000	315.1667	1016.8333	0.1015	0.0049	0.1091	0.0049	22.1139	20.6485
17 18	FBLGNDLJ_04032 NHAKNPMD_02119	32.0000	7.0000	315.3333	1016.6667	0.1015	0.0069	0.1090	0.0069	15.7633	14.7387
17 19	FBLGNDLJ_04032 IDCGINFO_03738	33.0000	7.0000	314.8333	1017.1667	0.1048	0.0069	0.1129	0.0069	16.3308	15.2310
18 19	NHAKNPMD_02119 IDCGINFO_03738	1.0000	2.0000	314.8333	1017.1667	0.0032	0.0020	0.0032	0.0020	1.6167	1.6154
Averages of all pairwise comparisons:
ds = 0.0613 dn = 0.0037 ds/dn = 15.9249 ps/pn = 15.2040
Averages of the first sequence compared to others:
ds = 0.0649 dn = 0.0048 ds/dn = 12.8185 ps/pn = 12.2782

## Sheet: TssJ 9
Compare	Sequence names	Sd	Sn	S	N	ps	pn	ds	dn	ds/dn	ps/pn
0 1	AIOGLFLF_00224 EOGGLMOO_03030	0.0000	1.0000	118.6667	406.3333	0.0000	0.0025	0.0000	0.0025	nan	nan
0 2	AIOGLFLF_00224 IDCGINFO_03737	4.0000	1.0000	118.3333	406.6667	0.0338	0.0025	0.0346	0.0025	14.0428	13.7465
0 3	AIOGLFLF_00224 IMBCAEHC_03566	3.0000	1.0000	118.3333	406.6667	0.0254	0.0025	0.0258	0.0025	10.4709	10.3099
0 4	AIOGLFLF_00224 KKIGNCPA_00223	0.0000	2.0000	118.6667	406.3333	0.0000	0.0049	0.0000	0.0049	nan	nan
0 5	AIOGLFLF_00224 FBLGNDLJ_04031	5.0000	4.0000	118.0000	407.0000	0.0424	0.0098	0.0436	0.0099	4.4089	4.3114
1 2	EOGGLMOO_03030 IDCGINFO_03737	4.0000	0.0000	118.3333	406.6667	0.0338	0.0000	0.0346	0.0000	nan	nan
1 3	EOGGLMOO_03030 IMBCAEHC_03566	3.0000	0.0000	118.3333	406.6667	0.0254	0.0000	0.0258	0.0000	nan	nan
1 4	EOGGLMOO_03030 KKIGNCPA_00223	0.0000	1.0000	118.6667	406.3333	0.0000	0.0025	0.0000	0.0025	nan	nan
1 5	EOGGLMOO_03030 FBLGNDLJ_04031	5.0000	3.0000	118.0000	407.0000	0.0424	0.0074	0.0436	0.0074	5.8882	5.7486
2 3	IDCGINFO_03737 IMBCAEHC_03566	1.0000	0.0000	118.0000	407.0000	0.0085	0.0000	0.0085	0.0000	nan	nan
2 4	IDCGINFO_03737 KKIGNCPA_00223	4.0000	1.0000	118.3333	406.6667	0.0338	0.0025	0.0346	0.0025	14.0428	13.7465
2 5	IDCGINFO_03737 FBLGNDLJ_04031	3.0000	3.0000	117.6667	407.3333	0.0255	0.0074	0.0259	0.0074	3.5046	3.4618
3 4	IMBCAEHC_03566 KKIGNCPA_00223	3.0000	1.0000	118.3333	406.6667	0.0254	0.0025	0.0258	0.0025	10.4709	10.3099
3 5	IMBCAEHC_03566 FBLGNDLJ_04031	4.0000	3.0000	117.6667	407.3333	0.0340	0.0074	0.0348	0.0074	4.7003	4.6157
4 5	KKIGNCPA_00223 FBLGNDLJ_04031	5.0000	4.0000	118.0000	407.0000	0.0424	0.0098	0.0436	0.0099	4.4089	4.3114
Averages of all pairwise comparisons:
ds = 0.0347 dn = 0.0058 ds/dn = 7.9932 ps/pn = 7.8402
Averages of the first sequence compared to others:
ds = 0.0347 dn = 0.0049 ds/dn = 9.6409 ps/pn = 9.4559

## Sheet: FHA 10
Compare	Sequence names	Sd	Sn	S	N	ps	pn	ds	dn	ds/dn	ps/pn
0 1	AIOGLFLF_00225 EOGGLMOO_03029	2.0000	1.0000	309.0000	972.0000	0.0065	0.0010	0.0065	0.0010	6.3142	6.2913
0 2	AIOGLFLF_00225 QMY48_02661	2.0000	0.0000	309.0000	972.0000	0.0065	0.0000	0.0065	0.0000	nan	nan
0 3	AIOGLFLF_00225 IDCGINFO_03736	3.0000	2.0000	309.0000	972.0000	0.0097	0.0021	0.0098	0.0021	4.7427	4.7184
0 4	AIOGLFLF_00225 NHAKNPMD_02117	3.0000	1.0000	309.0000	972.0000	0.0097	0.0010	0.0098	0.0010	9.4920	9.4369
0 5	AIOGLFLF_00225 GDGKLOPL_02757	12.0000	1.0000	309.0000	972.0000	0.0388	0.0010	0.0399	0.0010	38.7334	37.7476
0 6	AIOGLFLF_00225 LMLAAHJO_02071	3.0000	1.0000	308.8333	972.1667	0.0097	0.0010	0.0098	0.0010	9.4988	9.4436
0 7	AIOGLFLF_00225 IKMEBEEC_00223	1.0000	1.0000	309.3333	971.6667	0.0032	0.0010	0.0032	0.0010	3.1458	3.1412
0 8	AIOGLFLF_00225 GDLDHBPN_00226	23.0000	5.0000	236.3333	735.6667	0.0973	0.0068	0.1042	0.0068	15.2676	14.3190
0 9	AIOGLFLF_00225 IMBCAEHC_03565	4.0000	2.0000	308.8333	972.1667	0.0130	0.0021	0.0131	0.0021	6.3420	6.2957
0 10	AIOGLFLF_00225 EDHEJPPJ_03967	4.0000	2.0000	308.5000	972.5000	0.0130	0.0021	0.0131	0.0021	6.3511	6.3047
0 11	AIOGLFLF_00225 AFDKCOBN_03335	3.0000	1.0000	288.5000	923.5000	0.0104	0.0011	0.0105	0.0011	9.6633	9.6031
0 12	AIOGLFLF_00225 FBLGNDLJ_04030	30.0000	9.0000	309.1667	971.8333	0.0970	0.0093	0.1039	0.0093	11.1512	10.4780
0 13	AIOGLFLF_00225 KKIGNCPA_00224	2.0000	3.0000	308.8333	972.1667	0.0065	0.0031	0.0065	0.0031	2.1034	2.0986
1 2	EOGGLMOO_03029 QMY48_02661	2.0000	1.0000	309.0000	972.0000	0.0065	0.0010	0.0065	0.0010	6.3142	6.2913
1 3	EOGGLMOO_03029 IDCGINFO_03736	3.0000	1.0000	309.0000	972.0000	0.0097	0.0010	0.0098	0.0010	9.4920	9.4369
1 4	EOGGLMOO_03029 NHAKNPMD_02117	3.0000	0.0000	309.0000	972.0000	0.0097	0.0000	0.0098	0.0000	nan	nan
1 5	EOGGLMOO_03029 GDGKLOPL_02757	12.0000	2.0000	309.0000	972.0000	0.0388	0.0021	0.0399	0.0021	19.3534	18.8738
1 6	EOGGLMOO_03029 LMLAAHJO_02071	1.0000	0.0000	308.8333	972.1667	0.0032	0.0000	0.0032	0.0000	nan	nan
1 7	EOGGLMOO_03029 IKMEBEEC_00223	1.0000	2.0000	309.3333	971.6667	0.0032	0.0021	0.0032	0.0021	1.5718	1.5706
1 8	EOGGLMOO_03029 GDLDHBPN_00226	24.0000	4.0000	236.3333	735.6667	0.1016	0.0054	0.1091	0.0055	19.9958	18.6770
1 9	EOGGLMOO_03029 IMBCAEHC_03565	2.0000	1.0000	308.8333	972.1667	0.0065	0.0010	0.0065	0.0010	6.3187	6.2957
1 10	EOGGLMOO_03029 EDHEJPPJ_03967	4.0000	1.0000	308.5000	972.5000	0.0130	0.0010	0.0131	0.0010	12.7109	12.6094
1 11	EOGGLMOO_03029 AFDKCOBN_03335	1.0000	0.0000	288.5000	923.5000	0.0035	0.0000	0.0035	0.0000	nan	nan
1 12	EOGGLMOO_03029 FBLGNDLJ_04030	30.0000	8.0000	309.1667	971.8333	0.0970	0.0082	0.1039	0.0083	12.5538	11.7877
1 13	EOGGLMOO_03029 KKIGNCPA_00224	2.0000	4.0000	308.8333	972.1667	0.0065	0.0041	0.0065	0.0041	1.5764	1.5739
2 3	QMY48_02661 IDCGINFO_03736	3.0000	2.0000	309.0000	972.0000	0.0097	0.0021	0.0098	0.0021	4.7427	4.7184
2 4	QMY48_02661 NHAKNPMD_02117	3.0000	1.0000	309.0000	972.0000	0.0097	0.0010	0.0098	0.0010	9.4920	9.4369
2 5	QMY48_02661 GDGKLOPL_02757	12.0000	1.0000	309.0000	972.0000	0.0388	0.0010	0.0399	0.0010	38.7334	37.7476
2 6	QMY48_02661 LMLAAHJO_02071	3.0000	1.0000	308.8333	972.1667	0.0097	0.0010	0.0098	0.0010	9.4988	9.4436
2 7	QMY48_02661 IKMEBEEC_00223	1.0000	1.0000	309.3333	971.6667	0.0032	0.0010	0.0032	0.0010	3.1458	3.1412
2 8	QMY48_02661 GDLDHBPN_00226	24.0000	5.0000	236.3333	735.6667	0.1016	0.0068	0.1091	0.0068	15.9820	14.9416
2 9	QMY48_02661 IMBCAEHC_03565	4.0000	2.0000	308.8333	972.1667	0.0130	0.0021	0.0131	0.0021	6.3420	6.2957
2 10	QMY48_02661 EDHEJPPJ_03967	4.0000	2.0000	308.5000	972.5000	0.0130	0.0021	0.0131	0.0021	6.3511	6.3047
2 11	QMY48_02661 AFDKCOBN_03335	3.0000	1.0000	288.5000	923.5000	0.0104	0.0011	0.0105	0.0011	9.6633	9.6031
2 12	QMY48_02661 FBLGNDLJ_04030	30.0000	9.0000	309.1667	971.8333	0.0970	0.0093	0.1039	0.0093	11.1512	10.4780
2 13	QMY48_02661 KKIGNCPA_00224	2.0000	3.0000	308.8333	972.1667	0.0065	0.0031	0.0065	0.0031	2.1034	2.0986
3 4	IDCGINFO_03736 NHAKNPMD_02117	0.0000	1.0000	309.0000	972.0000	0.0000	0.0010	0.0000	0.0010	nan	nan
3 5	IDCGINFO_03736 GDGKLOPL_02757	11.0000	3.0000	309.0000	972.0000	0.0356	0.0031	0.0365	0.0031	11.7924	11.5340
3 6	IDCGINFO_03736 LMLAAHJO_02071	4.0000	1.0000	308.8333	972.1667	0.0130	0.0010	0.0131	0.0010	12.6928	12.5915
3 7	IDCGINFO_03736 IKMEBEEC_00223	2.0000	3.0000	309.3333	971.6667	0.0065	0.0031	0.0065	0.0031	2.0989	2.0941
3 8	IDCGINFO_03736 GDLDHBPN_00226	23.0000	5.0000	236.3333	735.6667	0.0973	0.0068	0.1042	0.0068	15.2676	14.3190
3 9	IDCGINFO_03736 IMBCAEHC_03565	3.0000	2.0000	308.8333	972.1667	0.0097	0.0021	0.0098	0.0021	4.7461	4.7218
3 10	IDCGINFO_03736 EDHEJPPJ_03967	3.0000	2.0000	308.5000	972.5000	0.0097	0.0021	0.0098	0.0021	4.7529	4.7285
3 11	IDCGINFO_03736 AFDKCOBN_03335	4.0000	1.0000	288.5000	923.5000	0.0139	0.0011	0.0140	0.0011	12.9147	12.8042
3 12	IDCGINFO_03736 FBLGNDLJ_04030	29.0000	9.0000	309.1667	971.8333	0.0938	0.0093	0.1002	0.0093	10.7535	10.1287
3 13	IDCGINFO_03736 KKIGNCPA_00224	1.0000	5.0000	308.8333	972.1667	0.0032	0.0051	0.0032	0.0052	0.6288	0.6296
4 5	NHAKNPMD_02117 GDGKLOPL_02757	11.0000	2.0000	309.0000	972.0000	0.0356	0.0021	0.0365	0.0021	17.7007	17.3010
4 6	NHAKNPMD_02117 LMLAAHJO_02071	4.0000	0.0000	308.8333	972.1667	0.0130	0.0000	0.0131	0.0000	nan	nan
4 7	NHAKNPMD_02117 IKMEBEEC_00223	2.0000	2.0000	309.3333	971.6667	0.0065	0.0021	0.0065	0.0021	3.1505	3.1412
4 8	NHAKNPMD_02117 GDLDHBPN_00226	23.0000	4.0000	236.3333	735.6667	0.0973	0.0054	0.1042	0.0055	19.1019	17.8988
4 9	NHAKNPMD_02117 IMBCAEHC_03565	3.0000	1.0000	308.8333	972.1667	0.0097	0.0010	0.0098	0.0010	9.4988	9.4436
4 10	NHAKNPMD_02117 EDHEJPPJ_03967	3.0000	1.0000	308.5000	972.5000	0.0097	0.0010	0.0098	0.0010	9.5124	9.4571
4 11	NHAKNPMD_02117 AFDKCOBN_03335	4.0000	0.0000	288.5000	923.5000	0.0139	0.0000	0.0140	0.0000	nan	nan
4 12	NHAKNPMD_02117 FBLGNDLJ_04030	29.0000	8.0000	309.1667	971.8333	0.0938	0.0082	0.1002	0.0083	12.1061	11.3948
4 13	NHAKNPMD_02117 KKIGNCPA_00224	1.0000	4.0000	308.8333	972.1667	0.0032	0.0041	0.0032	0.0041	0.7865	0.7870
5 6	GDGKLOPL_02757 LMLAAHJO_02071	13.0000	2.0000	308.8333	972.1667	0.0421	0.0021	0.0433	0.0021	21.0289	20.4611
5 7	GDGKLOPL_02757 IKMEBEEC_00223	11.0000	2.0000	309.3333	971.6667	0.0356	0.0021	0.0364	0.0021	17.6751	17.2764
5 8	GDGKLOPL_02757 GDLDHBPN_00226	13.0000	4.0000	236.3333	735.6667	0.0550	0.0054	0.0571	0.0055	10.4688	10.1167
5 9	GDGKLOPL_02757 IMBCAEHC_03565	12.0000	3.0000	308.8333	972.1667	0.0389	0.0031	0.0399	0.0031	12.9027	12.5915
5 10	GDGKLOPL_02757 EDHEJPPJ_03967	12.0000	3.0000	308.5000	972.5000	0.0389	0.0031	0.0399	0.0031	12.9215	12.6094
5 11	GDGKLOPL_02757 AFDKCOBN_03335	13.0000	2.0000	288.5000	923.5000	0.0451	0.0022	0.0465	0.0022	21.4270	20.8068
5 12	GDGKLOPL_02757 FBLGNDLJ_04030	18.0000	8.0000	309.1667	971.8333	0.0582	0.0082	0.0606	0.0083	7.3218	7.0726
5 13	GDGKLOPL_02757 KKIGNCPA_00224	10.0000	4.0000	308.8333	972.1667	0.0324	0.0041	0.0331	0.0041	8.0225	7.8697
6 7	LMLAAHJO_02071 IKMEBEEC_00223	2.0000	2.0000	309.1667	971.8333	0.0065	0.0021	0.0065	0.0021	3.1527	3.1434
6 8	LMLAAHJO_02071 GDLDHBPN_00226	25.0000	4.0000	236.1667	735.8333	0.1059	0.0054	0.1141	0.0055	20.9162	19.4734
6 9	LMLAAHJO_02071 IMBCAEHC_03565	1.0000	1.0000	308.6667	972.3333	0.0032	0.0010	0.0032	0.0010	3.1548	3.1501
6 10	LMLAAHJO_02071 EDHEJPPJ_03967	3.0000	1.0000	308.3333	972.6667	0.0097	0.0010	0.0098	0.0010	9.5192	9.4638
6 11	LMLAAHJO_02071 AFDKCOBN_03335	0.0000	0.0000	288.3333	923.6667	0.0000	0.0000	0.0000	0.0000	nan	nan
6 12	LMLAAHJO_02071 FBLGNDLJ_04030	31.0000	8.0000	309.0000	972.0000	0.1003	0.0082	0.1077	0.0083	13.0135	12.1893
6 13	LMLAAHJO_02071 KKIGNCPA_00224	3.0000	4.0000	308.6667	972.3333	0.0097	0.0041	0.0098	0.0041	2.3715	2.3626
7 8	IKMEBEEC_00223 GDLDHBPN_00226	23.5000	5.5000	236.6667	735.3333	0.0993	0.0075	0.1065	0.0075	14.1694	13.2755
7 9	IKMEBEEC_00223 IMBCAEHC_03565	3.0000	3.0000	309.1667	971.8333	0.0097	0.0031	0.0098	0.0031	3.1574	3.1434
7 10	IKMEBEEC_00223 EDHEJPPJ_03967	3.0000	3.0000	308.8333	972.1667	0.0097	0.0031	0.0098	0.0031	3.1619	3.1479
7 11	IKMEBEEC_00223 AFDKCOBN_03335	2.0000	2.0000	288.8333	923.1667	0.0069	0.0022	0.0070	0.0022	3.2064	3.1962
7 12	IKMEBEEC_00223 FBLGNDLJ_04030	29.5000	9.5000	309.5000	971.5000	0.0953	0.0098	0.1019	0.0098	10.3565	9.7472
7 13	IKMEBEEC_00223 KKIGNCPA_00224	1.0000	4.0000	309.1667	971.8333	0.0032	0.0041	0.0032	0.0041	0.7854	0.7858
8 9	GDLDHBPN_00226 IMBCAEHC_03565	25.0000	4.0000	236.1667	735.8333	0.1059	0.0054	0.1141	0.0055	20.9162	19.4734
8 10	GDLDHBPN_00226 EDHEJPPJ_03967	25.0000	4.0000	235.8333	736.1667	0.1060	0.0054	0.1143	0.0055	20.9577	19.5097
8 11	GDLDHBPN_00226 AFDKCOBN_03335	23.0000	4.0000	215.8333	687.1667	0.1066	0.0058	0.1149	0.0058	19.6686	18.3068
8 12	GDLDHBPN_00226 FBLGNDLJ_04030	0.0000	0.0000	236.3333	735.6667	0.0000	0.0000	0.0000	0.0000	nan	nan
8 13	GDLDHBPN_00226 KKIGNCPA_00224	23.0000	5.0000	236.3333	735.6667	0.0973	0.0068	0.1042	0.0068	15.2676	14.3190
9 10	IMBCAEHC_03565 EDHEJPPJ_03967	2.0000	0.0000	308.3333	972.6667	0.0065	0.0000	0.0065	0.0000	nan	nan
9 11	IMBCAEHC_03565 AFDKCOBN_03335	1.0000	1.0000	288.3333	923.6667	0.0035	0.0011	0.0035	0.0011	3.2086	3.2035
9 12	IMBCAEHC_03565 FBLGNDLJ_04030	30.0000	9.0000	309.0000	972.0000	0.0971	0.0093	0.1040	0.0093	11.1596	10.4854
9 13	IMBCAEHC_03565 KKIGNCPA_00224	2.0000	5.0000	308.6667	972.3333	0.0065	0.0051	0.0065	0.0052	1.2612	1.2600
10 11	EDHEJPPJ_03967 AFDKCOBN_03335	3.0000	1.0000	288.0000	924.0000	0.0104	0.0011	0.0105	0.0011	9.6855	9.6250
10 12	EDHEJPPJ_03967 FBLGNDLJ_04030	30.0000	9.0000	308.6667	972.3333	0.0972	0.0093	0.1041	0.0093	11.1763	10.5004
10 13	EDHEJPPJ_03967 KKIGNCPA_00224	2.0000	5.0000	308.3333	972.6667	0.0065	0.0051	0.0065	0.0052	1.2630	1.2618
11 12	AFDKCOBN_03335 FBLGNDLJ_04030	29.0000	8.0000	288.6667	923.3333	0.1005	0.0087	0.1079	0.0087	12.3767	11.5950
11 13	AFDKCOBN_03335 KKIGNCPA_00224	3.0000	4.0000	288.3333	923.6667	0.0104	0.0043	0.0105	0.0043	2.4124	2.4026
12 13	FBLGNDLJ_04030 KKIGNCPA_00224	28.0000	6.0000	309.0000	972.0000	0.0906	0.0062	0.0966	0.0062	15.5805	14.6796
Averages of all pairwise comparisons:
ds = 0.0404 dn = 0.0037 ds/dn = 10.1367 ps/pn = 9.7862
Averages of the first sequence compared to others:
ds = 0.0275 dn = 0.0026 ds/dn = 10.2338 ps/pn = 9.9898

[truncated: 7 more sheets: TssG 11, TssF 12, TssE 13, TssC 14, TssB 15, TssD 16, TssI 17]
